# Supplementary material for: Hepatic Transcriptome Responses of Domesticated and Wild Turkey Embryos to Aflatoxin B1
Source: Toxins (Basel). 2016 Jan 6;8(1):16. doi: 10.3390/toxins8010016 (PMC4728538; doi:10.3390/toxins8010016)
Supplement: Supplementary file 1 [file toxins-08-00016-s001.zip]

Archive with 5 entries (5 files):
- toxins-110706-Table S4.xlsx
- toxins-110706-Table S5.xlsx
- toxins-110706-Table S7.xlsx
- toxins-110706-suppl..pdf
- toxins-110706-Table S2.xlsx
