# Supplementary material for: Hepatic Transcriptome Responses of Domesticated and Wild Turkey Embryos to Aflatoxin B1
Source: Toxins (Basel). 2016 Jan 6;8(1):16. doi: 10.3390/toxins8010016 (PMC4728538; doi:10.3390/toxins8010016)
Supplement: Supplementary file 1 [file toxins-08-00016-s001.zip › toxins-110706-Table S4.xlsx]

## Sheet: DTA1 to DTC1
Gene ID	Chromosome	Region	Gene length	Swiss Prot		RefSeq	Raw Read Counts												DESeq2 Differential Expression Analysis
				ID	Gene Name_Species	Description	DTC1L1	DTC1L2	DTC1L3	DTC1L5	DTC1L6	DTC1L7	DTA1L1	DTA1L2	DTA1L3	DTA1L4	DTA1L6	DTA1L7	Base Mean	log2FC (MAP)	Std Error	log2FC (MLE)	Wald statistic	p-value	q-value
T_ALT_S_015158	Chr28	3321139..3323013	1875	P38936	CDN1A_HUMAN	Similar to cdk inhibitor CIP1 (p21) (Gallus gallus)	59	38	53	35	45	55	1434	995	1784	1405	1359	1305	760.668	4.57694	0.13884	5.08343	32.9655	2.53653e-238	3.43649e-234
T_ALT_S_012368	Chr9	complement(2646065..2656529)	10465	Q9HAV5	TNR27_HUMAN	Similar to PREDICTED: tumor necrosis factor receptor superfamily member 27-like (Meleagris gallopavo)	63	65	91	42	128	97	1374	1124	1490	1137	1065	1116	688.878	3.48788	0.168249	4.11725	20.7305	1.83905e-95	8.30516e-92
T_ALT_S_006947	Chr41	complement(47813160..47833405)	20246	Q91X83	METK1_MOUSE	Similar to PREDICTED: s-adenosylmethionine synthase isoform type-1-like2C partial (Meleagris gallopavo)	8	4	4	11	3	2	167	237	127	135	137	387	110.33	3.15937	0.226177	5.44112	13.9686	2.42323e-44	5.47166e-41
T_ALT_S_000364	Chr1	34761463..34777948	16486	Q00987	MDM2_HUMAN	Similar to Mdm22C transformed 3T3 cell double minute 22C p53 binding protein (Gallus gallus)	1159	893	1072	976	796	1195	8592	6943	11463	6767	6295	6440	4610.8	2.89737	0.129261	3.15482	22.4148	2.82423e-111	1.91313e-107
T_ALT_S_006857	Chr41	complement(38241906..38365478)	123573	Q148E0	AAED1_BOVIN	Similar to PREDICTED: chromosome Z open reading frame2C human C9orf21 isoformX2 (Gallus gallus)	267	280	225	197	162	140	1182	1039	1037	865	959	1260	666.25	2.22656	0.153721	2.53281	14.4844	1.52012e-47	4.11893e-44
T_ALT_S_000518	Chr1	complement(46430477..46430788)	312	P62803	H4_BOVIN	Similar to histone H4 (Homo sapiens)	7	5	2	4	6	8	66	79	98	21	36	69	35.6837	2.09362	0.231772	3.76257	9.0331	1.66875e-19	1.07658e-16
T_ALT_S_000635	Chr1	49509126..49511968	2843	P05162	LEG2_HUMAN	Similar to PREDICTED: galectin-2-like isoform 1 (Meleagris gallopavo)	145	76	236	162	190	177	765	1045	1324	602	1041	1717	666.053	1.97459	0.221146	2.95589	8.9289	4.30265e-19	2.42884e-16
T_ALT_S_002310	Chr2	4170755..4173138	2384	Q5ZMB2	HEBP1_CHICK	Similar to PREDICTED: heme-binding protein 1-like (Meleagris gallopavo)	61	49	50	29	30	64	213	113	269	162	156	206	121.273	1.81813	0.181278	2.22117	10.0295	1.13031e-23	1.02089e-20
T_ALT_S_012021	Chr13	10688843..10727119	38277	P21158	CSGA_MYXXA	Similar to PREDICTED: uncharacterized oxidoreductase C663.09c-like isoform X1 (Gallus gallus)	2969	2654	2060	3154	2429	3754	7110	7650	12173	8734	11174	11075	6521.95	1.76674	0.151402	1.99898	11.6692	1.83156e-31	2.25582e-28
T_ALT_S_001275	Chr1	complement(90035738..90057782)	22045	-	-	Protein of unknown function	98	30	43	19	37	39	242	221	202	205	112	182	123.24	1.75669	0.204844	2.35733	8.57573	9.84574e-18	4.3029e-15
T_ALT_S_011060	Chr16	14373964..14490812	116849	Q95LM0	PDILT_MACFA	Similar to PREDICTED: protein disulfide-isomerase-like protein of the testis-like (Meleagris gallopavo)	16	60	26	33	48	65	107	157	204	188	205	223	116.821	1.71032	0.209427	2.35405	8.16667	3.17013e-16	1.10125e-13
T_ALT_S_002895	Chr2	complement(44516416..44523694)	7279	Q8CAY6	THIC_MOUSE	Similar to PREDICTED: acetyl-CoA acetyltransferase2C cytosolic-like2C partial (Meleagris gallopavo)	1382	2379	2283	1784	1867	2260	8714	4663	11409	3815	7482	8061	4889.82	1.7057	0.185255	2.1066	9.20729	3.34448e-20	2.38479e-17
T_ALT_S_006309	Chr4	complement(63420775..63432105)	11331	O93532	K2CO_CHICK	Similar to PREDICTED: keratin2C type II cytoskeletal cochleal-like (Meleagris gallopavo)	90	210	197	186	182	162	982	716	818	316	467	913	457.72	1.69998	0.201375	2.23865	8.44186	3.12318e-17	1.24449e-14
T_ALT_S_006308	Chr4	complement(63414622..63418756)	4135	O93532	K2CO_CHICK	Similar to PREDICTED: keratin2C type II cytoskeletal cochleal-like (Meleagris gallopavo)	221	263	289	297	356	301	1559	967	1348	468	797	1259	707.229	1.66882	0.189623	2.09329	8.80075	1.3591e-18	6.81967e-16
T_ALT_S_014943	Chr30	complement(3584188..3585108)	921	Q9Z0J6	GDF15_RAT	Similar to PREDICTED: growth/differentiation factor 15-like (Gallus gallus)	48	35	30	22	25	18	142	88	110	95	82	120	70.394	1.65951	0.184535	2.05102	8.99292	2.40738e-19	1.41805e-16
T_ALT_S_014935	Chr30	3512501..3521889	9389	O75462	CRLF1_HUMAN	Similar to PREDICTED: cytokine receptor-like factor 1 isoform X4 (Gallus gallus)	4	2	4	0	4	4	70	24	105	10	26	44	26.3235	1.64828	0.235704	4.18732	6.99301	2.69048e-12	5.4404e-10
T_ALT_S_005068	Chr3	48195693..48207790	12098	O14730	RIOK3_HUMAN	Similar to PREDICTED: serine/threonine-protein kinase RIO3 isoform X3 (Gallus gallus)	1410	1541	1516	1070	1298	1517	4063	3177	5561	3430	3852	4688	2862.49	1.64088	0.131889	1.79353	12.4413	1.55868e-35	2.34633e-32
T_ALT_S_003770	Chr5	complement(6072012..6088381)	16370	A1A5B4	ANO9_HUMAN	Similar to PREDICTED: anoctamin-9-like (Meleagris gallopavo)	48	37	62	58	65	56	287	133	292	121	154	180	129.228	1.6047	0.193165	2.0428	8.30744	9.77917e-17	3.78538e-14
T_ALT_S_003347	Chr2	86962345..86963206	862	Q08393	GSTA2_CHICK	Similar to PREDICTED: glutathione S-transferase 3 (Meleagris gallopavo)	20	37	27	34	25	22	229	118	140	39	86	159	81.74	1.59968	0.222432	2.42264	7.19178	6.39501e-13	1.46847e-10
T_ALT_S_005925	Chr4	complement(31185314..31187131)	1818	Q3UZZ6	ST1D1_MOUSE	Similar to PREDICTED: estrogen sulfotransferase-like (Meleagris gallopavo)	363	381	558	581	636	688	1718	1434	2686	1618	1496	1215	1154.05	1.58313	0.170026	1.86928	9.3111	1.26516e-20	9.52246e-18
T_ALT_S_006346	Chr4	complement(65569726..65597791)	28066	Q1LZB0	DDRGK_BOVIN	Similar to PREDICTED: DDRGK domain-containing protein 1-like (Meleagris gallopavo)	97	147	159	124	114	125	311	285	431	417	364	432	259.684	1.57359	0.145785	1.76195	10.7939	3.67703e-27	4.15137e-24
T_ALT_S_013834	Chr21	5482182..5495894	13713	Q90826	CCL4_CHICK	Similar to PREDICTED: c-C motif chemokine 4 homolog (Meleagris gallopavo)	6	6	6	6	6	11	22	35	42	35	22	25	19.2607	1.56576	0.220757	2.36506	7.09269	1.31532e-12	2.74152e-10
T_ALT_S_014111	Chr15	complement(5960935..5965914)	4980	Q5E9I1	CCNG1_BOVIN	Similar to PREDICTED: cyclin-G1-like (Meleagris gallopavo)	2167	1936	2120	2064	1791	2684	5658	4229	7205	5185	6139	5670	4028.41	1.53997	0.115266	1.64434	13.3601	1.03373e-40	2.0007e-37
T_ALT_S_000508	Chr1	46373018..46373398	381	Q9PSW9	H2B8_CHICK	Similar to PREDICTED: probable histone H2B.1-like isoform X1 (Ficedula albicollis)	33	37	17	45	29	41	140	77	134	88	92	134	75.0374	1.53086	0.19052	1.93082	8.03518	9.34396e-16	2.944e-13
T_ALT_S_003348	Chr2	86963785..86964024	240	P26697	GSTA3_CHICK	Similar to glutathione S-transferase alpha 3 (Gallus gallus)	18	14	20	20	16	20	153	74	82	22	53	106	52.0471	1.52189	0.226123	2.39743	6.73035	1.6925e-11	2.86626e-09
T_ALT_S_013982	Chr21	complement(9303892..9307329)	3438	Q3T113	TMIG1_BOVIN	Similar to PREDICTED: transmembrane and immunoglobulin domain-containing protein 1-like (Meleagris gallopavo)	12	9	20	6	21	12	48	47	59	36	50	61	33.2931	1.51741	0.212125	2.1322	7.15337	8.46707e-13	1.88052e-10
T_ALT_S_005923	Chr4	complement(31159267..31174786)	15520	Q6PDD0	UD2A2_MOUSE	Similar to PREDICTED: hypothetical protein LOC100549312 (Meleagris gallopavo)	526	402	554	443	444	647	1001	2092	1786	1404	951	1272	991.61	1.50386	0.158127	1.72573	9.51051	1.89736e-21	1.51208e-18
T_ALT_S_016760	ChrUn_random_7180001830026	2540..5027	2488	Q8IYA2	C144C_HUMAN	Similar to PREDICTED: ankyrin repeat domain-containing protein 26-like (Gallus gallus)	35	35	31	24	19	12	118	127	136	34	80	122	67.7207	1.4676	0.221771	2.20501	6.61765	3.64959e-11	5.95718e-09
T_ALT_S_003361	Chr2	complement(87605819..87621179)	15361	Q5T0W9	FA83B_HUMAN	Similar to PREDICTED: protein FAM83B-like (Meleagris gallopavo)	8	18	2	4	8	4	68	38	46	35	20	34	24.6952	1.4641	0.233581	2.63824	6.26806	3.65578e-10	4.76236e-08
T_ALT_S_000515	Chr1	complement(46409580..46412481)	2902	P84048	H4_ACRAS	Similar to PREDICTED: histone H4-like (Ficedula albicollis)	10	16	5	20	8	19	48	32	47	45	56	90	34.7147	1.4578	0.224394	2.2568	6.49661	8.21488e-11	1.23661e-08
T_ALT_S_011655	Chr14	8655234..8687016	31783	O88278	CELR3_RAT	Similar to PREDICTED: LOW QUALITY PROTEIN: cadherin EGF LAG seven-pass G-type receptor 3 (Falco peregrinus)	222	230	237	141	250	241	538	601	1275	290	579	802	471.401	1.40653	0.203029	1.86438	6.9277	4.27728e-12	8.27836e-10
T_ALT_S_014481	Chr23	complement(2036182..2045086)	8905	-	-	Protein of unknown function	383	270	222	264	210	243	599	698	562	799	595	716	476.268	1.40551	0.130838	1.53389	10.7423	6.43866e-27	6.71008e-24
T_ALT_S_016253	ChrUn_random_7180001860529	complement(52052..53271)	1220	Q9HBH0	RHOF_HUMAN	Similar to PREDICTED: rho-related GTP-binding protein RhoF isoform X1 (Gallus gallus)	7	1	15	0	8	4	84	64	74	13	26	85	33.7737	1.40336	0.234879	3.54075	5.97483	2.30332e-09	2.47662e-07
T_ALT_S_000519	Chr1	complement(46443602..46451266)	7665	P13912	H2A_CAIMO	Similar to PREDICTED: uncharacterized protein LOC102036135 (Geospiza fortis)	80	63	64	59	73	72	206	155	234	125	149	218	129.122	1.40327	0.161447	1.62354	8.6918	3.56749e-18	1.66663e-15
T_ALT_S_016588	ChrUn_random_7180001925661	199..1245	1047	P51658	DHB2_MOUSE	Similar to PREDICTED: hypothetical protein LOC100540446 (Meleagris gallopavo)	2712	3147	2200	2859	2326	2549	4529	5991	8244	5894	7331	8016	4829.98	1.38161	0.151204	1.56245	9.13738	6.39847e-20	4.33432e-17
T_ALT_S_017275	ChrUn_random_7180001926450	complement(1..811)	811	P0C1H3	H2B1_CHICK	Similar to PREDICTED: probable histone H2B.1-like isoform X1 (Ficedula albicollis)	2	4	2	6	4	5	17	20	24	12	13	28	12.0813	1.3385	0.234844	2.53017	5.69952	1.20148e-08	9.97718e-07
T_ALT_S_001787	Chr1	149851598..149985246	133649	O75592	MYCB2_HUMAN	Similar to PREDICTED: probable E3 ubiquitin-protein ligase MYCBP2 isoform X31 (Gallus gallus)	1000	1144	1029	894	836	1047	2162	1982	2327	2330	2198	2311	1646.48	1.33308	0.0849758	1.37918	15.6878	1.83274e-55	6.20749e-52
T_ALT_S_009229	Chr8	10980035..10988291	8257	P55157	MTP_HUMAN	Similar to PREDICTED: microsomal triglyceride transfer protein large subunit-like (Meleagris gallopavo)	271	547	667	211	304	313	1130	810	1204	786	1073	1425	755.728	1.32999	0.195115	1.70217	6.81641	9.33408e-12	1.66392e-09
T_ALT_S_009957	Chr11	complement(14203947..14206870)	2924	Q86UW1	OSTA_HUMAN	Similar to PREDICTED: organic solute transporter subunit alpha isoform X2 (Ficedula albicollis)	83	148	167	108	128	440	569	450	903	512	634	895	436.87	1.32932	0.229352	2.16176	5.79599	6.79213e-09	6.24307e-07
T_ALT_S_015268	Chr29	complement(470429..479837)	9409	Q8N3E9	PLCD3_HUMAN	Similar to PREDICTED: 1-phosphatidylinositol 42C5-bisphosphate phosphodiesterase delta-3 isoform X9 (Gallus gallus)	52	72	35	43	22	70	215	109	175	79	117	154	98.0455	1.32312	0.204022	1.76364	6.48517	8.86344e-11	1.31958e-08
T_ALT_S_005293	Chr3	69847675..69863430	15756	Q59I64	YLAT2_DANRE	Similar to PREDICTED: Y+L amino acid transporter 2-like isoform X1 (Anas platyrhynchos)	42	60	30	33	15	41	267	118	157	47	82	108	85.7798	1.31336	0.225214	2.03293	5.83161	5.48953e-09	5.23748e-07
T_ALT_S_014210	Chr15	9817865..9826831	8967	P10184	IOV7_CHICK	Similar to PREDICTED: ovoinhibitor-like isoform X2 (Gallus gallus)	12	3	1	3	0	4	147	98	105	28	23	88	45.1466	1.29661	0.226554	4.65871	5.72318	1.04551e-08	8.87772e-07
T_ALT_S_008441	Chr7	34266848..34287511	20664	Q8TDX5	ACMSD_HUMAN	Similar to PREDICTED: cyclin-T2-like (Meleagris gallopavo)	696	695	832	418	401	527	1432	1296	1847	1003	1372	1523	1033.54	1.28674	0.159617	1.48129	8.06138	7.54353e-16	2.49268e-13
T_ALT_S_014412	Chr23	complement(152020..161898)	9879	Q6TGC4	PADI6_HUMAN	Similar to PREDICTED: protein-arginine deiminase type-1 isoform X4 (Gallus gallus)	0	4	4	0	3	3	16	16	19	7	18	15	9.28542	1.27757	0.236254	2.93007	5.40763	6.38638e-08	4.24131e-06
T_ALT_S_015928	Chr24	complement(337892..345014)	7123	A8QL59	VM3_NAJAT	Similar to PREDICTED: disintegrin and metalloproteinase domain-containing protein 28-like2C partial (Meleagris gallopavo)	11	3	4	11	8	6	18	55	20	33	18	43	20.1676	1.27702	0.234383	2.33531	5.44841	5.08213e-08	3.4255e-06
T_ALT_S_002178	Chr1	189023356..189038010	14655	Q99NB8	UBQL4_MOUSE	Similar to PREDICTED: ubiquilin-1-like (Meleagris gallopavo)	4	5	0	4	6	14	27	12	60	27	36	22	18.9562	1.27117	0.236445	2.72213	5.37617	7.60869e-08	4.88543e-06
T_ALT_S_013992	Chr21	9558832..9562311	3480	Q29RU9	SOX_BOVIN	Similar to PREDICTED: peroxisomal sarcosine oxidase (Gallus gallus)	270	227	354	331	231	509	614	816	714	701	735	740	533.106	1.26427	0.143142	1.40815	8.83228	1.02561e-18	5.34422e-16
T_ALT_S_015929	Chr24	complement(451474..459812)	8339	Q9XSL6	ADA28_MACFA	Similar to PREDICTED: disintegrin and metalloproteinase domain-containing protein 28 isoform X3 (Gallus gallus)	52	54	34	48	40	23	52	177	147	105	129	115	85.1398	1.25481	0.211558	1.74354	5.93128	3.00575e-09	3.0618e-07
T_ALT_S_012406	Chr9	4137889..4156909	19021	-	-	Protein of unknown function	470	487	336	369	214	372	1027	1102	742	956	566	803	632.884	1.24761	0.154938	1.42179	8.05231	8.12435e-16	2.62068e-13
T_ALT_S_011061	Chr16	complement(14381871..14410678)	28808	Q7TN78	ACSM4_RAT	Similar to PREDICTED: acyl-coenzyme A synthetase ACSM32C mitochondrial-like (Meleagris gallopavo)	65	336	311	414	271	639	857	972	1648	1488	1877	1831	938.385	1.24736	0.235433	2.33153	5.29813	1.16997e-07	7.17226e-06
T_ALT_S_010932	Chr16	9600538..9604454	3917	P51538	CP3A9_RAT	Similar to PREDICTED: cytochrome P450 3A12 isoform X2 (Gallus gallus)	44	38	23	31	21	15	46	70	118	76	79	105	57.9209	1.24674	0.212447	1.74314	5.86848	4.39806e-09	4.28668e-07
T_ALT_S_001276	Chr1	complement(90057978..90067513)	9536	Q5VZP5	DUS27_HUMAN	Similar to PREDICTED: inactive dual specificity phosphatase 27-like (Meleagris gallopavo)	59	8	34	27	23	32	142	122	142	124	25	84	70.0751	1.23407	0.229754	2.02054	5.37124	7.81971e-08	4.99723e-06
T_ALT_S_014484	Chr23	2079593..2085515	5923	P08060	CAH6_SHEEP	Similar to PREDICTED: carbonic anhydrase 6-like (Meleagris gallopavo)	0	2	8	7	10	9	33	22	52	12	32	34	19.5133	1.23387	0.236449	2.57914	5.21832	1.80555e-07	1.06355e-05
T_ALT_S_010472	Chr12	complement(12370528..12373115)	2588	Q8WTP8	AEN_HUMAN	Similar to PREDICTED: apoptosis-enhancing nuclease isoform X2 (Gallus gallus)	218	187	162	159	167	248	505	290	517	361	367	457	309.928	1.2278	0.137757	1.35488	8.91277	4.97726e-19	2.69728e-16
T_ALT_S_005933	Chr4	32955438..32959267	3830	P53370	NUDT6_HUMAN	Similar to PREDICTED: nucleoside diphosphate-linked moiety X motif 6 (Gallus gallus)	49	27	27	32	21	30	85	51	96	73	87	62	54.7049	1.22671	0.183543	1.50824	6.68349	2.33325e-11	3.90258e-09
T_ALT_S_001292	Chr1	complement(90513561..90526280)	12720	Q8IUF8	MINA_HUMAN	Similar to PREDICTED: MYC-induced nuclear antigen-like (Meleagris gallopavo)	218	257	291	236	223	249	507	375	750	501	525	589	404.547	1.21796	0.143071	1.35651	8.51299	1.69501e-17	7.17624e-15
T_ALT_S_009865	Chr11	complement(10595746..10615263)	19518	Q08426	ECHP_HUMAN	Similar to PREDICTED: peroxisomal bifunctional enzyme-like (Meleagris gallopavo)	4463	4184	4420	3895	3953	4890	6832	7274	10914	9698	10085	9673	6868.05	1.21503	0.1187	1.30311	10.2362	1.36512e-24	1.32105e-21
T_ALT_S_006836	Chr41	complement(36573823..36604669)	30847	Q9HAS3	S28A3_HUMAN	Similar to PREDICTED: solute carrier family 28 member 3 isoform X9 (Gallus gallus)	5	16	29	13	9	15	63	26	74	27	46	59	33.1405	1.20971	0.229745	1.98742	5.26545	1.39849e-07	8.42079e-06
T_ALT_S_004017	Chr5	complement(20292980..20313913)	20934	Q68DD2	PA24F_HUMAN	Similar to PREDICTED: cytosolic phospholipase A2 zeta-like (Meleagris gallopavo)	18	5	13	9	18	13	51	25	111	38	19	47	31.7961	1.19466	0.234211	2.14996	5.10079	3.38246e-07	1.9094e-05
T_ALT_S_013030	Chr22	3036115..3036476	362	-	-	Similar to PREDICTED: probable ubiquitin carboxyl-terminal hydrolase creB-like2C partial (Ficedula albicollis)	16	11	23	10	22	14	62	71	137	16	23	82	42.7451	1.19039	0.235577	2.25094	5.0531	4.34706e-07	2.34637e-05
T_ALT_S_006347	Chr4	complement(65636535..65648966)	12432	B4JG35	DDRGK_DROGR	Similar to PREDICTED: DDRGK domain-containing protein 1-like (Meleagris gallopavo)	562	485	588	492	483	572	1011	879	1138	1314	1084	1038	820.262	1.18981	0.0905831	1.23703	13.135	2.07471e-39	3.51352e-36
T_ALT_S_015727	Chr26	complement(258903..263414)	4512	Q9WU81	SPX2_MOUSE	Similar to PREDICTED: uncharacterized protein LOC102050568 (Falco cherrug)	48	62	25	22	26	47	119	82	175	54	111	76	72.8261	1.17246	0.214652	1.65958	5.46215	4.704e-08	3.21868e-06
T_ALT_S_001699	Chr1	133415231..133452504	37274	Q14393	GAS6_HUMAN	Similar to PREDICTED: growth arrest-specific protein 6-like (Meleagris gallopavo)	28	18	24	5	23	51	124	42	244	57	48	66	62.7498	1.16451	0.235802	2.21871	4.93852	7.87172e-07	3.92081e-05
T_ALT_S_007082	Chr41	60360942..60430785	69844	P08921	CD2_RAT	Similar to PREDICTED: translation initiation factor IF-2-like isoform X1 (Gallus gallus)	21	23	13	15	13	24	34	32	53	52	42	51	31.922	1.16162	0.197012	1.50227	5.89617	3.72034e-09	3.65241e-07
T_ALT_S_013712	Chr21	complement(985363..989400)	4038	Q5I1Z0	CCL3_PANTR	Similar to PREDICTED: c-C motif chemokine 3-like (Meleagris gallopavo)	24	20	6	11	18	7	38	47	68	32	31	42	29.8629	1.14737	0.225825	1.79203	5.08081	3.75831e-07	2.09537e-05
T_ALT_S_000522	Chr1	complement(46467226..46469904)	2679	Q64400	H32_CRILO	Similar to PREDICTED: uncharacterized protein LOC100219617 (Taeniopygia guttata)	3	3	8	2	2	6	25	13	17	7	16	22	10.7698	1.14283	0.236259	2.29877	4.83717	1.31701e-06	6.08969e-05
T_ALT_S_009430	Chr8	22034586..22038760	4175	Q9NS61	KCIP2_HUMAN	Similar to PREDICTED: Kv channel-interacting protein 2 isoform X1 (Pseudopodoces humilis)	10	0	2	2	0	4	26	17	17	13	10	19	10.3666	1.14182	0.235225	2.74937	4.85418	1.20885e-06	5.68662e-05
T_ALT_S_014572	Chr23	4106296..4112248	5953	Q99PW8	KIF17_MOUSE	Similar to PREDICTED: dolichyl-diphosphooligosaccharide--protein glycosyltransferase 48 kDa subunit-like (Meleagris gallopavo)	10	16	8	5	15	19	40	15	80	26	31	59	28.1864	1.13258	0.233914	2.01703	4.84187	1.28622e-06	6.00888e-05
T_ALT_S_015418	Chr29	complement(3610749..3613981)	3233	Q9WV34	MPP2_MOUSE	Similar to PREDICTED: MAGUK p55 subfamily member 2-like isoform X3 (Gallus gallus)	86	61	79	53	54	114	181	135	169	181	136	114	114.82	1.12888	0.144895	1.2614	7.79099	6.6484e-15	1.91644e-12
T_ALT_S_003453	Chr2	complement(100623604..100629695)	6092	Q3ZBW5	RHOB_BOVIN	Similar to PREDICTED: transforming protein RhoA-like (Meleagris gallopavo)	6	7	11	16	6	12	28	25	36	23	18	31	18.8741	1.12156	0.221947	1.68866	5.05326	4.34327e-07	2.34637e-05
T_ALT_S_007266	Chr6	4473040..4479673	6634	Q9Y226	S22AD_HUMAN	Similar to PREDICTED: solute carrier family 22 member 13-like (Gallus gallus)	54	95	111	52	80	74	310	160	254	74	145	227	140.598	1.11717	0.210746	1.54171	5.30104	1.15146e-07	7.09092e-06
T_ALT_S_003346	Chr2	86958299..86959088	790	P24472	GSTA4_MOUSE	Similar to PREDICTED: glutathione S-transferase 3-like (Taeniopygia guttata)	6	6	10	5	4	9	46	25	30	5	15	36	17.0822	1.11463	0.236213	2.20771	4.71874	2.37311e-06	9.74268e-05
T_ALT_S_016799	ChrUn_random_7180001842030	522..8147	7626	P27463	AL1A1_CHICK	Similar to retinal dehydrogenase 1 (Gallus gallus)	504	790	395	562	397	385	908	1949	1118	696	1543	1635	948.794	1.10682	0.217625	1.59623	5.08591	3.65874e-07	2.04829e-05
T_ALT_S_009844	Chr11	complement(9854533..9858291)	3759	P22914	CRBS_HUMAN	Similar to PREDICTED: beta-crystallin S-like (Meleagris gallopavo)	10	8	6	6	10	5	32	12	37	14	18	33	16.5964	1.10007	0.232619	1.9082	4.72906	2.25561e-06	9.37394e-05
T_ALT_S_010259	Chr12	complement(2020880..2032588)	11709	Q6UVK1	CSPG4_HUMAN	Similar to PREDICTED: chondroitin sulfate proteoglycan 4 isoform X4 (Gallus gallus)	105	85	140	117	144	118	369	199	322	177	231	218	189.931	1.09815	0.170341	1.29773	6.4468	1.14237e-10	1.68227e-08
T_ALT_S_015417	Chr29	complement(3608967..3609969)	1003	Q14168	MPP2_HUMAN	Similar to PREDICTED: MAGUK p55 subfamily member 2-like (Meleagris gallopavo)	46	41	34	31	22	40	92	46	96	67	73	85	57.2843	1.09113	0.180154	1.3264	6.05664	1.38995e-09	1.59585e-07
T_ALT_S_008629	Chr10	9955775..9970270	14496	O08850	RGS5_MOUSE	Similar to PREDICTED: regulator of G-protein signaling 5-like isoform 1 (Meleagris gallopavo)	828	421	560	701	584	882	1137	923	1480	1582	1342	1408	1006.45	1.08094	0.146552	1.21143	7.37581	1.63353e-13	3.95198e-11
T_ALT_S_009999	Chr11	15141492..15149027	7536	Q8N398	VW5B2_HUMAN	Similar to PREDICTED: von Willebrand factor A domain-containing protein 5B2 isoform X5 (Gallus gallus)	125	45	142	63	98	123	269	207	232	141	197	228	159.254	1.07644	0.186082	1.33257	5.78477	7.2613e-09	6.51497e-07
T_ALT_S_011884	Chr13	3266912..3693189	426278	-	-	Similar to PREDICTED: zinc finger protein 276 (Gallus gallus)	2020	878	1593	1500	1705	1890	2570	2155	4358	3478	2949	3973	2481.06	1.06544	0.167365	1.24903	6.36597	1.94058e-10	2.68275e-08
T_ALT_S_011463	Chr17	12753959..12757971	4013	A0AVX7	CHP3_CHICK	Similar to PREDICTED: LOW QUALITY PROTEIN: calcineurin B homologous protein 3 (Columba livia)	178	112	179	101	117	142	254	174	309	260	254	459	217.144	1.06025	0.178734	1.28231	5.93197	2.99329e-09	3.0618e-07
T_ALT_S_006689	Chr41	complement(21251074..21291145)	40072	O35490	BHMT1_MOUSE	Similar to PREDICTED: betaine--homocysteine S-methyltransferase 1 (Gallus gallus)	12245	15338	9540	10738	6124	15468	16611	19266	28371	23234	26241	23674	17620.7	1.05951	0.161861	1.22577	6.54582	5.91701e-11	9.10951e-09
T_ALT_S_015426	Chr29	3683486..3692369	8884	Q9TTK6	AOC3_BOVIN	Similar to PREDICTED: LOW QUALITY PROTEIN: membrane primary amine oxidase-like (Meleagris gallopavo)	53	51	79	77	66	106	154	127	179	115	125	167	110.737	1.05742	0.164476	1.23148	6.42901	1.28437e-10	1.83164e-08
T_ALT_S_011297	Chr17	8023501..8030704	7204	P20135	GSTT1_CHICK	Similar to PREDICTED: glutathione S-transferase theta-1-like (Meleagris gallopavo)	1855	2696	3375	1875	2349	2226	3938	4362	5327	3774	4558	6265	3652.86	1.04491	0.157444	1.19702	6.63671	3.20766e-11	5.29967e-09
T_ALT_S_003123	Chr2	complement(62976731..63039263)	62533	Q3URY6	ARMC2_MOUSE	Similar to PREDICTED: armadillo repeat-containing protein 2-like (Meleagris gallopavo)	31	30	14	45	49	20	60	62	44	116	110	92	58.3077	1.01837	0.222701	1.53436	4.5728	4.81239e-06	0.000180604
T_ALT_S_011598	Chr14	complement(4720779..4737481)	16703	Q53B90	RAB43_RAT	Similar to PREDICTED: ras and EF-hand domain-containing protein-like2C partial (Meleagris gallopavo)	1338	1318	1187	1062	1067	1314	2020	2102	2255	2238	1948	2403	1718.7	1.01679	0.0849606	1.05193	11.9678	5.23985e-33	7.09895e-30
T_ALT_S_010112	Chr11	22142032..22156053	14022	Q90YI1	OCX32_CHICK	Similar to PREDICTED: LOW QUALITY PROTEIN: ovocalyxin-32-like (Meleagris gallopavo)	1559	1235	1276	1229	1095	1759	3757	2628	2262	1525	2490	2604	1985.18	1.01184	0.146409	1.13364	6.91108	4.80977e-12	9.05038e-10
T_ALT_S_014442	Chr23	complement(773080..794740)	21661	A2ALI5	AJAP1_MOUSE	Similar to PREDICTED: adherens junction-associated protein 1 isoform X3 (Gallus gallus)	2	2	3	3	0	5	55	11	28	4	16	5	11.5159	1.01135	0.227027	3.20504	4.45475	8.39891e-06	0.000282699
T_ALT_S_002825	Chr2	38523629..38528284	4656	Q8IYA2	C144C_HUMAN	Similar to PREDICTED: ankyrin repeat domain-containing protein 26-like (Gallus gallus)	14	15	13	7	6	7	32	37	27	18	12	39	19.534	1.00313	0.229446	1.63643	4.37198	1.23127e-05	0.00037895
T_ALT_S_011239	Chr17	6724741..6729037	4297	P13051	UNG_HUMAN	Similar to PREDICTED: uracil-DNA glycosylase-like (Meleagris gallopavo)	368	346	385	431	392	564	202	172	141	233	141	115	279.165	-1.00507	0.135115	-1.10421	-7.43862	1.01741e-13	2.50616e-11
T_ALT_S_008620	Chr10	complement(9092199..9099467)	7269	Q6UVM3	KCNT2_HUMAN	Similar to PREDICTED: potassium channel subfamily T member 2-like (Meleagris gallopavo)	55	88	76	59	64	112	16	27	34	25	35	23	49.0199	-1.00803	0.190737	-1.2709	-5.28491	1.25764e-07	7.64056e-06
T_ALT_S_003541	Chr2	105436048..105456266	20219	Q9D6Y7	MSRA_MOUSE	Similar to PREDICTED: mitochondrial peptide methionine sulfoxide reductase isoform X1 (Anas platyrhynchos)	47	68	68	33	39	47	16	10	17	15	23	19	32.1378	-1.02154	0.204947	-1.37102	-4.98444	6.21428e-07	3.22571e-05
T_ALT_S_010715	Chr16	complement(2497243..2663731)	166489	Q5NVN8	RFOX1_PONAB	Similar to PREDICTED: RNA binding protein fox-1 homolog 1 isoform X38 (Gallus gallus)	29	12	22	23	21	38	5	2	8	12	5	1	13.8532	-1.03999	0.234861	-1.92131	-4.4281	9.50651e-06	0.000305924
T_ALT_S_004827	Chr3	19972904..20046095	73192	P55289	CAD12_HUMAN	Similar to PREDICTED: cadherin-12-like2C partial (Meleagris gallopavo)	41	48	76	51	52	40	18	11	4	20	25	7	31.4313	-1.08307	0.224237	-1.66296	-4.83	1.36535e-06	6.27042e-05
T_ALT_S_003079	Chr2	complement(59694307..59697710)	3404	P79386	NR0B1_PIG	Similar to nuclear receptor subfamily 0 group B member 1 (Gallus gallus)	169	244	156	94	141	83	33	20	19	54	69	52	91.0101	-1.08972	0.222226	-1.63487	-4.90366	9.40686e-07	4.58432e-05
T_ALT_S_003359	Chr2	complement(87378658..87404836)	26179	Q9UJW2	TINAG_HUMAN	Similar to PREDICTED: tubulointerstitial nephritis antigen-like (Meleagris gallopavo)	409	323	142	262	118	132	85	97	30	71	68	48	142.199	-1.09061	0.219097	-1.59218	-4.97774	6.43316e-07	3.3211e-05
T_ALT_S_004352	Chr5	39547166..39551491	4326	D0PRN3	NRX3A_CHICK	Similar to neurexin 3 isoform a precursor (Gallus gallus)	179	186	119	105	131	118	78	42	44	61	36	29	90.024	-1.09599	0.181768	-1.33875	-6.02961	1.64361e-09	1.8403e-07
T_ALT_S_003587	Chr2	108327883..108352336	24454	P08F94	PKHD1_HUMAN	Similar to PREDICTED: fibrocystin-like (Meleagris gallopavo)	335	228	250	173	147	272	95	70	61	77	107	84	150.565	-1.10458	0.159039	-1.27047	-6.94537	3.77465e-12	7.41145e-10
T_ALT_S_012115	Chr13	13380948..13781850	400903	Q5F389	WWOX_CHICK	Similar to PREDICTED: WW domain-containing oxidoreductase-like (Meleagris gallopavo)	135	176	174	121	133	158	55	68	36	70	56	37	97.4931	-1.10925	0.156349	-1.26867	-7.09471	1.29624e-12	2.74152e-10
T_ALT_S_005487	Chr3	complement(88860837..88871201)	10365	Q6PA97	TPPC9_XENLA	Similar to PREDICTED: LOW QUALITY PROTEIN: trafficking protein particle complex subunit 9-like (Meleagris gallopavo)	489	388	521	466	354	492	200	104	115	187	194	162	293.242	-1.153	0.141082	-1.27969	-8.17253	3.01995e-16	1.07669e-13
T_ALT_S_010065	Chr11	19436027..19437771	1745	Q9D7S7	RL22L_MOUSE	Similar to PREDICTED: 60S ribosomal protein L22-like 1-like (Meleagris gallopavo)	839	635	951	603	649	757	367	252	199	301	235	245	480.984	-1.17037	0.12194	-1.26077	-9.59791	8.15791e-22	6.90771e-19
T_ALT_S_002317	Chr2	5084378..5104690	20313	P41934	HM18_CAEEL	Similar to PREDICTED: O-acetyl-ADP-ribose deacetylase MACROD2 (Anas platyrhynchos)	772	793	804	876	792	1021	389	128	236	349	336	268	540.255	-1.17714	0.162489	-1.36411	-7.24444	4.34217e-13	1.01427e-10
T_ALT_S_007666	Chr6	complement(38655654..38706444)	50791	Q6ZQY3	GADL1_HUMAN	Similar to PREDICTED: glutamate decarboxylase-like protein 1-like (Meleagris gallopavo)	32	27	24	22	11	25	5	5	4	9	5	0	13.1548	-1.1809	0.233502	-2.11865	-5.05732	4.25197e-07	2.33024e-05
T_ALT_S_005911	Chr4	29726446..29730159	3714	Q61625	GRID2_MOUSE	Similar to PREDICTED: glutamate receptor ionotropic2C delta-2 isoform X2 (Gallus gallus)	29	16	48	11	21	23	3	2	0	4	6	3	12.8381	-1.30171	0.23645	-2.80826	-5.50522	3.68715e-08	2.63506e-06
T_ALT_S_012058	Chr13	complement(11176050..11281104)	105055	Q4G0P3	HYDIN_HUMAN	Similar to PREDICTED: LOW QUALITY PROTEIN: hydrocephalus-inducing protein homolog (Meleagris gallopavo)	170	155	153	113	130	177	42	66	21	42	36	28	89.4691	-1.43697	0.173203	-1.71397	-8.29648	1.07244e-16	3.92686e-14
T_ALT_S_010716	Chr16	complement(2664122..2809023)	144902	Q17QD3	RFOX1_BOVIN	Similar to PREDICTED: RNA binding protein fox-1 homolog 1 isoform X2 (Columba livia)	181	124	141	124	127	186	32	11	14	46	24	6	78.8053	-1.82803	0.210011	-2.53397	-8.70444	3.1914e-18	1.54418e-15

## Sheet: DTA5 to DTC5
Gene ID	Chromosome	Region	Gene length	Swiss Prot		RefSeq	Raw Read Counts												DESeq2 Differential Expression Analysis
				ID	Gene Name_Species	Description	DTC5L1	DTC5L2	DTC5L3	DTC5L4	DTC5L6	DTC5L7	DTA5L1	DTA5L3	DTA5L4	DTA5L5	DTA5L6	DTA5L7	Base Mean	log2FC (MAP)	Std Error	log2FC (MLE)	Wald statistic	p-value	q-value
T_ALT_S_015158	Chr28	3321139..3323013	1875	P38936	CDN1A_HUMAN	Similar to cdk inhibitor CIP1 (p21) (Gallus gallus)	43	40	22	26	26	35	798	905	773	893	718	959	397.741	3.86708	0.147046	4.45115	26.2984	1.99832e-152	2.55226e-148
T_ALT_S_012368	Chr9	complement(2646065..2656529)	10465	Q9HAV5	TNR27_HUMAN	Similar to PREDICTED: tumor necrosis factor receptor superfamily member 27-like (Meleagris gallopavo)	55	49	10	40	12	96	692	877	627	668	614	861	347.551	2.5554	0.208547	3.86113	12.2534	1.61136e-34	6.86009e-31
T_ALT_S_006947	Chr41	complement(47813160..47833405)	20246	Q91X83	METK1_MOUSE	Similar to PREDICTED: s-adenosylmethionine synthase isoform type-1-like2C partial (Meleagris gallopavo)	0	4	0	2	4	3	30	172	60	71	79	43	34.9431	1.97373	0.223418	4.83359	8.83426	1.00766e-18	1.83854e-15
T_ALT_S_004432	Chr5	47787168..47792294	5127	Q6Q0C1	S2547_HUMAN	Similar to PREDICTED: solute carrier family 25 member 47-like (Meleagris gallopavo)	71	52	35	25	35	23	164	393	287	223	152	194	126.965	1.56078	0.203636	2.23347	7.66454	1.79466e-14	1.43259e-11
T_ALT_S_000518	Chr1	complement(46430477..46430788)	312	P62803	H4_BOVIN	Similar to histone H4 (Homo sapiens)	9	7	5	4	4	2	39	48	32	29	28	27	17.8832	1.53647	0.211264	2.41849	7.27275	3.52247e-13	2.24945e-10
T_ALT_S_006857	Chr41	complement(38241906..38365478)	123573	Q148E0	AAED1_BOVIN	Similar to PREDICTED: chromosome Z open reading frame2C human C9orf21 isoformX2 (Gallus gallus)	176	175	149	142	98	194	670	1101	586	573	404	621	376.387	1.53104	0.156925	1.7905	9.75652	1.72985e-22	3.68228e-19
T_ALT_S_005038	Chr3	complement(45167517..45178527)	11011	Q6GM21	SLMO1_XENLA	Similar to PREDICTED: protein slowmo homolog 1-like isoform 1 (Meleagris gallopavo)	18	20	30	33	11	18	77	142	95	78	104	86	55.1717	1.4584	0.184935	1.88194	7.886	3.1202e-15	3.62283e-12
T_ALT_S_009766	Chr11	complement(7592560..7616542)	23983	Q8R5B6	SPSB4_MOUSE	Similar to PREDICTED: SPRY domain-containing SOCS box protein 4 isoform X3 (Gallus gallus)	10	23	12	18	1	13	73	75	48	57	58	48	33.3683	1.40888	0.200167	1.97473	7.03853	1.94274e-12	1.07881e-09
T_ALT_S_014943	Chr30	complement(3584188..3585108)	921	Q9Z0J6	GDF15_RAT	Similar to PREDICTED: growth/differentiation factor 15-like (Gallus gallus)	36	12	9	12	15	18	67	110	85	58	79	90	45.7366	1.40279	0.200826	1.97432	6.98513	2.84592e-12	1.51451e-09
T_ALT_S_003058	Chr2	58544258..58591052	46795	Q98ST7	MOXD1_CHICK	Similar to PREDICTED: DBH-like monooxygenase protein 1-like (Meleagris gallopavo)	56	94	20	53	29	38	204	241	319	140	130	343	127.728	1.38974	0.204694	1.99775	6.78934	1.12645e-11	4.96105e-09
T_ALT_S_009134	Chr8	4889971..4904429	14459	P47804	RGR_HUMAN	Similar to PREDICTED: RPE-retinal G protein-coupled receptor-like (Meleagris gallopavo)	1	7	6	6	4	3	42	34	20	49	17	39	17.747	1.36289	0.222146	2.6251	6.1351	8.51072e-10	2.58807e-07
T_ALT_S_007218	Chr6	complement(1621858..1626955)	5098	Q9Y241	HIG1A_HUMAN	Similar to PREDICTED: HIG1 domain family member 1A-like (Meleagris gallopavo)	385	514	389	716	373	626	2079	2035	1323	1632	1723	1235	1017.04	1.32877	0.133478	1.4751	9.95497	2.399e-23	7.66002e-20
T_ALT_S_010969	Chr16	complement(11200185..11209587)	9403	Q8TAV3	CP2W1_HUMAN	Similar to PREDICTED: cytochrome P450 2W1-like (Meleagris gallopavo)	264	529	522	357	284	624	2223	2520	1121	2678	1485	950	1060.44	1.30309	0.199979	1.80816	6.51616	7.21282e-11	2.70948e-08
T_ALT_S_007220	Chr6	1635141..1638870	3730	Q9UNU6	CP8B1_HUMAN	Similar to PREDICTED: 7-alpha-hydroxycholest-4-en-3-one 12-alpha-hydroxylase-like (Meleagris gallopavo)	283	722	408	479	425	1128	2900	2701	1358	2697	1657	1806	1290.75	1.2308	0.19693	1.67574	6.24995	4.10573e-10	1.34458e-07
T_ALT_S_015491	Chr25	223331..247739	24409	Q8N1P7	AIM1L_HUMAN	Similar to PREDICTED: uncharacterized protein LOC419544 isoform X3 (Gallus gallus)	8	14	8	0	3	18	99	50	23	55	87	42	31.2842	1.1602	0.223236	2.55193	5.19719	2.02328e-07	2.94896e-05
T_ALT_S_000364	Chr1	34761463..34777948	16486	Q00987	MDM2_HUMAN	Similar to Mdm22C transformed 3T3 cell double minute 22C p53 binding protein (Gallus gallus)	1121	1097	748	1129	698	1063	2475	2823	2998	2626	1875	3938	1785.74	1.11915	0.139271	1.25627	8.03572	9.30293e-16	1.48521e-12
T_ALT_S_000665	Chr1	complement(50501237..50788900)	287664	A1A546	ISX_MOUSE	Similar to PREDICTED: intestine-specific homeobox isoform X5 (Gallus gallus)	14	21	7	23	13	13	61	91	35	59	33	54	32.8722	1.1077	0.205226	1.60291	5.39747	6.75873e-08	1.19892e-05
T_ALT_S_013709	Chr21	complement(934136..946235)	12100	P78330	SERB_HUMAN	Similar to PREDICTED: phosphoserine phosphatase (Anas platyrhynchos)	929	872	552	975	703	871	2391	4206	4966	1258	1360	2507	1654.3	1.09691	0.191236	1.44799	5.73589	9.70027e-09	2.21779e-06
T_ALT_S_005873	Chr4	27307289..27319137	11849	Q2Z1W2	CENPU_CHICK	Similar to PREDICTED: centromere protein U-like (Meleagris gallopavo)	140	180	108	122	123	262	414	544	508	502	263	590	295.952	1.07686	0.175064	1.32965	6.15123	7.68867e-10	2.39511e-07
T_ALT_S_003911	Chr5	complement(14031770..14225502)	193733	Q98UI9	MUC5B_CHICK	Similar to PREDICTED: mucin-5B isoform X1 (Gallus gallus)	4	7	1	10	3	6	27	53	21	23	13	18	13.9805	1.07329	0.222638	2.05726	4.82078	1.43001e-06	0.000142956
T_ALT_S_010250	Chr12	1832367..1838942	6576	Q4QR83	STRA6_RAT	Similar to PREDICTED: stimulated by retinoic acid gene 6 protein homolog (Meleagris gallopavo)	18	12	10	9	18	10	27	163	22	75	62	89	40.2624	1.06758	0.223394	2.18181	4.77891	1.7625e-06	0.00016552
T_ALT_S_011440	Chr17	11295260..11301986	6727	Q86WS5	TMPSC_HUMAN	Similar to PREDICTED: transmembrane protease serine 12-like (Meleagris gallopavo)	32	16	24	30	31	36	77	74	113	104	77	84	55.6794	1.06342	0.183786	1.36207	5.78618	7.20052e-09	1.73519e-06
T_ALT_S_009350	Chr8	complement(18767914..18780821)	12908	Q6ZSM3	MOT12_HUMAN	Similar to PREDICTED: monocarboxylate transporter 12 isoform X3 (Gallus gallus)	80	92	43	121	64	47	242	268	189	169	175	296	140.044	1.06298	0.17538	1.31452	6.06105	1.35238e-09	3.83834e-07
T_ALT_S_005060	Chr3	complement(47619703..47642362)	22660	Q8WU67	ABHD3_HUMAN	Similar to PREDICTED: abhydrolase domain-containing protein 3-like (Meleagris gallopavo)	21	49	32	45	7	56	89	148	173	127	184	57	76.5173	1.06088	0.214707	1.67478	4.94105	7.77012e-07	8.7823e-05
T_ALT_S_012021	Chr13	10688843..10727119	38277	P21158	CSGA_MYXXA	Similar to PREDICTED: uncharacterized oxidoreductase C663.09c-like isoform X1 (Gallus gallus)	3421	3971	2664	5755	2571	4965	12442	10068	11212	11440	6965	9422	6671.83	1.04095	0.132597	1.15357	7.85045	4.14546e-15	4.41215e-12
T_ALT_S_014118	Chr15	6922840..6973332	50493	O94823	AT10B_HUMAN	Similar to PREDICTED: probable phospholipid-transporting ATPase VB isoform X9 (Gallus gallus)	4	2	8	4	6	9	16	89	15	42	30	24	19.2294	1.02934	0.222683	2.3868	4.62242	3.79282e-06	0.000316859
T_ALT_S_005904	Chr4	29091244..29105167	13924	Q6DEB1	AT2L1_XENLA	Similar to PREDICTED: LOW QUALITY PROTEIN: ethanolamine-phosphate phospho-lyase (Gallus gallus)	445	198	420	357	193	274	1036	6975	2048	2003	1903	473	1220.87	1.02559	0.220405	2.59102	4.65321	3.268e-06	0.000283938
T_ALT_S_000011	Chr1	143624..164809	21186	Q5XHY1	LR16B_RAT	Similar to PREDICTED: leucine-rich repeat-containing protein 16B-like isoform X3 (Gallus gallus)	135	84	121	146	126	134	336	441	378	267	304	337	222.506	1.02365	0.141733	1.1555	7.22242	5.10703e-13	3.10605e-10
T_ALT_S_016642	ChrUn_random_7180001956025	complement(13122..28269)	15148	Q96A59	MALD3_HUMAN	Similar to PREDICTED: uncharacterized protein LOC420903 (Gallus gallus)	6	10	2	12	2	7	14	35	24	30	25	25	14.866	1.01401	0.219563	1.75096	4.61833	3.86842e-06	0.000318758
T_ALT_S_009377	Chr8	20216671..20293010	76340	Q7TN99	CPEB3_MOUSE	Similar to PREDICTED: cytoplasmic polyadenylation element-binding protein 3 isoform X1 (Ficedula albicollis)	141	114	98	66	108	160	56	68	67	53	65	50	90.348	-1.00224	0.175112	-1.23831	-5.72342	1.04401e-08	2.33932e-06
T_ALT_S_009095	Chr8	complement(1803119..1841315)	38197	P07949	RET_HUMAN	Similar to PREDICTED: LOW QUALITY PROTEIN: proto-oncogene tyrosine-protein kinase receptor Ret-like (Meleagris gallopavo)	2202	847	2008	1411	942	968	925	819	963	483	423	320	1068.12	-1.01392	0.204445	-1.44845	-4.9594	7.0711e-07	8.28551e-05
T_ALT_S_006176	Chr4	53709608..53713087	3480	Q865B7	PRGC1_BOVIN	Similar to peroxisome proliferator-activated receptor gamma coactivator 1-alpha (Gallus gallus)	16	15	22	18	20	26	6	10	7	5	8	9	14.3063	-1.05344	0.214914	-1.68319	-4.90168	9.50192e-07	0.000102846
T_ALT_S_015633	Chr25	4582893..4591413	8521	Q3UC65	CA063_MOUSE	Similar to PREDICTED: UPF0471 protein C1orf63 homolog isoform X5 (Gallus gallus)	2855	2429	2045	1526	946	2776	1527	1169	1218	521	697	808	1559.41	-1.09262	0.18138	-1.38064	-6.02391	1.70251e-09	4.72705e-07
T_ALT_S_001639	Chr1	127100606..127147463	46858	P51689	ARSD_HUMAN	Similar to arylsulfatase H precursor (Gallus gallus)	938	582	778	800	560	933	522	256	423	387	246	333	581.017	-1.16141	0.160994	-1.37232	-7.21401	5.43276e-13	3.15396e-10
T_ALT_S_010046	Chr11	complement(18230635..18240861)	10227	Q8N2Q7	NLGN1_HUMAN	Similar to PREDICTED: neuroligin-1 isoform X1 (Falco peregrinus)	134	39	61	60	102	131	13	47	41	6	10	21	59.0748	-1.1885	0.222993	-2.29858	-5.32976	9.83434e-08	1.63122e-05
T_ALT_S_012085	Chr13	11732901..11751737	18837	A5PJZ5	NUP93_BOVIN	Similar to PREDICTED: nuclear pore complex protein Nup93-like (Meleagris gallopavo)	1401	1762	3256	3166	1124	3985	415	422	265	604	778	343	1537.24	-1.46168	0.220981	-2.60517	-6.61449	3.72842e-11	1.53611e-08
T_ALT_S_003359	Chr2	complement(87378658..87404836)	26179	Q9UJW2	TINAG_HUMAN	Similar to PREDICTED: tubulointerstitial nephritis antigen-like (Meleagris gallopavo)	875	508	959	579	644	1186	199	156	304	160	193	195	531.013	-1.79972	0.182623	-2.29001	-9.85487	6.5302e-23	1.66807e-19

## Sheet: DTC5 to DTC1
Gene ID	Chromosome	Region	Gene length	Swiss Prot		RefSeq	Raw Read Counts												DESeq2 Differential Expression Analysis
				ID	Gene Name_Species	Description	DTC1L1	DTC1L2	DTC1L3	DTC1L5	DTC1L6	DTC1L7	DTC5L1	DTC5L2	DTC5L3	DTC5L4	DTC5L6	DTC5L7	Base Mean	log2FC (MAP)	Std Error	log2FC (MLE)	Wald statistic	p-value	q-value
T_ALT_S_000581	Chr1	48271613..48280658	9046	-	-	Similar to PREDICTED: MKL/myocardin-like protein 1 (Taeniopygia guttata)	21	26	27	8	19	24	491	214	211	265	223	213	168.301	3.74895	0.238967	4.21839	15.6881	1.82381e-55	2.6303e-51
T_ALT_S_010046	Chr11	complement(18230635..18240861)	10227	Q8N2Q7	NLGN1_HUMAN	Similar to PREDICTED: neuroligin-1 isoform X1 (Falco peregrinus)	4	7	8	3	2	10	134	39	61	60	102	131	55.2711	3.51244	0.310382	4.51398	11.3165	1.08737e-29	8.25374e-27
T_ALT_S_003581	Chr2	107409871..107428264	18394	Q92090	CP2K1_ONCMY	Similar to PREDICTED: cytochrome P450 2K1-like (Meleagris gallopavo)	5293	10145	7908	11145	4514	12826	85079	44156	66422	80869	64121	68704	44368.1	3.20723	0.218119	3.5175	14.704	6.07674e-49	2.92129e-45
T_ALT_S_010124	Chr11	complement(22498362..22538409)	40048	Q6ZMV7	LEKR1_HUMAN	Similar to PREDICTED: leucine-2C glutamate- and lysine-rich protein 1 isoform X21 (Gallus gallus)	86	58	73	87	41	52	663	229	500	278	436	564	298.263	2.89321	0.251523	3.29805	11.5028	1.27757e-30	1.09936e-27
T_ALT_S_006991	Chr41	complement(51620364..51651181)	30818	O94955	RHBT3_HUMAN	Similar to PREDICTED: rho-related BTB domain-containing protein 3 isoform X4 (Gallus gallus)	56	98	65	105	49	95	892	332	420	342	363	559	319.638	2.80671	0.238093	3.14632	11.7883	4.48492e-32	6.46815e-29
T_ALT_S_009749	Chr11	complement(5968444..5993299)	24856	-	-	Protein of unknown function	28	30	47	20	41	58	316	162	291	133	236	250	157.42	2.80467	0.254273	3.21016	11.0302	2.73391e-28	1.87755e-25
T_ALT_S_002866	Chr2	41338926..41365425	26500	Q9BWV7	TTLL2_HUMAN	Similar to PREDICTED: probable tubulin polyglutamylase TTLL2-like (Meleagris gallopavo)	1546	1367	1648	658	465	1416	10314	6222	6441	4315	6814	8062	4713.85	2.7965	0.240748	3.14282	11.6159	3.42216e-31	3.79649e-28
T_ALT_S_005759	Chr4	complement(17427256..17432593)	5338	A6QNP3	PPR3B_BOVIN	Similar to PREDICTED: protein phosphatase 1 regulatory subunit 3B-like (Meleagris gallopavo)	345	247	296	152	149	290	1682	1829	472	1364	1733	1614	958.391	2.76666	0.236515	3.09435	11.6976	1.31136e-31	1.71932e-28
T_ALT_S_008807	Chr10	15782321..15797050	14730	Q9UBY5	LPAR3_HUMAN	Similar to PREDICTED: lysophosphatidic acid receptor 3-like (Meleagris gallopavo)	4	2	10	6	2	0	56	45	34	26	20	36	22.841	2.76481	0.322414	3.6668	8.57533	9.88012e-18	1.7377e-15
T_ALT_S_010125	Chr11	complement(22554004..22573035)	19032	Q8C1B2	PARPT_MOUSE	Similar to PREDICTED: TCDD-inducible poly (ADP-ribose)	294	151	179	233	200	282	1409	607	1013	1167	1129	2521	860.106	2.75628	0.229987	3.0605	11.9845	4.28254e-33	8.37564e-30
T_ALT_S_012272	Chr9	complement(883301..902525)	19225	P00450	CERU_HUMAN	Similar to PREDICTED: LOW QUALITY PROTEIN: coagulation factor VIII-like (Meleagris gallopavo)	48	64	52	70	57	117	349	308	546	279	389	399	261.251	2.74578	0.232391	3.05827	11.8154	3.25151e-32	5.21036e-29
T_ALT_S_011150	Chr17	complement(4802311..4817730)	15420	Q6ZTI6	F101A_HUMAN	Similar to PREDICTED: protein FAM101A (Gallus gallus)	464	501	400	329	247	304	2345	916	2057	2174	1503	4561	1468.7	2.73888	0.242151	3.08342	11.3106	1.16258e-29	8.3834e-27
T_ALT_S_006992	Chr41	complement(51670462..51673359)	2898	Q8TAC1	RFESD_HUMAN	Similar to PREDICTED: Rieske domain-containing protein isoform X2 (Gallus gallus)	93	92	88	95	64	85	930	245	355	419	490	493	328.706	2.71046	0.236696	3.03319	11.4512	2.31852e-30	1.85765e-27
T_ALT_S_000370	Chr1	34984071..34992294	8224	Q805F3	CATEA_XENLA	Similar to PREDICTED: cathepsin E-A-like (Meleagris gallopavo)	0	0	2	0	0	2	10	22	20	16	50	8	14.1617	2.69069	0.380344	5.66306	7.07438	1.50123e-12	1.00701e-10
T_ALT_S_010334	Chr12	5663278..5678346	15069	Q2WEA5	TRPM1_RAT	Similar to PREDICTED: transient receptor potential cation channel subfamily M member 1-like2C partial (Meleagris gallopavo)	2	6	7	3	3	3	44	26	48	13	40	36	23.2403	2.68934	0.333203	3.68636	8.07118	6.96204e-16	8.23005e-14
T_ALT_S_009292	Chr8	15933679..15935651	1973	P08683	CP2CB_RAT	Similar to cytochrome P-450 2C45 (Gallus gallus)	14	16	14	5	2	9	33	79	82	75	63	49	42.581	2.62633	0.295596	3.22733	8.88485	6.40057e-19	1.30013e-16
T_ALT_S_014208	Chr15	9788728..9813229	24502	P10184	IOV7_CHICK	Similar to PREDICTED: ovoinhibitor (Gallus gallus)	681	910	334	528	566	1873	12421	1932	6119	2996	19047	25516	7359.91	2.60802	0.374145	4.42109	6.97061	3.15575e-12	2.01375e-10
T_ALT_S_009898	Chr11	complement(11431997..11486091)	54095	Q6PIF6	MYO7B_HUMAN	Similar to PREDICTED: myosin-VIIb-like (Meleagris gallopavo)	13	110	65	184	70	72	956	926	403	810	629	937	487.217	2.58514	0.344495	3.61772	7.50414	6.18333e-14	5.18465e-12
T_ALT_S_005271	Chr3	68736604..68797912	61309	P07630	CAH2_CHICK	Similar to PREDICTED: carbonic anhydrase 2-like2C partial (Meleagris gallopavo)	705	495	403	594	266	493	2965	1801	2100	2621	1700	2223	1521.58	2.53859	0.180386	2.69579	14.0731	5.55865e-45	2.00417e-41
T_ALT_S_007266	Chr6	4473040..4479673	6634	Q9Y226	S22AD_HUMAN	Similar to PREDICTED: solute carrier family 22 member 13-like (Gallus gallus)	54	95	111	52	80	74	556	385	321	154	236	686	259.589	2.45019	0.257857	2.81518	9.50212	2.05667e-21	5.20374e-19
T_ALT_S_014207	Chr15	9785956..9788687	2732	P10184	IOV7_CHICK	Similar to PREDICTED: ovoinhibitor-like (Meleagris gallopavo)	110	199	49	84	98	251	2411	404	1773	425	5250	7154	1872.79	2.43783	0.384026	5.08248	6.34809	2.17997e-10	9.44132e-09
T_ALT_S_004294	Chr5	36919861..36931966	12106	Q9NUB1	ACS2L_HUMAN	Similar to PREDICTED: acetyl-coenzyme A synthetase 2-like2C mitochondrial-like (Meleagris gallopavo)	863	519	621	843	442	666	2914	2150	2308	3195	2566	2961	1867.66	2.42674	0.162743	2.54609	14.9115	2.77624e-50	2.00195e-46
T_ALT_S_014062	Chr15	1660649..1663948	3300	E7EW31	PROB1_HUMAN	Similar to PREDICTED: leucine-rich repeat extensin-like protein 5-like (Gallus gallus)	11	6	3	2	8	2	46	37	15	24	24	57	21.6832	2.39718	0.320516	3.13461	7.47914	7.48087e-14	6.16509e-12
T_ALT_S_003584	Chr2	107490502..107502192	11691	B7FDI1	CRVP_VIPBE	Similar to PREDICTED: cysteine-rich secretory protein 3-like (Meleagris gallopavo)	0	1	0	6	3	0	28	12	21	8	25	25	13.0595	2.32801	0.373774	4.09116	6.22837	4.71302e-10	1.90395e-08
T_ALT_S_005541	Chr4	complement(978255..988816)	10562	Q9NY37	ASIC5_HUMAN	Similar to PREDICTED: LOW QUALITY PROTEIN: amiloride-sensitive cation channel 5-like (Meleagris gallopavo)	12	2	1	9	7	10	78	10	89	21	77	51	37.8449	2.31061	0.365285	3.62831	6.32549	2.52425e-10	1.07706e-08
T_ALT_S_015633	Chr25	4582893..4591413	8521	Q3UC65	CA063_MOUSE	Similar to PREDICTED: UPF0471 protein C1orf63 homolog isoform X5 (Gallus gallus)	623	776	532	340	242	535	2855	2429	2045	1526	946	2776	1422.76	2.30694	0.224199	2.54534	10.2897	7.84186e-25	3.42713e-22
T_ALT_S_001254	Chr1	complement(89312510..89350206)	37697	Q5RCF7	NHRF3_PONAB	Similar to PREDICTED: Na(+)/H(+) exchange regulatory cofactor NHE-RF3-like (Meleagris gallopavo)	10	21	31	31	28	7	268	94	195	45	314	206	128.834	2.30388	0.369584	3.70963	6.23371	4.55506e-10	1.85051e-08
T_ALT_S_009323	Chr8	17215574..17221245	5672	P83242	MSMB_STRCA	Similar to PREDICTED: beta-microseminoprotein-like isoform X1 (Gallus gallus)	2065	3190	1698	1646	849	1909	6051	4669	7400	7888	8027	11315	5321.54	2.27887	0.234047	2.541	9.73681	2.10039e-22	6.18199e-20
T_ALT_S_011982	Chr13	10185540..10204778	19239	Q0V9S9	CC135_XENTR	Similar to PREDICTED: coiled-coil domain-containing protein lobo homolog isoform X3 (Gallus gallus)	124	78	145	77	37	87	478	245	234	348	259	639	249.444	2.23774	0.238149	2.50734	9.3964	5.64622e-21	1.35716e-18
T_ALT_S_011954	Chr13	complement(9328917..9425623)	96707	O55192	SC6A2_MOUSE	Similar to PREDICTED: LOW QUALITY PROTEIN: sodium-dependent noradrenaline transporter-like (Meleagris gallopavo)	13	3	3	3	29	8	269	48	389	65	89	403	131.236	2.23633	0.384945	4.91627	5.80948	6.26673e-09	2.0488e-07
T_ALT_S_008681	Chr10	complement(11219499..11235946)	16448	-	-	Protein of unknown function	107	191	157	139	156	277	461	334	581	1443	813	575	487.687	2.22996	0.259463	2.56662	8.59452	8.36143e-18	1.50736e-15
T_ALT_S_009291	Chr8	15923658..15933046	9389	P24461	CP2G1_RABIT	Similar to cytochrome P-450 2C45 (Gallus gallus)	7	11	18	7	10	19	21	70	87	57	52	38	38.1854	2.20095	0.304998	2.7508	7.2163	5.34212e-13	3.83304e-11
T_ALT_S_003602	Chr2	complement(108747217..108757878)	10662	Q6QLQ7	GLL12_CHICK	Similar to PREDICTED: gallinacin-12-like (Meleagris gallopavo)	1585	1247	649	891	1526	1686	4805	3248	3870	5330	5323	4668	3265.46	2.19301	0.212017	2.39073	10.3435	4.4773e-25	2.01786e-22
T_ALT_S_002383	Chr2	complement(8853776..8884340)	30565	Q5BK10	CAN13_RAT	Similar to PREDICTED: calpain-13-like (Meleagris gallopavo)	4	5	7	5	7	7	31	18	25	20	18	55	18.6443	2.19154	0.304126	2.74566	7.20601	5.76171e-13	4.11364e-11
T_ALT_S_011799	Chr14	18274132..18275960	1829	B3F209	BHE40_SHEEP	Similar to class E basic helix-loop-helix protein 40 (Gallus gallus)	66	66	34	38	38	70	210	126	116	142	176	614	153.72	2.19079	0.287175	2.6347	7.62877	2.37011e-14	2.17718e-12
T_ALT_S_015842	Chr26	complement(4541887..4577683)	35797	Q05516	ZBT16_HUMAN	Similar to PREDICTED: LOW QUALITY PROTEIN: zinc finger and BTB domain-containing protein 16-like (Meleagris gallopavo)	32	20	16	15	23	20	127	56	85	88	67	60	56.9089	2.18805	0.241729	2.46534	9.05164	1.40835e-19	2.9016e-17
T_ALT_S_010347	Chr12	6913889..6920744	6856	Q5HZI2	C2C4C_MOUSE	Similar to PREDICTED: C2 calcium-dependent domain-containing protein 4C (Gallus gallus)	152	165	195	103	104	187	619	442	337	490	499	739	369.113	2.18582	0.173906	2.31053	12.569	3.1277e-36	9.02155e-33
T_ALT_S_014492	Chr23	complement(2306638..2311609)	4972	Q9FZ37	GUX4_ARATH	Protein of unknown function	7	0	3	1	4	0	24	13	18	9	18	22	11.5965	2.16267	0.360241	3.33426	6.00338	1.93247e-09	7.04929e-08
T_ALT_S_008616	Chr10	8902163..8917056	14894	P06909	CFAH_MOUSE	Similar to PREDICTED: complement factor H-like (Meleagris gallopavo)	228	244	413	134	375	222	1595	616	3466	329	4444	7121	1954.37	2.15642	0.381744	4.03307	5.64886	1.61512e-08	4.80273e-07
T_ALT_S_015030	Chr28	796586..800594	4009	P78545	ELF3_HUMAN	Similar to PREDICTED: ETS-related transcription factor Elf-3 (Gallus gallus)	18	7	25	4	18	21	68	34	82	54	48	114	45.9706	2.15164	0.297297	2.64251	7.23735	4.57526e-13	3.34946e-11
T_ALT_S_011060	Chr16	14373964..14490812	116849	Q95LM0	PDILT_MACFA	Similar to PREDICTED: protein disulfide-isomerase-like protein of the testis-like (Meleagris gallopavo)	16	60	26	33	48	65	248	136	176	236	142	69	117.491	2.12517	0.284436	2.54432	7.47155	7.92586e-14	6.4947e-12
T_ALT_S_008617	Chr10	8917981..8943011	25031	Q9BXR6	FHR5_HUMAN	Similar to PREDICTED: complement factor H-like (Meleagris gallopavo)	2692	1991	3186	1996	3126	2836	11584	3951	12330	5111	15836	25573	8707.74	2.10277	0.331184	2.79721	6.34925	2.16361e-10	9.39869e-09
T_ALT_S_007431	Chr6	complement(19885670..19895606)	9937	Q1KMR4	PDK4_RHIFE	Similar to pyruvate dehydrogenase kinase2C isozyme 4 (Gallus gallus)	6513	4172	4981	6171	3868	5037	17793	9724	13172	16731	18967	26420	12378.6	2.10196	0.201618	2.27006	10.4255	1.89715e-25	9.77168e-23
T_ALT_S_001818	Chr1	159714263..159765832	51570	Q00685	CO3_LAMJA	Similar to PREDICTED: complement C4-like (Meleagris gallopavo)	144	218	133	60	208	223	533	517	620	613	5094	2710	1198.21	2.07456	0.383476	4.05678	5.40987	6.30701e-08	1.58743e-06
T_ALT_S_002754	Chr2	32831461..32839119	7659	Q4R642	TCTE1_MACFA	Similar to PREDICTED: t-complex-associated testis-expressed protein 1 (Meleagris gallopavo)	7	5	3	5	4	7	29	6	9	35	24	53	17.0592	2.00586	0.343874	2.81305	5.83311	5.44023e-09	1.80781e-07
T_ALT_S_009358	Chr8	complement(19211698..19289704)	78007	Q7TMB3	PPR3C_MOUSE	Similar to PREDICTED: protein phosphatase 1 regulatory subunit 3C-like (Meleagris gallopavo)	1601	1978	1384	1422	768	1558	5228	3861	3183	5955	4505	3728	3216.67	2.00052	0.183102	2.12856	10.9257	8.68579e-28	5.69393e-25
T_ALT_S_003528	Chr2	104495727..104501654	5928	Q8TDY2	RBCC1_HUMAN	Similar to PREDICTED: uncharacterized protein LOC425623 isoform X2 (Gallus gallus)	38	58	24	28	33	40	201	110	132	72	135	90	91.1126	1.99567	0.261595	2.30548	7.62884	2.36874e-14	2.17718e-12
T_ALT_S_003359	Chr2	complement(87378658..87404836)	26179	Q9UJW2	TINAG_HUMAN	Similar to PREDICTED: tubulointerstitial nephritis antigen-like (Meleagris gallopavo)	409	323	142	262	118	132	875	508	959	579	644	1186	571.247	1.98353	0.266931	2.3069	7.43086	1.0789e-13	8.64442e-12
T_ALT_S_000010	Chr1	complement(123214..125307)	2094	Q2UVH8	ACRO_MELGA	Similar to PREDICTED: acrosin (Meleagris gallopavo)	21	9	9	18	16	5	58	10	50	89	62	57	38.1802	1.93283	0.329832	2.57048	5.86004	4.62756e-09	1.56664e-07
T_ALT_S_010544	Chr12	complement(17520201..17523705)	3505	Q80T91	MEG11_MOUSE	Similar to PREDICTED: multiple EGF-like-domains 11 isoform X25 (Gallus gallus)	5	2	1	1	1	1	5	9	12	9	17	13	7.54718	1.92796	0.368421	3.13994	5.23302	1.66762e-07	3.72874e-06
T_ALT_S_009889	Chr11	11198163..11216270	18108	Q5RDX5	NGEF_PONAB	Protein of unknown function	83	61	29	25	53	60	189	166	118	96	169	240	118.722	1.92783	0.249234	2.18957	7.735	1.03407e-14	9.94224e-13
T_ALT_S_010880	Chr16	complement(8603935..8611974)	8040	P36956	SRBP1_HUMAN	Similar to sterol regulatory element-binding protein 1 (Gallus gallus)	278	73	73	57	46	121	386	321	369	300	380	659	283.375	1.92159	0.31854	2.46728	6.03249	1.61448e-09	5.98583e-08
T_ALT_S_010543	Chr12	complement(17434259..17482788)	48530	A6BM72	MEG11_HUMAN	Similar to PREDICTED: multiple epidermal growth factor-like domains protein 11-like (Meleagris gallopavo)	128	107	140	83	109	58	444	396	279	306	225	230	228.196	1.92084	0.207048	2.08486	9.27727	1.73875e-20	3.91817e-18
T_ALT_S_012457	Chr9	complement(9261742..9282515)	20774	B2RVY9	TM182_MOUSE	Similar to PREDICTED: transmembrane protein 182-like isoform X1 (Gallus gallus)	24	22	32	9	11	30	50	69	56	77	39	101	46.2218	1.89903	0.232838	2.11572	8.15602	3.46235e-16	4.34208e-14
T_ALT_S_006982	Chr41	50780648..50794172	13525	Q96KG7	MEG10_HUMAN	Similar to PREDICTED: multiple EGF-like-domains 10 isoform X3 (Gallus gallus)	16	22	19	15	8	29	98	105	36	54	42	31	42.8762	1.89491	0.2818	2.25875	6.72433	1.76405e-11	9.93793e-10
T_ALT_S_017210	ChrUn_random_deg7180001435992	48..3084	3037	P17735	ATTY_HUMAN	Similar to PREDICTED: tyrosine aminotransferase-like (Meleagris gallopavo)	326	464	279	173	142	210	923	702	815	462	1091	765	603.556	1.88505	0.259968	2.1706	7.2511	4.13395e-13	3.05743e-11
T_ALT_S_000305	Chr1	29144343..29202094	57752	Q2VLG6	C163A_CANFA	Similar to PREDICTED: deleted in malignant brain tumors 1 protein-like2C partial (Meleagris gallopavo)	3044	2247	3024	2178	2605	3577	9170	5489	7162	6453	7004	9157	5584.08	1.87324	0.156179	1.95733	11.9942	3.81227e-33	8.37564e-30
T_ALT_S_016991	ChrUn_random_7180001952137	8..916	909	B3F209	BHE40_SHEEP	Similar to class E basic helix-loop-helix protein 40 (Gallus gallus)	7	18	9	7	27	15	35	53	26	37	40	138	37.1527	1.85451	0.324495	2.426	5.71506	1.09665e-08	3.37947e-07
T_ALT_S_000484	Chr1	45580500..45664668	84169	Q8NDX2	VGLU3_HUMAN	Similar to PREDICTED: vesicular glutamate transporter 3-like (Meleagris gallopavo)	1446	954	1206	1108	1026	1341	3785	2001	2939	2504	3005	4846	2388.16	1.84703	0.182265	1.96402	10.1338	3.9125e-24	1.4849e-21
T_ALT_S_008622	Chr10	complement(9782499..9791820)	9322	-	-	Protein of unknown function	204	167	94	122	85	86	379	255	204	428	392	545	268.887	1.83806	0.231713	2.04438	7.93249	2.14799e-15	2.38294e-13
T_ALT_S_015904	Chr26	6304367..6308514	4148	Q05713	CRYAB_CHICK	Similar to PREDICTED: alpha-crystallin B chain-like (Meleagris gallopavo)	28	18	19	27	17	20	108	38	58	78	35	71	46.4537	1.83753	0.243363	2.07313	7.55058	4.33325e-14	3.74449e-12
T_ALT_S_009194	Chr8	complement(9890537..9902366)	11830	Q9UKB3	DJC12_HUMAN	Similar to dnaJ homolog subfamily C member 12 (Gallus gallus)	1301	658	787	812	647	662	3935	1300	2311	2146	1964	1962	1699.05	1.83266	0.223858	2.02116	8.18671	2.68462e-16	3.40029e-14
T_ALT_S_000387	Chr1	35961048..36012994	51947	Q8IWU9	TPH2_HUMAN	Similar to tryptophan 5-hydroxylase 2 (Gallus gallus)	50	47	24	32	31	16	170	46	134	171	111	42	82.2208	1.82119	0.308454	2.28525	5.90427	3.54221e-09	1.22215e-07
T_ALT_S_001535	Chr1	115558400..115576842	18443	P46019	KPB2_HUMAN	Similar to PREDICTED: phosphorylase b kinase regulatory subunit alpha2C skeletal muscle isoform isoform X6 (Gallus gallus)	798	962	739	813	640	788	2607	1780	2479	1473	1960	2075	1583.44	1.81703	0.182757	1.93286	9.94236	2.72295e-23	9.35009e-21
T_ALT_S_015428	Chr29	3699119..3700942	1824	Q29RU6	G6PC_BOVIN	Similar to PREDICTED: glucose-6-phosphatase isoform X1 (Gallus gallus)	2308	2593	2148	2152	2197	2681	7542	3648	6007	5121	6232	8443	4688.1	1.81581	0.182833	1.93162	9.93151	3.03608e-23	1.01829e-20
T_ALT_S_004392	Chr5	complement(43980901..44005228)	24328	Q4R4T8	LGMN_MACFA	Similar to PREDICTED: legumain isoform X3 (Gallus gallus)	3971	2160	2402	2539	2087	2028	5239	4662	6091	8325	7975	7975	5102.29	1.80822	0.199436	1.94915	9.06664	1.22745e-19	2.60328e-17
T_ALT_S_005542	Chr4	999928..1012966	13039	Q2KIQ5	T23O_BOVIN	Similar to PREDICTED: tryptophan 22C3-dioxygenase isoform X2 (Columba livia)	14136	12086	12690	14540	10329	12810	41330	18625	32966	32160	37784	36770	25548	1.80402	0.191538	1.93201	9.41862	4.57075e-21	1.11728e-18
T_ALT_S_000730	Chr1	53818934..53853413	34480	P51857	AK1D1_HUMAN	Similar to 3-oxo-5-beta-steroid 4-dehydrogenase (Gallus gallus)	506	75	82	139	88	141	597	307	600	1154	713	769	479.149	1.80272	0.349538	2.55613	5.15742	2.5037e-07	5.30226e-06
T_ALT_S_015127	Chr28	complement(2701530..2713525)	11996	Q96JT2	S45A3_HUMAN	Similar to PREDICTED: LOW QUALITY PROTEIN: solute carrier family 45 member 3-like (Meleagris gallopavo)	59	39	56	67	57	62	203	108	148	150	134	155	113.156	1.79952	0.187343	1.92155	9.60549	7.57944e-22	2.02427e-19
T_ALT_S_010545	Chr12	complement(17593208..17625763)	32556	A6BM72	MEG11_HUMAN	Similar to PREDICTED: multiple epidermal growth factor-like domains protein 11-like (Meleagris gallopavo)	5	5	11	4	9	4	14	24	21	17	18	31	15.0362	1.78537	0.302375	2.22174	5.9045	3.53724e-09	1.22215e-07
T_ALT_S_017142	ChrUn_random_7180001838925	complement(51..1296)	1246	P21158	CSGA_MYXXA	Similar to PREDICTED: uncharacterized oxidoreductase C663.09c-like (Meleagris gallopavo)	4138	5010	3805	4741	3452	3117	9206	9236	8938	12417	8025	15172	7823.64	1.77643	0.154294	1.85409	11.5133	1.13039e-30	1.08683e-27
T_ALT_S_011061	Chr16	complement(14381871..14410678)	28808	Q7TN78	ACSM4_RAT	Similar to PREDICTED: acyl-coenzyme A synthetase ACSM32C mitochondrial-like (Meleagris gallopavo)	65	336	311	414	271	639	1944	1182	1030	2031	978	511	889.723	1.77502	0.339506	2.42215	5.22826	1.71115e-07	3.81653e-06
T_ALT_S_004078	Chr5	22462839..22493069	30231	O75096	LRP4_HUMAN	Similar to PREDICTED: low-density lipoprotein receptor-related protein 4 isoform X5 (Gallus gallus)	165	177	157	131	108	146	422	418	309	320	414	324	283.375	1.76801	0.170325	1.86436	10.3802	3.05082e-25	1.46663e-22
T_ALT_S_008678	Chr10	11138229..11172255	34027	O60774	FMO6_HUMAN	Similar to PREDICTED: dimethylaniline monooxygenase (N-oxide-forming)	8247	7247	7119	11639	6171	6045	18936	20091	25022	13617	18513	25360	15523.4	1.76255	0.208212	1.91461	8.46521	2.55697e-17	4.14344e-15
T_ALT_S_011991	Chr13	complement(10269713..10274918)	5206	Q3V6R6	CETP_CHICK	Similar to PREDICTED: cholesteryl ester transfer protein-like (Meleagris gallopavo)	120	226	113	203	29	214	611	379	470	310	678	604	375.96	1.75332	0.332728	2.34057	5.26955	1.36759e-07	3.12079e-06
T_ALT_S_014234	Chr15	11132230..11138989	6760	Q9WUQ5	CXL14_MOUSE	Similar to PREDICTED: c-X-C motif chemokine 14-like2C partial (Meleagris gallopavo)	0	0	2	4	3	0	16	11	11	120	105	88	35.8257	1.74749	0.379067	5.74989	4.60998	4.02704e-06	6.23823e-05
T_ALT_S_002337	Chr2	complement(6387693..6410951)	23259	-	-	Protein of unknown function	10	4	8	4	4	12	9	206	12	20	20	230	47.4984	1.74561	0.384975	3.98808	4.53434	5.77828e-06	8.50351e-05
T_ALT_S_005402	Chr3	80653567..80666202	12636	A2VE13	MAL2_BOVIN	Similar to PREDICTED: protein MAL2-like (Meleagris gallopavo)	666	587	643	526	360	699	2213	1075	1011	1769	1255	1315	1085.84	1.73628	0.171192	1.83177	10.1423	3.58591e-24	1.39773e-21
T_ALT_S_009304	Chr8	complement(16321590..16348591)	27002	A5PKW4	PSD1_HUMAN	Similar to PREDICTED: PH and SEC7 domain-containing protein 1-like (Meleagris gallopavo)	17	30	25	9	22	34	132	16	103	144	53	29	56.6352	1.73388	0.335048	2.33475	5.17502	2.2788e-07	4.93838e-06
T_ALT_S_011497	Chr14	complement(1010791..1029487)	18697	-	-	Protein of unknown function	30	24	23	25	15	19	81	69	38	47	45	76	44.0089	1.71813	0.216408	1.88212	7.93929	2.0334e-15	2.27332e-13
T_ALT_S_007403	Chr6	17069076..17135150	66075	Q5ZIV9	ADSV_CHICK	Similar to PREDICTED: LOW QUALITY PROTEIN: adseverin-like (Meleagris gallopavo)	48	44	40	42	48	72	150	65	67	231	119	151	95.7057	1.70599	0.234461	1.90347	7.27622	3.43303e-13	2.56534e-11
T_ALT_S_015843	Chr26	complement(4612322..4613326)	1005	Q05516	ZBT16_HUMAN	Similar to PREDICTED: LOW QUALITY PROTEIN: zinc finger and BTB domain-containing protein 16-like (Meleagris gallopavo)	12	8	15	16	3	16	89	16	34	47	24	22	27.4913	1.70394	0.327916	2.24818	5.19627	2.03332e-07	4.45331e-06
T_ALT_S_015430	Chr29	3702085..3706223	4139	-	-	Protein of unknown function	2842	1979	2104	3240	2023	3420	9165	4100	4835	9021	5205	6241	4839.32	1.69685	0.18453	1.80736	9.19551	3.73225e-20	8.15553e-18
T_ALT_S_006503	Chr41	complement(7912218..7915896)	3679	P21854	CD72_HUMAN	Similar to CD72 molecule (Gallus gallus)	7	4	11	2	2	5	19	12	27	16	18	11	12.7635	1.69492	0.337603	2.31573	5.02044	5.1554e-07	1.03698e-05
T_ALT_S_000391	Chr1	complement(37130764..37163679)	32916	Q9GKR6	CAYP2_MACFA	Similar to PREDICTED: calcyphosin-2-like (Meleagris gallopavo)	152	113	108	104	49	84	314	191	325	169	226	306	196.834	1.69131	0.232908	1.88365	7.26172	3.8219e-13	2.84121e-11
T_ALT_S_005169	Chr3	complement(57814009..57869254)	55246	P35219	CAH8_HUMAN	Similar to PREDICTED: carbonic anhydrase-related protein-like (Meleagris gallopavo)	99	94	91	172	72	140	314	251	308	297	157	342	208.983	1.6896	0.194856	1.81456	8.67101	4.28306e-18	7.81903e-16
T_ALT_S_015046	Chr28	complement(1041935..1049510)	7576	Q5RF88	FKBP5_PONAB	Similar to PREDICTED: peptidyl-prolyl cis-trans isomerase FKBP5-like (Meleagris gallopavo)	82	157	125	98	163	172	477	318	320	191	325	371	256.907	1.68928	0.224511	1.86458	7.52427	5.30141e-14	4.52408e-12
T_ALT_S_018318	ChrUn_random_7180001899592	complement(44..433)	390	Q06234	ASCL1_XENLA	Similar to PREDICTED: achaete-scute homolog 1 (Pseudopodoces humilis)	90	31	30	60	42	69	181	75	160	104	119	215	107.364	1.68788	0.261954	1.94942	6.44342	1.16809e-10	5.43426e-09
T_ALT_S_000260	Chr1	complement(22482965..22511295)	28331	A4D0V7	CPED1_HUMAN	Similar to PREDICTED: uncharacterized protein C7orf58-like (Meleagris gallopavo)	8	16	17	6	10	20	47	22	43	25	37	36	26.7297	1.67523	0.286805	2.01571	5.84102	5.18837e-09	1.7321e-07
T_ALT_S_006479	Chr41	7264837..7269879	5043	Q99MF4	I11RA_RAT	Similar to interleukin-11 receptor subunit alpha precursor (Gallus gallus)	248	136	173	165	144	178	388	341	324	419	442	527	315.212	1.67309	0.165145	1.75815	10.131	4.02335e-24	1.48782e-21
T_ALT_S_014499	Chr23	2481661..2487361	5701	Q5SV97	CA170_HUMAN	Similar to PREDICTED: uncharacterized protein C1orf170 homolog isoform X2 (Gallus gallus)	4	2	0	2	4	6	20	10	8	13	3	21	8.20752	1.67239	0.359771	2.51942	4.64848	3.34394e-06	5.31126e-05
T_ALT_S_005784	Chr4	complement(19894616..19950497)	55882	Q5R522	PPM1K_PONAB	Similar to PREDICTED: protein phosphatase 1K2C mitochondrial isoform X3 (Gallus gallus)	651	643	664	704	611	511	1685	1032	1525	1039	1594	2203	1180.27	1.66206	0.201029	1.79408	8.26773	1.36535e-16	1.84029e-14
T_ALT_S_004445	Chr5	complement(48786356..48798910)	12555	Q9UQ07	MOK_HUMAN	Similar to PREDICTED: MAPK/MAK/MRK overlapping kinase-like2C partial (Meleagris gallopavo)	30	22	18	15	18	18	64	64	38	28	39	81	38.9739	1.65639	0.246771	1.87621	6.71225	1.9165e-11	1.06307e-09
T_ALT_S_014623	Chr23	5231652..5232946	1295	Q29461	CEL2A_BOVIN	Similar to PREDICTED: chymotrypsin-like elastase family member 2A-like (Meleagris gallopavo)	7	2	4	2	0	0	16	3	4	23	14	23	8.98381	1.65428	0.379629	2.95866	4.35762	1.31484e-05	0.000172545
T_ALT_S_004858	Chr3	complement(25610174..25625370)	15197	-	-	Protein of unknown function	12	14	21	24	13	16	56	35	28	42	36	58	31.8699	1.64446	0.237035	1.84189	6.93761	3.9879e-12	2.44738e-10
T_ALT_S_011851	Chr13	complement(1842617..1859482)	16866	Q04791	SASB_ANAPL	Similar to PREDICTED: fatty acyl-CoA hydrolase precursor2C medium chain isoformX1 (Gallus gallus)	610	1114	703	694	628	1002	1687	1330	1813	1480	2197	2554	1450.96	1.63854	0.206337	1.77693	7.9411	2.00389e-15	2.25783e-13
T_ALT_S_013278	Chr22	13119443..13123680	4238	P41245	MMP9_MOUSE	Similar to PREDICTED: LOW QUALITY PROTEIN: matrix metalloproteinase-9-like (Meleagris gallopavo)	27	17	38	11	35	20	33	33	50	59	73	230	56.4927	1.6293	0.331966	2.17167	4.90802	9.19991e-07	1.70322e-05
T_ALT_S_001532	Chr1	115485482..115502111	16630	Q9W6R1	KPB2_TAKRU	Similar to PREDICTED: phosphorylase b kinase regulatory subunit alpha2C liver isoform isoform X3 (Gallus gallus)	1916	1451	1398	2106	1124	1800	4970	3293	3628	4720	2983	2910	2897.95	1.62899	0.167521	1.71434	9.7241	2.3799e-22	6.86459e-20
T_ALT_S_005245	Chr3	complement(64796828..64807955)	11128	Q32L50	SBSPO_BOVIN	Similar to PREDICTED: somatomedin-B and thrombospondin type-1 domain-containing protein isoform X2 (Gallus gallus)	16	10	18	15	6	21	60	36	46	43	11	36	28.161	1.62292	0.281736	1.93346	5.76043	8.39024e-09	2.6536e-07
T_ALT_S_014286	Chr15	complement(12997923..13002445)	4523	Q64337	SQSTM_MOUSE	Similar to PREDICTED: sequestosome-1-like (Meleagris gallopavo)	1348	1164	1313	837	926	641	2466	2241	1669	2589	2770	2679	1871.25	1.62239	0.18948	1.73468	8.56231	1.10624e-17	1.92218e-15
T_ALT_S_009546	Chr8	complement(28713389..28756756)	43368	Q86VF7	NRAP_HUMAN	Similar to PREDICTED: nebulin-related-anchoring protein-like (Meleagris gallopavo)	57	8	78	8	48	17	198	146	57	57	287	753	160.755	1.61823	0.384932	3.29491	4.20393	2.62315e-05	0.000308353
T_ALT_S_002276	Chr2	2969065..2988326	19262	Q9H165	BC11A_HUMAN	Similar to PREDICTED: b-cell lymphoma/leukemia 11A-like (Meleagris gallopavo)	62	63	93	67	82	72	255	218	124	122	111	213	131.592	1.61199	0.194343	1.73057	8.29456	1.08987e-16	1.48284e-14
T_ALT_S_005466	Chr3	complement(85803307..85809941)	6635	Q90986	LY6E_CHICK	Similar to PREDICTED: lymphocyte antigen 6E-like (Meleagris gallopavo)	4768	5294	5449	5374	4407	6243	15051	9100	7983	11361	8812	20409	9199.19	1.61021	0.162775	1.68937	9.89224	4.49842e-23	1.44169e-20
T_ALT_S_016298	ChrUn_random_7180001839913	69687..98146	28460	P01023	A2MG_HUMAN	Similar to PREDICTED: alpha-2-macroglobulin isoform X3 (Gallus gallus)	35158	34455	27810	25045	25773	34249	54458	48114	85145	36580	90218	109955	56422	1.60927	0.238831	1.80385	6.73812	1.60446e-11	9.09702e-10
T_ALT_S_008998	Chr10	complement(26192135..26194786)	2652	Q96LX7	CCD17_HUMAN	Similar to PREDICTED: uncharacterized protein LOC424601 isoform X3 (Gallus gallus)	10	3	8	9	12	20	40	26	35	45	16	14	21.4324	1.60838	0.308592	2.02055	5.21199	1.86828e-07	4.13256e-06
T_ALT_S_012150	Chr13	16643194..16652727	9534	Q8QZR1	ATTY_MOUSE	Similar to PREDICTED: tyrosine aminotransferase-like (Meleagris gallopavo)	4454	4367	3245	2968	1955	3194	8493	6325	6172	7364	9969	6901	5997.76	1.60334	0.203011	1.7336	7.89778	2.83913e-15	3.10197e-13
T_ALT_S_009359	Chr8	19219152..19245978	26827	Q5U5R9	HECD2_HUMAN	Similar to PREDICTED: probable E3 ubiquitin-protein ligase HECTD2-like (Meleagris gallopavo)	32	11	8	5	23	9	27	38	29	52	25	110	32.4792	1.60333	0.328656	2.11742	4.87845	1.06922e-06	1.93723e-05
T_ALT_S_016588	ChrUn_random_7180001925661	199..1245	1047	P51658	DHB2_MOUSE	Similar to PREDICTED: hypothetical protein LOC100540446 (Meleagris gallopavo)	2712	3147	2200	2859	2326	2549	4663	5755	4576	5683	5257	9765	4591.93	1.59197	0.162	1.66942	9.82702	8.61329e-23	2.643e-20
T_ALT_S_014033	Chr15	complement(501816..505818)	4003	Q9W7C5	HBEGF_CHICK	Similar to proheparin-binding EGF-like growth factor precursor (Gallus gallus)	136	89	49	41	46	68	212	148	107	135	98	443	137.087	1.59041	0.278997	1.88407	5.70044	1.19501e-08	3.65137e-07
T_ALT_S_005465	Chr3	complement(85778592..85794637)	16046	Q90986	LY6E_CHICK	Similar to PREDICTED: lymphocyte antigen 6E-like (Gallus gallus)	7	6	4	2	3	2	25	11	10	11	12	8	9.34753	1.57544	0.344124	2.20484	4.57812	4.69179e-06	7.10767e-05
T_ALT_S_012406	Chr9	4137889..4156909	19021	-	-	Protein of unknown function	470	487	336	369	214	372	957	726	664	663	716	1320	650.432	1.57483	0.186473	1.67992	8.44538	3.03066e-17	4.80309e-15
T_ALT_S_003400	Chr2	92624473..92632245	7773	Q8N755	PQLC3_HUMAN	Similar to PREDICTED: PQ-loop repeat-containing protein 3-like (Meleagris gallopavo)	1307	1244	1204	1281	737	1181	3542	2123	1827	2804	2094	2684	1955.76	1.55859	0.149274	1.62199	10.4411	1.60859e-25	8.59225e-23
T_ALT_S_006403	Chr41	239249..257053	17805	O43520	AT8B1_HUMAN	Similar to ATPase2C class I2C type 8B2C member 1 (Gallus gallus)	104	51	51	54	44	37	213	107	145	47	104	241	108.537	1.54679	0.284837	1.85094	5.43044	5.62151e-08	1.43747e-06
T_ALT_S_004719	Chr3	7669999..7682865	12867	Q8BM54	MYLIP_MOUSE	Similar to PREDICTED: e3 ubiquitin-protein ligase MYLIP-like (Meleagris gallopavo)	690	409	364	291	186	269	890	740	707	834	736	997	635.715	1.5458	0.209696	1.68145	7.37164	1.68543e-13	1.30684e-11
T_ALT_S_011299	Chr17	8034119..8105120	71002	Q9BYW1	GTR11_HUMAN	Similar to PREDICTED: solute carrier family 22C facilitated glucose transporter member 11-like (Meleagris gallopavo)	93	94	179	80	150	166	281	238	214	248	178	657	225.679	1.53759	0.239384	1.72472	6.42308	1.33541e-10	6.11408e-09
T_ALT_S_014493	Chr23	complement(2349410..2351887)	2478	Q96NU1	SAM11_HUMAN	Similar to sterile alpha motif domain-containing protein 11 (Gallus gallus)	57	42	42	33	31	39	92	92	84	60	117	85	71.2812	1.52621	0.226163	1.68813	6.74829	1.49596e-11	8.56138e-10
T_ALT_S_006599	Chr41	12651530..12657354	5825	Q90375	GHR_COLLI	Similar to PREDICTED: growth hormone receptor (Anas platyrhynchos)	625	732	858	582	496	460	1962	1078	1239	835	908	2560	1095.8	1.52442	0.223967	1.68132	6.80645	1.00039e-11	5.93731e-10
T_ALT_S_014203	Chr15	complement(9675239..9681722)	6484	P84088	CPLX2_BOVIN	Similar to complexin-2 (Homo sapiens)	582	327	297	145	183	323	515	430	527	758	827	1130	543.59	1.51937	0.25291	1.73271	6.00756	1.88337e-09	6.8939e-08
T_ALT_S_015429	Chr29	3701478..3701987	510	P35575	G6PC_HUMAN	Similar to PREDICTED: glucose-6-phosphatase-like (Meleagris gallopavo)	4743	3958	3888	5096	4033	5971	12775	6097	7709	11109	8956	11827	7679.03	1.51892	0.164092	1.59493	9.25653	2.11176e-20	4.68551e-18
T_ALT_S_015274	Chr29	complement(643425..644779)	1355	O08576	RUN3A_MOUSE	Similar to PREDICTED: RUN domain-containing protein 3A (Gallus gallus)	2	3	4	2	0	2	8	3	9	17	6	7	5.75313	1.51397	0.370342	2.44681	4.08803	4.35055e-05	0.000477501
T_ALT_S_015284	Chr29	826601..837512	10912	-	-	Protein of unknown function	2	0	2	2	1	4	13	2	7	11	4	9	5.16467	1.50821	0.375873	2.56815	4.01255	6.00674e-05	0.000632792
T_ALT_S_017800	ChrUn_random_7180001830366	complement(261..1067)	807	P56656	CP239_MOUSE	Similar to PREDICTED: cytochrome P450 2C29-like (Meleagris gallopavo)	6	4	4	1	0	4	4	25	30	13	3	7	9.45216	1.50514	0.379943	2.6734	3.96148	7.44857e-05	0.000760249
T_ALT_S_015929	Chr24	complement(451474..459812)	8339	Q9XSL6	ADA28_MACFA	Similar to PREDICTED: disintegrin and metalloproteinase domain-containing protein 28 isoform X3 (Gallus gallus)	52	54	34	48	40	23	118	34	83	75	167	134	81.3924	1.5041	0.299925	1.85212	5.01491	5.30571e-07	1.06273e-05
T_ALT_S_003242	Chr2	complement(74760720..74762133)	1414	Q12796	PNRC1_HUMAN	Similar to PREDICTED: proline-rich nuclear receptor coactivator 1-like isoform 1 (Meleagris gallopavo)	1358	908	1013	1114	724	1154	2703	1441	1804	2745	1881	2461	1712.32	1.50404	0.156416	1.57179	9.61568	6.86519e-22	1.86811e-19
T_ALT_S_006574	Chr41	complement(11636587..11658769)	22183	P61135	CO6_PONPY	Similar to complement component C6 precursor (Gallus gallus)	365	474	487	233	349	246	1347	483	1522	214	802	2139	806.009	1.50105	0.350605	2.13319	4.28132	1.85792e-05	0.000230868
T_ALT_S_007553	Chr6	28822328..28857133	34806	-	-	Protein of unknown function	17	8	12	17	5	10	50	34	17	19	21	31	21.5058	1.49878	0.290996	1.81592	5.1505	2.59793e-07	5.48569e-06
T_ALT_S_000337	Chr1	complement(32784243..32790954)	6712	Q62463	V1AR_MOUSE	Similar to vasopressin V1a receptor (Gallus gallus)	4	8	2	4	0	11	25	10	10	27	10	10	10.7496	1.49855	0.354089	2.1746	4.23212	2.315e-05	0.000278921
T_ALT_S_011475	Chr14	complement(229531..252101)	22571	Q06033	ITIH3_HUMAN	Similar to PREDICTED: inter-alpha-trypsin inhibitor heavy chain H3-like (Meleagris gallopavo)	21261	29660	20782	20837	15206	25163	42832	35468	41527	33026	56517	68367	37329	1.49777	0.204104	1.62099	7.33828	2.16356e-13	1.65095e-11
T_ALT_S_001189	Chr1	complement(82594178..82604754)	10577	Q2T9P5	CC50C_BOVIN	Similar to PREDICTED: cell cycle control protein 50C-like (Meleagris gallopavo)	138	72	66	92	110	100	343	146	392	131	127	185	174.886	1.48931	0.273593	1.7494	5.44354	5.22326e-08	1.35975e-06
T_ALT_S_006598	Chr41	12636046..12645185	9140	Q02092	GHR_CHICK	Similar to growth hormone receptor precursor (Gallus gallus)	7029	5586	7705	5860	4814	4720	17240	9680	9270	11206	7419	23124	9938.28	1.48461	0.194831	1.59415	7.62002	2.53637e-14	2.29665e-12
T_ALT_S_015928	Chr24	complement(337892..345014)	7123	A8QL59	VM3_NAJAT	Similar to PREDICTED: disintegrin and metalloproteinase domain-containing protein 28-like2C partial (Meleagris gallopavo)	11	3	4	11	8	6	24	4	24	6	48	40	18.7629	1.48412	0.370652	2.3776	4.00409	6.22569e-05	0.000652996
T_ALT_S_013603	Chr19	complement(8555006..8567431)	12426	Q9R1R0	LHX6_MOUSE	Similar to PREDICTED: LIM/homeobox protein Lhx6 (Gallus gallus)	50	34	55	58	46	65	102	85	119	140	75	123	84.4123	1.48342	0.175343	1.56978	8.46012	2.67094e-17	4.28003e-15
T_ALT_S_009678	Chr11	complement(1734533..1748782)	14250	P08582	TRFM_HUMAN	Similar to PREDICTED: melanotransferrin-like (Meleagris gallopavo)	530	634	406	963	573	1320	1906	1130	2105	1480	1815	1079	1286.61	1.48094	0.254842	1.69312	5.81123	6.20163e-09	2.03603e-07
T_ALT_S_010141	Chr11	complement(23156922..23162226)	5305	Q9BXA5	SUCR1_HUMAN	Similar to PREDICTED: succinate receptor 1 isoform X1 (Gallus gallus)	37	37	37	34	14	65	105	16	129	134	65	100	69.7645	1.47372	0.309481	1.85072	4.76191	1.91768e-06	3.2385e-05
T_ALT_S_005095	Chr3	52400345..52487235	86891	Q8WWR9	PDPFL_HUMAN	Similar to PREDICTED: chromosome 2 open reading frame2C human C8orf22 isoform X3 (Gallus gallus)	16931	5162	9708	13687	10615	11795	20107	16104	19575	36386	19795	35681	19000.5	1.4675	0.217803	1.60853	6.73776	1.60847e-11	9.09702e-10
T_ALT_S_013060	Chr22	complement(4480297..4483265)	2969	Q6DIV6	VIAAT_XENTR	Similar to PREDICTED: vesicular inhibitory amino acid transporter (Gallus gallus)	15	2	14	2	4	2	16	17	13	10	19	57	15.4301	1.45987	0.366844	2.26884	3.97954	6.90495e-05	0.000715911
T_ALT_S_005664	Chr4	13770983..13780646	9664	Q9H788	SH24A_HUMAN	Similar to PREDICTED: SH2 domain-containing protein 4A-like (Meleagris gallopavo)	190	186	162	179	94	204	447	267	391	348	310	272	274.503	1.45255	0.190714	1.55469	7.61637	2.60907e-14	2.33714e-12
T_ALT_S_014583	Chr23	complement(4259219..4263443)	4225	Q92058	PPBT_CHICK	Similar to alkaline phosphatase2C tissue-nonspecific isozyme precursor (Gallus gallus)	47	51	54	46	66	99	130	139	92	171	127	89	98.8831	1.45176	0.200815	1.56703	7.22931	4.85441e-13	3.53588e-11
T_ALT_S_001095	Chr1	complement(76603022..76608524)	5503	Q3ZBW2	HAOX2_BOVIN	Similar to PREDICTED: hydroxyacid oxidase 2 isoform X1 (Gallus gallus)	302	488	491	612	391	512	1057	737	1135	533	1082	1278	790.716	1.45075	0.231127	1.61226	6.27683	3.45554e-10	1.44034e-08
T_ALT_S_014224	Chr15	complement(10588009..10595880)	7872	Q0D2K0	NIPA4_HUMAN	Similar to PREDICTED: magnesium transporter NIPA4-like (Meleagris gallopavo)	629	706	203	333	466	574	1034	548	822	1135	1225	1480	826.562	1.4449	0.24946	1.64051	5.79211	6.95091e-09	2.24767e-07
T_ALT_S_003601	Chr2	108744002..108747113	3112	D7REY4	CDHB_PSEU3	Protein of unknown function	17	12	9	10	10	10	24	16	21	32	30	29	19.9566	1.44396	0.26731	1.68307	5.40184	6.59619e-08	1.64301e-06
T_ALT_S_002160	Chr1	complement(187429889..187435465)	5577	O95084	PRS23_HUMAN	Similar to PREDICTED: serine protease 23-like isoform 1 (Meleagris gallopavo)	1239	862	737	557	530	809	1203	2006	1511	1765	885	2361	1258.07	1.44371	0.179087	1.53154	8.0615	7.53649e-16	8.76542e-14
T_ALT_S_010749	Chr16	4897199..4946591	49393	O00418	EF2K_HUMAN	Similar to PREDICTED: eukaryotic elongation factor 2 kinase isoform X5 (Gallus gallus)	1858	1649	1553	1331	1241	1518	3203	2446	2498	3130	2478	4235	2393.71	1.44313	0.123858	1.48251	11.6515	2.25526e-31	2.71044e-28
T_ALT_S_009831	Chr11	complement(9576445..9590284)	13840	P02789	TRFE_CHICK	Similar to PREDICTED: ovotransferrin (Meleagris gallopavo)	322590	406420	275789	238294	277802	307634	470964	409823	651793	554013	779355	781714	500178	1.44053	0.206676	1.56259	6.96999	3.16961e-12	2.01375e-10
T_ALT_S_000635	Chr1	49509126..49511968	2843	P05162	LEG2_HUMAN	Similar to PREDICTED: galectin-2-like isoform 1 (Meleagris gallopavo)	145	76	236	162	190	177	250	216	341	373	322	618	277.691	1.44038	0.238572	1.61421	6.0375	1.56516e-09	5.83276e-08
T_ALT_S_012035	Chr13	10807662..10816234	8573	P21158	CSGA_MYXXA	Similar to PREDICTED: uncharacterized oxidoreductase C663.09c-like isoform X2 (Gallus gallus)	915	719	664	880	930	879	1349	1763	1233	2629	1146	2054	1320.47	1.43529	0.143505	1.48891	10.0017	1.49785e-23	5.4005e-21
T_ALT_S_014238	Chr15	complement(11234334..11247989)	13656	P15248	IL9_HUMAN	Similar to PREDICTED: hypothetical protein LOC100542804 (Meleagris gallopavo)	36	69	32	41	33	35	158	89	47	79	70	95	69.4399	1.43016	0.242453	1.61055	5.8987	3.66375e-09	1.25806e-07
T_ALT_S_010040	Chr11	complement(17122238..17135284)	13047	Q9Y691	KCMB2_HUMAN	Similar to PREDICTED: calcium-activated potassium channel subunit beta-2-like isoform 2 (Meleagris gallopavo)	4	8	5	4	5	8	15	6	7	12	16	43	11.9117	1.42862	0.349812	2.03365	4.08395	4.42759e-05	0.000484115
T_ALT_S_012291	Chr9	complement(1047388..1052991)	5604	P36963	DMA_SQUAC	Similar to PREDICTED: myelin proteolipid protein isoform X2 (Falco peregrinus)	0	0	4	0	0	2	6	4	12	6	2	6	3.99122	1.42587	0.385155	3.14335	3.70206	0.000213853	0.00186469
T_ALT_S_012360	Chr9	2538889..2559902	21014	O97952	ANDR_MACFA	Similar to PREDICTED: androgen receptor-like (Meleagris gallopavo)	50	34	48	24	47	57	69	103	71	99	104	76	70.2946	1.42381	0.209467	1.54894	6.79728	1.06614e-11	6.30159e-10
T_ALT_S_016994	ChrUn_random_7180001953015	complement(22769..25887)	3119	Q5KWF8	MUTS2_GEOKA	Similar to PREDICTED: C-type lectin domain family 172C member A-like isoform X1 (Gallus gallus)	17	22	10	17	10	18	26	24	46	24	34	54	27.6046	1.42311	0.279435	1.6896	5.09281	3.52798e-07	7.27905e-06
T_ALT_S_009494	Chr8	25517589..25518862	1274	-	-	Protein of unknown function	24	21	12	20	10	9	41	15	46	13	45	90	32.0696	1.42301	0.335894	1.92028	4.23647	2.27056e-05	0.000274715
T_ALT_S_001960	Chr1	170016343..170031893	15551	Q5TBK1	N42L1_HUMAN	Similar to PREDICTED: NEDD4 binding protein 2-like 1 isoform 2 (Gallus gallus)	300	379	269	325	242	379	602	609	705	460	493	834	499.397	1.42057	0.166999	1.49453	8.50646	1.79322e-17	3.0072e-15
T_ALT_S_013030	Chr22	3036115..3036476	362	-	-	Similar to PREDICTED: probable ubiquitin carboxyl-terminal hydrolase creB-like2C partial (Ficedula albicollis)	16	11	23	10	22	14	24	16	21	31	48	112	31.3749	1.41795	0.331751	1.88836	4.27415	1.91872e-05	0.000237118
T_ALT_S_010010	Chr11	15231025..15234084	3060	P42705	TPO_CANFA	Similar to PREDICTED: thrombopoietin-like (Meleagris gallopavo)	295	160	197	212	157	229	529	241	520	524	372	305	336.789	1.41735	0.212593	1.54595	6.66693	2.61206e-11	1.38497e-09
T_ALT_S_015095	Chr28	complement(1808829..1820257)	11429	-	-	Protein of unknown function	3	0	1	1	3	4	15	6	3	11	5	5	5.1079	1.41405	0.375978	2.39675	3.761	0.000169236	0.00153023
T_ALT_S_015676	Chr25	complement(5021192..5022842)	1651	Q9BTA0	F167B_HUMAN	Similar to PREDICTED: protein FAM167A-like (Meleagris gallopavo)	295	198	239	279	173	230	493	381	426	604	371	468	367.186	1.4113	0.141554	1.46254	9.97007	2.06076e-23	7.24884e-21
T_ALT_S_005316	Chr3	complement(71250107..71256980)	6874	Q96A56	T53I1_HUMAN	Similar to PREDICTED: tumor protein p53-inducible nuclear protein 1-like (Meleagris gallopavo)	209	214	214	188	120	189	385	335	287	372	383	416	295.096	1.41106	0.152074	1.47091	9.27881	1.71383e-20	3.91817e-18
T_ALT_S_015994	Chr24	2467250..2467537	288	Q9D915	CH004_MOUSE	Similar to PREDICTED: uncharacterized protein C8orf4 homolog (Meleagris gallopavo)	214	254	268	261	214	376	580	347	497	628	428	583	411.373	1.40843	0.154617	1.47031	9.10915	8.30323e-20	1.7873e-17
T_ALT_S_015407	Chr29	3391270..3410041	18772	O54826	AF10_MOUSE	Similar to PREDICTED: protein AF-17 (Gallus gallus)	90	90	86	79	67	68	216	189	111	106	172	161	128.925	1.40774	0.200331	1.51893	7.02708	2.10902e-12	1.3763e-10
T_ALT_S_005426	Chr3	complement(82351828..82359554)	7727	Q2WGJ6	KLH38_HUMAN	Similar to PREDICTED: LOW QUALITY PROTEIN: kelch-like protein 38-like (Meleagris gallopavo)	24	6	8	4	2	6	24	12	8	28	22	48	16.9568	1.40763	0.35175	2.01404	4.00179	6.28656e-05	0.000658422
T_ALT_S_011653	Chr14	8594740..8612941	18202	Q95221	IP6K2_RABIT	Similar to PREDICTED: inositol hexakisphosphate kinase 2-like (Meleagris gallopavo)	463	322	378	335	247	378	582	669	293	677	572	1814	581.942	1.40546	0.24284	1.58278	5.7876	7.14011e-09	2.29445e-07
T_ALT_S_002173	Chr1	188971789..188972952	1164	P02790	HEMO_HUMAN	Similar to PREDICTED: hemopexin (Gallus gallus)	90	94	53	39	118	287	407	68	358	58	997	1655	411.497	1.40467	0.385117	3.00688	3.6474	0.000264912	0.0022161
T_ALT_S_011440	Chr17	11295260..11301986	6727	Q86WS5	TMPSC_HUMAN	Similar to PREDICTED: transmembrane protease serine 12-like (Meleagris gallopavo)	26	10	13	11	1	11	32	16	24	30	31	36	21.7787	1.40324	0.314415	1.78438	4.46303	8.08082e-06	0.000113699
T_ALT_S_013962	Chr21	complement(8950053..8975359)	25307	-	-	Protein of unknown function	85	119	111	72	68	61	340	140	130	94	142	260	144.499	1.40134	0.254181	1.60098	5.51317	3.52437e-08	9.59028e-07
T_ALT_S_004741	Chr3	9239023..9275060	36038	Q14511	CASL_HUMAN	Similar to PREDICTED: enhancer of filamentation 1-like (Meleagris gallopavo)	140	189	115	123	73	171	313	270	195	288	229	277	209.837	1.39901	0.166503	1.47138	8.40232	4.37758e-17	6.57641e-15
T_ALT_S_002645	Chr2	complement(26976405..27014118)	37714	Q9NZ56	FMN2_HUMAN	Similar to PREDICTED: LOW QUALITY PROTEIN: formin-2-like (Meleagris gallopavo)	447	363	379	436	405	450	1003	576	626	930	659	964	637.878	1.39216	0.136398	1.43882	10.2066	1.85185e-24	7.6307e-22
T_ALT_S_000257	Chr1	complement(22454408..22462233)	7826	-	-	Protein of unknown function	63	38	49	48	47	68	99	82	93	112	76	146	80.8517	1.39173	0.165778	1.46311	8.39514	4.65326e-17	6.91849e-15
T_ALT_S_004256	Chr5	complement(34737734..34740119)	2386	Q9H6Z9	EGLN3_HUMAN	Similar to PREDICTED: egl nine homolog 3 isoform X3 (Gallus gallus)	137	153	221	140	170	229	325	282	246	254	394	545	276.899	1.38622	0.204448	1.50084	6.7803	1.19928e-11	6.97417e-10
T_ALT_S_005815	Chr4	complement(21252976..21255909)	2934	P23498	OSTP_CHICK	Similar to PREDICTED: osteopontin-like (Meleagris gallopavo)	69	74	67	33	108	44	154	65	120	118	106	761	151.282	1.38501	0.367766	2.1541	3.766	0.000165881	0.00150651
T_ALT_S_003898	Chr5	12758396..12789917	31522	-	-	Protein of unknown function	72	72	63	54	39	50	167	105	114	104	83	109	91.545	1.38219	0.188484	1.47695	7.33318	2.24747e-13	1.70595e-11
T_ALT_S_015106	Chr28	complement(2353078..2373321)	20244	P81265	PIGR_BOVIN	Similar to polymeric immunoglobulin receptor precursor (Gallus gallus)	98	106	129	98	77	119	275	162	197	149	182	231	162.853	1.38201	0.180811	1.46812	7.6434	2.1156e-14	1.96846e-12
T_ALT_S_011446	Chr17	complement(11452673..11459033)	6361	P13707	GPDA_MOUSE	Similar to PREDICTED: glycerol-3-phosphate dehydrogenase (NAD(+))	2939	3775	4131	4232	2954	6182	8460	7429	6569	8784	6588	7498	6129.83	1.37799	0.144235	1.43002	9.55377	1.25057e-21	3.22066e-19
T_ALT_S_009547	Chr8	28741240..28750622	9383	Q8K0D2	HABP2_MOUSE	Similar to PREDICTED: hyaluronan-binding protein 2-like (Meleagris gallopavo)	527	36	387	36	355	54	925	565	407	427	2529	3983	995.311	1.37569	0.383801	3.22206	3.58439	0.000337871	0.00271919
T_ALT_S_006136	Chr4	48897457..48913405	15949	Q5F3T9	UGDH_CHICK	Similar to UDP-glucose 6-dehydrogenase (Gallus gallus)	3891	3044	3429	2410	2880	3606	6007	5288	4606	6667	4604	9069	4838.61	1.37536	0.119581	1.4102	11.5015	1.29587e-30	1.09936e-27
T_ALT_S_006421	Chr41	1341771..1375040	33270	Q1W668	SMAD2_BOVIN	Similar to PREDICTED: mothers against decapentaplegic homolog 2 isoform X1 (Falco peregrinus)	162	229	197	161	149	193	453	329	501	231	235	356	286.96	1.3719	0.205425	1.48664	6.67834	2.41656e-11	1.29096e-09
T_ALT_S_000141	Chr1	complement(10486379..10490444)	4066	Q9P218	COKA1_HUMAN	Similar to PREDICTED: uncharacterized protein C12orf40 homolog isoform X1 (Gallus gallus)	1	0	0	2	4	0	9	2	4	6	4	13	4.16311	1.36629	0.385046	2.87138	3.54838	0.000387611	0.00305707
T_ALT_S_002967	Chr2	50620305..50632249	11945	Q5SYE7	NHSL1_HUMAN	Similar to PREDICTED: NHS-like protein 1-like (Meleagris gallopavo)	3	5	9	6	7	4	15	2	21	13	22	19	12.0734	1.36614	0.356199	2.00468	3.83533	0.000125394	0.00119211
T_ALT_S_000261	Chr1	complement(22520566..22601526)	80961	A4D0V7	CPED1_HUMAN	Similar to PREDICTED: uncharacterized protein C7orf58-like (Meleagris gallopavo)	58	77	60	50	56	99	99	88	200	89	114	197	107.393	1.36412	0.245596	1.5418	5.55433	2.78675e-08	7.74382e-07
T_ALT_S_009791	Chr11	complement(8968134..8972889)	4756	Q3Y5Z3	ADIPO_BOVIN	Similar to adiponectin precursor (Gallus gallus)	18	6	18	10	4	17	39	14	26	28	24	27	20.6746	1.36387	0.294762	1.66283	4.62703	3.70953e-06	5.83412e-05
T_ALT_S_016084	Chr27	complement(703641..707740)	4100	P07629	SAMP_MESAU	Similar to C-reactive protein precursor (Gallus gallus)	64	41	33	27	46	46	112	61	66	123	103	50	69.4956	1.36285	0.247664	1.54456	5.50283	3.73751e-08	1.0132e-06
T_ALT_S_006577	Chr41	complement(11710496..11722917)	12422	P61134	CO6_PANTR	Similar to complement component C6 precursor (Gallus gallus)	2382	1756	2435	1818	1582	1859	6922	2377	4988	1720	2621	7245	3376.16	1.35945	0.293301	1.65062	4.635	3.56932e-06	5.65057e-05
T_ALT_S_000702	Chr1	52329562..52343255	13694	Q8JZP2	SYN3_MOUSE	Similar to PREDICTED: synapsin-3-like (Meleagris gallopavo)	2	0	2	3	2	2	8	4	2	7	6	12	4.51518	1.35939	0.375924	2.30528	3.61613	0.000299042	0.00245463
T_ALT_S_012829	Chr20	7460394..7463499	3106	Q6GLJ1	BTBDH_XENLA	Similar to PREDICTED: BTB/POZ domain-containing protein 17 (Gallus gallus)	27	24	10	16	12	28	53	31	46	30	63	22	33.8496	1.35864	0.301859	1.68029	4.50091	6.76619e-06	9.66158e-05
T_ALT_S_015163	Chr28	complement(3403496..3407713)	4218	Q6AYK4	B2L14_RAT	Similar to PREDICTED: hypothetical protein LOC100542717 (Meleagris gallopavo)	112	52	63	73	51	62	109	50	214	123	146	202	115.127	1.35832	0.277014	1.60419	4.90344	9.41732e-07	1.73901e-05
T_ALT_S_016331	ChrUn_random_7180001849834	complement(451..9091)	8641	P08649	CO4_RAT	Similar to complement 4 precursor (Gallus gallus)	41	65	62	37	68	52	105	87	99	47	139	192	90.7649	1.35695	0.269747	1.58494	5.03045	4.89342e-07	9.88416e-06
T_ALT_S_008917	Chr10	complement(22160817..22170095)	9279	Q6IPT4	NB5R5_HUMAN	Similar to PREDICTED: NADH-cytochrome b5 reductase-like (Meleagris gallopavo)	171	139	140	179	146	154	363	196	287	309	230	360	236.757	1.34947	0.161518	1.4148	8.35491	6.54845e-17	9.44417e-15
T_ALT_S_009789	Chr11	8927690..8946416	18727	Q92182	SIAT1_CHICK	Similar to PREDICTED: beta-galactoside alpha-22C6-sialyltransferase 1-like (Meleagris gallopavo)	706	583	591	543	462	688	1233	954	939	969	969	1409	886.2	1.34473	0.126186	1.38291	10.6567	1.62223e-26	9.74827e-24
T_ALT_S_016281	ChrUn_random_7180001856830	complement(14704..39914)	25211	O42392	VDR_CHICK	Similar to vitamin D3 receptor (Gallus gallus)	91	105	50	54	74	117	140	182	108	125	162	216	126.07	1.34005	0.207524	1.45491	6.45733	1.06563e-10	5.00604e-09
T_ALT_S_006003	Chr4	40066899..40092234	25336	Q80VH0	BANK1_MOUSE	Similar to PREDICTED: B-cell scaffold protein with ankyrin repeats isoform X5 (Gallus gallus)	10	4	4	14	4	9	15	11	15	13	20	32	13.7469	1.33847	0.326842	1.76055	4.09516	4.21886e-05	0.000464816
T_ALT_S_014604	Chr23	complement(4751971..4759818)	7848	P02746	C1QB_HUMAN	Similar to PREDICTED: collagen alpha-1(XIX) chain-like (Zonotrichia albicollis)	716	615	307	473	440	499	1262	392	1131	1096	762	1345	804.139	1.33836	0.233771	1.4916	5.7251	1.03371e-08	3.21298e-07
T_ALT_S_015832	Chr26	complement(4335504..4350512)	15009	Q9H172	ABCG4_HUMAN	Similar to PREDICTED: ATP-binding cassette sub-family G member 4 isoform X16 (Gallus gallus)	133	128	123	91	82	120	178	170	165	176	220	349	171.448	1.32825	0.191764	1.42287	6.92651	4.31345e-12	2.62483e-10
T_ALT_S_005298	Chr3	70150996..70152644	1649	Q9P0J1	PDP1_HUMAN	Similar to PREDICTED: (Pyruvate dehydrogenase [acetyl-transferring)	87	56	76	107	56	91	122	77	220	98	137	290	128.016	1.32343	0.268464	1.5424	4.92962	8.23903e-07	1.53916e-05
T_ALT_S_015809	Chr26	complement(3623317..3644562)	21246	Q5QJ74	TBCEL_HUMAN	Similar to PREDICTED: tubulin folding cofactor E-like isoform X2 (Gallus gallus)	281	309	269	231	311	427	511	515	427	702	525	613	449.891	1.3225	0.134472	1.3655	9.83476	7.97559e-23	2.50052e-20
T_ALT_S_012362	Chr9	2562652..2563247	596	-	-	Protein of unknown function	3	2	1	4	2	8	13	8	4	7	12	10	6.78186	1.32093	0.360056	1.97713	3.66867	0.000243814	0.00208229
T_ALT_S_005703	Chr4	complement(15405970..15442329)	36360	O94988	FA13A_HUMAN	Similar to PREDICTED: protein FAM13A-like (Meleagris gallopavo)	1097	1050	1169	1114	808	1456	2524	1688	1506	1897	1721	2722	1642.42	1.31997	0.137468	1.36492	9.60203	7.83852e-22	2.0554e-19
T_ALT_S_009095	Chr8	complement(1803119..1841315)	38197	P07949	RET_HUMAN	Similar to PREDICTED: LOW QUALITY PROTEIN: proto-oncogene tyrosine-protein kinase receptor Ret-like (Meleagris gallopavo)	472	166	1158	277	833	273	2202	847	2008	1411	942	968	1064.83	1.31977	0.35639	1.92239	3.70316	0.000212928	0.00185999
T_ALT_S_015973	Chr24	2177745..2194326	16582	Q96PE1	GP124_HUMAN	Similar to PREDICTED: LOW QUALITY PROTEIN: G-protein coupled receptor 124 (Taeniopygia guttata)	1855	1151	901	1155	796	1114	2500	1347	2120	2100	2146	2527	1758.32	1.31705	0.196048	1.41565	6.71799	1.84252e-11	1.03396e-09
T_ALT_S_016835	ChrUn_random_7180001902443	110..1122	1013	P15979	HA1F_CHICK	Similar to PREDICTED: class I histocompatibility antigen2C F10 alpha chain-like2C partial (Meleagris gallopavo)	296	258	198	155	230	210	725	260	393	431	263	489	342.974	1.31438	0.205416	1.42421	6.39864	1.56762e-10	7.08721e-09
T_ALT_S_000281	Chr1	complement(25635924..25750333)	114410	-	-	Protein of unknown function	97	53	4	59	25	40	54	143	145	99	193	140	99.857	1.31134	0.370063	2.07207	3.54356	0.00039476	0.00310038
T_ALT_S_000980	Chr1	72021592..72041134	19543	Q1L5Z9	LONF2_HUMAN	Similar to PREDICTED: LON peptidase N-terminal domain and RING finger protein 2 (Pseudopodoces humilis)	3161	2922	3007	2925	2295	2507	6665	4721	3518	5880	4137	5433	4126.22	1.30895	0.123934	1.34471	10.5617	4.48659e-26	2.58822e-23
T_ALT_S_015128	Chr28	complement(2725501..2730936)	5436	Q9EPW2	KLF15_MOUSE	Similar to PREDICTED: Krueppel-like factor 15-like isoform X7 (Gallus gallus)	180	164	193	184	105	128	359	250	262	326	245	289	237.091	1.3072	0.160765	1.36981	8.1311	4.25425e-16	5.244e-14
T_ALT_S_008767	Chr10	complement(13764238..13769712)	5475	P32262	ANT3_SHEEP	Similar to PREDICTED: antithrombin-III-like (Meleagris gallopavo)	25230	26642	24190	27192	19959	25526	37035	31592	48289	48545	49247	49787	37086	1.30644	0.170881	1.37797	7.64535	2.08377e-14	1.95144e-12
T_ALT_S_012361	Chr9	2561017..2562514	1498	-	-	Protein of unknown function	85	37	60	48	38	106	116	106	101	128	100	128	92.1809	1.30535	0.194547	1.40137	6.70972	1.95001e-11	1.06932e-09
T_ALT_S_001038	Chr1	75390603..75400286	9684	Q69DK8	C1S_PIG	Similar to PREDICTED: complement C1s subcomponent-like (Meleagris gallopavo)	732	349	400	466	391	690	852	433	1335	862	989	1070	776.168	1.30336	0.239923	1.46278	5.43239	5.56027e-08	1.42687e-06
T_ALT_S_001533	Chr1	complement(115504497..115533438)	28942	O14830	PPE2_HUMAN	Similar to PREDICTED: serine/threonine-protein phosphatase with EF-hands 1-like (Meleagris gallopavo)	131	160	75	181	74	171	696	176	202	311	319	120	237.842	1.3025	0.334131	1.74339	3.89818	9.69191e-05	0.000957375
T_ALT_S_006357	Chr4	complement(65941660..65964419)	22760	Q9NWM0	SMOX_HUMAN	Similar to PREDICTED: spermine oxidase-like (Meleagris gallopavo)	107	97	81	81	86	114	176	112	209	161	137	228	141.062	1.30156	0.182812	1.38472	7.11965	1.08203e-12	7.3263e-11
T_ALT_S_000584	Chr1	complement(48382409..48398535)	16127	P21265	PUR8_CHICK	Similar to PREDICTED: adenylosuccinate lyase isoform X1 (Ficedula albicollis)	2584	2556	1931	1859	1501	2200	3939	3375	2990	3832	4474	3621	3112.43	1.30121	0.16571	1.36776	7.85234	4.0833e-15	4.26735e-13
T_ALT_S_005906	Chr4	29504437..29525355	20919	Q4U4D2	OPN4_PODSI	Similar to PREDICTED: melanopsin (Meleagris gallopavo)	2	4	5	2	10	6	10	27	4	3	19	24	10.6961	1.30059	0.371342	2.08994	3.50242	0.000461057	0.00352837
T_ALT_S_003598	Chr2	108713204..108731858	18655	Q6QLR2	GLL7_CHICK	Similar to PREDICTED: gallinacin-7-like (Meleagris gallopavo)	31	11	12	59	22	37	31	30	25	84	134	112	54.8914	1.29672	0.349212	1.83266	3.71327	0.000204597	0.0017992
T_ALT_S_009633	Chr8	complement(34024115..34028693)	4579	Q99ML9	RN111_MOUSE	Similar to PREDICTED: E3 ubiquitin-protein ligase Arkadia isoform X4 (Melopsittacus undulatus)	2668	1672	1619	2335	1681	1855	4372	2348	3600	5210	3392	2671	2971.58	1.29576	0.194588	1.39109	6.65896	2.75777e-11	1.44627e-09
T_ALT_S_012516	Chr9	12192823..12198616	5794	P36021	MOT8_HUMAN	Similar to PREDICTED: monocarboxylate transporter 8 (Gallus gallus)	93	129	59	70	83	81	175	167	150	119	145	186	129.797	1.29531	0.194338	1.3906	6.66522	2.64276e-11	1.39611e-09
T_ALT_S_001288	Chr1	90424740..90484894	60155	-	-	Protein of unknown function	28	78	49	33	48	36	92	97	86	48	70	146	72.2355	1.29447	0.256417	1.48361	5.04831	4.45727e-07	9.07947e-06
T_ALT_S_000756	Chr1	55425647..55437998	12352	P04176	PH4H_RAT	Similar to PREDICTED: phenylalanine-4-hydroxylase-like (Meleagris gallopavo)	421	568	475	412	337	405	843	651	832	629	821	847	649.989	1.29188	0.17672	1.36822	7.31033	2.66495e-13	2.00177e-11
T_ALT_S_014495	Chr23	complement(2392222..2392955)	734	Q96NU1	SAM11_HUMAN	Similar to PREDICTED: sterile alpha motif domain-containing protein 11 (Falco peregrinus)	39	32	21	20	15	30	68	63	45	42	55	26	41.0027	1.29108	0.259305	1.48582	4.97902	6.39075e-07	1.24215e-05
T_ALT_S_011185	Chr17	complement(5754971..5760395)	5425	Q6TGZ5	HPPD_DANRE	Similar to 4-hydroxyphenylpyruvate dioxygenase (Gallus gallus)	40339	36738	23539	21421	15353	22171	51231	35724	37393	48805	58703	56563	40030.7	1.29063	0.212234	1.40712	6.08116	1.19317e-09	4.55235e-08
T_ALT_S_001011	Chr1	complement(74628083..74656175)	28093	Q7SIH1	A2MG_BOVIN	Similar to PREDICTED: alpha-2-macroglobulin (Falco cherrug)	231	211	199	132	197	228	404	396	328	369	228	389	288.239	1.2877	0.119218	1.32012	10.8012	3.39679e-27	2.12994e-24
T_ALT_S_015405	Chr29	3372123..3382101	9979	P55198	AF17_HUMAN	Similar to PREDICTED: protein AF-17 (Gallus gallus)	103	91	121	103	76	114	187	156	152	163	199	212	149.266	1.28689	0.164617	1.35193	7.8175	5.3881e-15	5.52413e-13
T_ALT_S_009210	Chr8	10313955..10314378	424	P10124	SRGN_HUMAN	Similar to PREDICTED: serglycin (Gallus gallus)	3	9	1	9	4	12	9	13	9	25	12	24	11.389	1.28473	0.338817	1.75109	3.79182	0.000149546	0.0013843
T_ALT_S_009747	Chr11	complement(5935168..5949483)	14316	Q96PC3	AP1S3_HUMAN	Similar to PREDICTED: AP-1 complex subunit sigma-3 (Melopsittacus undulatus)	170	109	120	69	119	180	168	197	209	168	195	511	193.689	1.2838	0.23825	1.43804	5.38845	7.10699e-08	1.75142e-06
T_ALT_S_014485	Chr23	complement(2084021..2095577)	11557	P22732	GTR5_HUMAN	Similar to PREDICTED: solute carrier family 22C facilitated glucose transporter member 5 isoform X4 (Gallus gallus)	3640	3678	3113	3615	2559	4097	5727	6397	3777	8571	5355	6856	4983.58	1.28259	0.125328	1.31847	10.2339	1.39815e-24	5.93064e-22
T_ALT_S_011683	Chr14	complement(10308540..10351248)	42709	Q8VC12	HUTU_MOUSE	Similar to PREDICTED: urocanate hydratase (Columba livia)	2063	2118	1835	1760	1844	2386	4597	2576	3036	2924	3702	4010	2923.59	1.27557	0.163821	1.33917	7.78638	6.89562e-15	6.95445e-13
T_ALT_S_003169	Chr2	66325263..66330981	5719	O46640	ST3A1_RABIT	Similar to PREDICTED: amine sulfotransferase-like (Meleagris gallopavo)	4505	3508	2759	2620	2670	3756	5592	3219	5078	9166	7610	4693	4936.33	1.27328	0.217771	1.39558	5.84686	5.00929e-09	1.68794e-07
T_ALT_S_010887	Chr16	complement(8734492..8736363)	1872	Q9Y272	RASD1_HUMAN	Similar to dexamethasone-induced Ras-related protein 1 (Gallus gallus)	174	253	123	67	78	173	370	330	181	268	190	285	216.313	1.27296	0.228877	1.41114	5.56176	2.67073e-08	7.47908e-07
T_ALT_S_009786	Chr11	8874049..8879363	5315	Q92182	SIAT1_CHICK	Similar to PREDICTED: beta-galactoside alpha-22C6-sialyltransferase 1-like (Meleagris gallopavo)	1494	1111	1180	1370	840	1279	2592	1864	1579	2845	1601	2344	1744.49	1.27276	0.128321	1.31019	9.91859	3.45589e-23	1.13275e-20
T_ALT_S_014103	Chr15	4001097..4013337	12241	Q923Q2	STA13_MOUSE	Similar to PREDICTED: rho GTPase-activating protein 7-like (Meleagris gallopavo)	30	25	18	10	17	12	62	35	29	16	28	61	30.3699	1.27242	0.294031	1.54845	4.3275	1.50811e-05	0.00019385
T_ALT_S_002741	Chr2	32549659..32561049	11391	-	-	Protein of unknown function	305	222	228	397	97	315	676	504	324	510	332	583	390.163	1.27141	0.218786	1.39494	5.81119	6.20319e-09	2.03603e-07
T_ALT_S_004649	Chr3	215272..230964	15693	P16611	IBP3_PIG	Similar to PREDICTED: insulin-like growth factor-binding protein 3-like (Meleagris gallopavo)	736	498	599	901	618	770	1109	655	1257	1424	1086	1994	1028.97	1.27111	0.204592	1.37629	6.2129	5.20154e-10	2.0896e-08
T_ALT_S_016484	ChrUn_random_7180001888429	21123..23576	2454	-	-	Protein of unknown function	230	156	235	218	176	128	640	264	498	933	125	184	330.835	1.26831	0.325748	1.65648	3.89353	9.87967e-05	0.000971265
T_ALT_S_005787	Chr4	complement(19964299..19970497)	6199	Q8N3J5	PPM1K_HUMAN	Similar to PREDICTED: protein phosphatase 1K2C mitochondrial-like (Meleagris gallopavo)	379	389	295	557	328	300	789	534	742	757	673	551	565.764	1.26742	0.202281	1.36959	6.26566	3.71255e-10	1.52978e-08
T_ALT_S_007825	Chr6	complement(47084578..47112073)	27496	Q6ZRS4	CC129_HUMAN	Similar to PREDICTED: uncharacterized protein LOC101751228 (Gallus gallus)	115	149	242	536	698	278	1689	176	994	1321	537	1272	726.21	1.25799	0.370508	1.99154	3.39531	0.00068551	0.004861
T_ALT_S_015153	Chr28	complement(3225923..3234281)	8359	Q9NVF9	EKI2_HUMAN	Similar to PREDICTED: ethanolamine kinase 2 isoform X1 (Gallus gallus)	59	53	57	25	28	48	85	94	52	93	45	129	65.5611	1.25669	0.205915	1.36211	6.10298	1.04108e-09	4.03615e-08
T_ALT_S_016842	ChrUn_random_7180001938265	113..1313	1201	P02790	HEMO_HUMAN	Similar to PREDICTED: hemopexin-like2C partial (Meleagris gallopavo)	182	96	81	54	175	478	555	100	339	93	1135	1913	494.533	1.2556	0.385171	2.58559	3.25986	0.00111468	0.00726105
T_ALT_S_012471	Chr9	10578227..10598174	19948	-	-	Protein of unknown function	3	3	2	3	3	1	7	13	5	0	5	26	6.36655	1.25489	0.38297	2.34445	3.27672	0.00105021	0.00692355
T_ALT_S_002508	Chr2	complement(16378399..16457289)	78891	Q0VDD8	DYH14_HUMAN	Similar to PREDICTED: uncharacterized protein LOC421322 isoform X2 (Gallus gallus)	513	554	639	258	386	514	1326	826	537	585	766	1074	699.667	1.2541	0.206906	1.36065	6.06118	1.35129e-09	5.07507e-08
T_ALT_S_005534	Chr4	complement(471239..489427)	18189	P14448	FIBA_CHICK	Similar to PREDICTED: fibrinogen alpha chain-like (Meleagris gallopavo)	259360	194177	215893	194887	219048	292492	425693	219856	407500	267137	349895	818011	340762	1.25357	0.222679	1.38071	5.62951	1.80721e-08	5.3191e-07
T_ALT_S_010030	Chr11	complement(16669898..16695412)	25515	Q96N46	TTC14_HUMAN	Similar to tetratricopeptide repeat protein 14 (Gallus gallus)	204	272	253	197	171	175	386	454	359	280	276	479	308.08	1.25194	0.165155	1.31555	7.58039	3.44529e-14	3.05588e-12
T_ALT_S_005533	Chr4	462976..469412	6437	Q02020	FIBB_CHICK	Similar to PREDICTED: LOW QUALITY PROTEIN: fibrinogen beta chain-like (Meleagris gallopavo)	141309	101710	113960	100453	120183	167108	238786	113409	218640	151765	191799	426072	183882	1.25179	0.222521	1.37852	5.62549	1.84984e-08	5.39259e-07
T_ALT_S_015628	Chr25	complement(4460810..4474483)	13674	Q9NX07	TSAP1_HUMAN	Similar to PREDICTED: tRNA selenocysteine 1-associated protein 1-like (Meleagris gallopavo)	337	306	320	285	252	434	777	518	465	577	431	527	456.26	1.25015	0.129608	1.2877	9.6456	5.13096e-22	1.42305e-19
T_ALT_S_000731	Chr1	complement(53834300..53886504)	52205	Q9H0J9	PAR12_HUMAN	Similar to PREDICTED: zinc finger CCCH-type antiviral protein 1-like (Taeniopygia guttata)	17	4	7	12	2	20	14	18	47	10	21	30	18.7594	1.24965	0.353513	1.80005	3.53495	0.00040785	0.00318982
T_ALT_S_013591	Chr19	complement(8152592..8179660)	27069	P06684	CO5_MOUSE	Similar to PREDICTED: complement C5-like (Meleagris gallopavo)	4882	3373	3678	3346	3011	5060	7479	3596	7948	4083	6891	11075	5756.4	1.24867	0.227366	1.38199	5.49191	3.97607e-08	1.06748e-06
T_ALT_S_000139	Chr1	complement(10454486..10470433)	15948	Q86WS4	CL040_HUMAN	Similar to PREDICTED: uncharacterized protein C12orf40 homolog isoform X1 (Gallus gallus)	9	2	2	6	0	5	12	10	8	14	11	5	7.61936	1.24831	0.359926	1.86158	3.46824	0.000523888	0.00390062
T_ALT_S_015069	Chr28	1413454..1419272	5819	Q5ZKD7	MOV10_CHICK	Similar to PREDICTED: putative helicase MOV-10-like (Meleagris gallopavo)	203	254	215	211	213	228	394	293	253	281	389	804	328.704	1.24699	0.216272	1.36486	5.76581	8.1266e-09	2.58724e-07
T_ALT_S_015241	Chr28	4851979..4855107	3129	P27049	BTG2_RAT	Similar to PREDICTED: protein BTG2 (Gallus gallus)	3007	3133	2659	2023	1598	2974	6062	4006	2344	4737	4177	5553	3677.05	1.24631	0.174009	1.31737	7.16234	7.93134e-13	5.52588e-11
T_ALT_S_003603	Chr2	complement(108759562..108762954)	3393	-	-	Protein of unknown function	0	4	4	0	0	4	7	6	2	6	7	14	4.84761	1.24333	0.383012	2.3225	3.24619	0.00116962	0.00755232
T_ALT_S_014223	Chr15	10584636..10588595	3960	-	-	Protein of unknown function	879	653	263	404	357	723	1070	546	575	1676	1013	1173	812.967	1.23975	0.24653	1.40236	5.0288	4.93552e-07	9.95526e-06
T_ALT_S_007030	Chr41	56990307..57021444	31138	Q8WYK0	ACO12_HUMAN	Similar to PREDICTED: acyl-coenzyme A thioesterase 12 isoform X7 (Gallus gallus)	18	10	21	17	9	19	27	43	30	20	13	50	23.9824	1.23812	0.272741	1.45249	4.53954	5.63776e-06	8.33072e-05
T_ALT_S_005758	Chr4	17381231..17393142	11912	P98164	LRP2_HUMAN	Similar to PREDICTED: prolow-density lipoprotein receptor-related protein 1-like isoform X4 (Gallus gallus)	14	20	11	11	13	17	28	13	25	34	33	29	22.3355	1.23683	0.270716	1.44801	4.56874	4.90654e-06	7.38645e-05
T_ALT_S_002885	Chr2	44278161..44337053	58893	P06867	PLMN_PIG	Similar to PREDICTED: plasminogen-like (Meleagris gallopavo)	26012	31938	27876	24063	22853	27892	42724	39605	52928	28503	44593	66015	38814.6	1.23449	0.18823	1.3186	6.5584	5.43888e-11	2.69671e-09
T_ALT_S_008321	Chr7	24882796..24920079	37284	P97924	KALRN_RAT	Similar to PREDICTED: kalirin isoform X11 (Gallus gallus)	4	6	17	8	12	5	12	20	19	12	18	30	14.7654	1.23421	0.321768	1.60025	3.83571	0.000125201	0.00119106
T_ALT_S_007888	Chr7	520531..524747	4217	Q9YH58	FTCD_CHICK	Similar to PREDICTED: formimidoyltransferase-cyclodeaminase-like (Meleagris gallopavo)	620	673	849	492	662	445	997	763	1123	682	1255	1828	934.179	1.23245	0.231412	1.37	5.32576	1.0053e-07	2.38654e-06
T_ALT_S_002329	Chr2	5719776..5725683	5908	Q5M8N0	CNRP1_MOUSE	Similar to PREDICTED: CB1 cannabinoid receptor-interacting protein 1-like (Meleagris gallopavo)	45	63	63	54	25	51	64	95	97	127	45	119	73.2315	1.23101	0.213056	1.34325	5.77786	7.56582e-09	2.42476e-07
T_ALT_S_007267	Chr6	complement(4484188..4491399)	7212	Q9Y226	S22AD_HUMAN	Similar to PREDICTED: solute carrier family 22 member 13-like (Meleagris gallopavo)	25	55	29	15	22	21	65	54	38	26	43	105	43.8494	1.2269	0.289063	1.47893	4.2444	2.19181e-05	0.00026702
T_ALT_S_007413	Chr6	18793721..18843880	50160	Q8K3I9	GLCI1_MOUSE	Similar to glucocorticoid-induced transcript 1 protein (Gallus gallus)	545	487	592	519	554	485	1171	631	809	895	576	1528	763.996	1.22529	0.173399	1.29462	7.06631	1.59109e-12	1.06235e-10
T_ALT_S_008806	Chr10	15744483..15781469	36987	Q8TDD5	MCLN3_HUMAN	Similar to PREDICTED: mucolipin-3-like (Meleagris gallopavo)	1649	2066	2176	1455	1311	1720	3373	2948	2690	2648	2415	3270	2430.98	1.22367	0.130767	1.26113	9.35761	8.15614e-21	1.92833e-18
T_ALT_S_004622	Chr5	57472723..57480124	7402	Q9XT82	PE2R2_CANFA	Similar to PREDICTED: prostaglandin E2 receptor EP2 subtype-like (Meleagris gallopavo)	123	67	82	56	61	71	109	165	92	151	108	170	108.646	1.22036	0.172919	1.289	7.05739	1.69655e-12	1.12237e-10
T_ALT_S_017861	ChrUn_random_7180001855409	24..1514	1491	Q7M6Z0	R4RL2_MOUSE	Similar to PREDICTED: reticulon 4 receptor-like 22C partial (Gallus gallus)	79	47	40	42	58	93	121	108	94	93	104	92	85.8761	1.22019	0.201131	1.31739	6.06664	1.30613e-09	4.93114e-08
T_ALT_S_005665	Chr4	13784509..13785980	1472	Q9H788	SH24A_HUMAN	Similar to PREDICTED: SH2 domain-containing protein 4A-like (Meleagris gallopavo)	31	49	30	42	31	42	75	48	84	45	68	76	56.0938	1.21908	0.236217	1.36323	5.16086	2.45819e-07	5.23664e-06
T_ALT_S_015045	Chr28	complement(1035831..1037877)	2047	Q13451	FKBP5_HUMAN	Similar to PREDICTED: peptidyl-prolyl cis-trans isomerase FKBP5 isoform X1 (Anas platyrhynchos)	94	130	119	104	127	138	275	160	201	161	192	222	170.949	1.21902	0.18208	1.29621	6.69494	2.15763e-11	1.16982e-09
T_ALT_S_016027	Chr24	complement(3938752..3940282)	1531	Q9WVG1	IL1B_CAVPO	Similar to PREDICTED: interleukin-1 beta (Meleagris gallopavo)	5	6	2	6	0	2	10	8	6	8	10	9	6.57918	1.2172	0.357676	1.79782	3.40306	0.000666346	0.00476453
T_ALT_S_010864	Chr16	8406700..8415053	8354	Q99788	CML1_HUMAN	Similar to PREDICTED: chemokine-like receptor 1-like isoform X1 (Gallus gallus)	593	744	446	282	191	462	2260	863	483	555	731	747	738.56	1.21647	0.323247	1.57788	3.76329	0.000167689	0.00151911
T_ALT_S_005756	Chr4	complement(17357815..17361241)	3427	P81476	RNL2_CHICK	Similar to PREDICTED: ribonuclease CL2-like (Meleagris gallopavo)	6161	6716	6482	7488	4937	7395	8903	10918	9613	14516	11319	10070	9210.7	1.21636	0.145284	1.26301	8.37231	5.64991e-17	8.23061e-15
T_ALT_S_008619	Chr10	complement(9012984..9047619)	34636	Q6UVM4	KCNT2_RAT	Similar to PREDICTED: potassium channel subfamily T member 2 (Zonotrichia albicollis)	34	70	63	16	45	77	126	57	95	68	64	161	76.7592	1.21417	0.275112	1.42918	4.41335	1.01781e-05	0.000138873
T_ALT_S_012231	Chr13	complement(18788607..18801423)	12817	Q14687	GSE1_HUMAN	Similar to PREDICTED: LOW QUALITY PROTEIN: genetic suppressor element 1 (Gallus gallus)	244	208	244	190	203	273	448	424	336	270	377	394	319.193	1.2108	0.155605	1.26478	7.78126	7.18068e-15	7.19165e-13
T_ALT_S_006402	Chr41	224452..238545	14094	Q148W0	AT8B1_MOUSE	Similar to ATPase2C class I2C type 8B2C member 1 (Gallus gallus)	265	152	136	185	97	58	515	166	283	203	165	577	246.817	1.20411	0.325226	1.57024	3.70238	0.000213588	0.0018635
T_ALT_S_000148	Chr1	complement(10790800..10802930)	12131	A4D0S4	LAMB4_HUMAN	Similar to laminin subunit beta-4 (Gallus gallus)	29	40	27	30	31	39	73	51	51	51	29	94	47.0858	1.20314	0.212614	1.31242	5.65882	1.5242e-08	4.57005e-07
T_ALT_S_010656	Chr16	643512..644413	902	P86857	AGP_MYTCA	Similar to PREDICTED: R3H and coiled-coil domain-containing protein 1-like (Pseudopodoces humilis)	10459	9715	8786	12425	9068	11340	15558	11805	14290	26502	17957	18265	14615.1	1.20263	0.169791	1.26754	7.08299	1.41075e-12	9.50738e-11
T_ALT_S_003441	Chr2	99073138..99076455	3318	P62763	VISL1_BOVIN	Similar to visinin-like protein 1 (Mus musculus)	18	8	8	14	14	18	34	18	38	38	6	26	20.9199	1.19957	0.303724	1.48798	3.94953	7.83041e-05	0.000795289
T_ALT_S_009931	Chr11	13188966..13197065	8100	Q6UWW9	TM207_HUMAN	Similar to transmembrane protein 207 (Gallus gallus)	138	52	64	67	58	76	160	97	160	114	114	130	109.292	1.19893	0.223499	1.32189	5.36439	8.12232e-08	1.96874e-06
T_ALT_S_011090	Chr17	593913..605040	11128	Q65Z59	YPEL1_CHLAE	Similar to PREDICTED: protein yippee-like 1-like (Meleagris gallopavo)	755	621	498	584	489	548	1144	893	667	626	994	1661	833.737	1.19787	0.199059	1.29079	6.01765	1.76965e-09	6.5193e-08
T_ALT_S_014143	Chr15	7988650..8010825	22176	Q8WUN7	UBTD2_HUMAN	Similar to PREDICTED: ubiquitin domain-containing protein 2-like (Meleagris gallopavo)	235	190	212	209	181	248	422	230	251	452	347	428	297.528	1.19783	0.158643	1.25352	7.5505	4.33595e-14	3.74449e-12
T_ALT_S_000304	Chr1	complement(29124471..29151631)	27161	F7J220	SRCR1_ASTPE	Similar to PREDICTED: scavenger receptor cysteine-rich domain-containing protein LOC284297 homolog2C partial (Meleagris gallopavo)	5388	4847	2389	2309	7197	14011	5253	2554	15359	6389	34167	40435	13503.6	1.19748	0.382631	2.18525	3.12958	0.00175054	0.010504
T_ALT_S_010162	Chr11	complement(23567024..23588772)	21749	P48230	T4S4_HUMAN	Similar to PREDICTED: transmembrane 4 L6 family member 4-like (Meleagris gallopavo)	1342	1756	2061	1827	1206	1619	2504	2222	2360	3771	2637	2871	2297.43	1.19738	0.155185	1.25038	7.71583	1.20202e-14	1.14049e-12
T_ALT_S_000175	Chr1	complement(12321215..12383068)	61854	O43913	ORC5_HUMAN	Similar to PREDICTED: origin recognition complex subunit 5-like (Meleagris gallopavo)	200	170	226	192	205	319	423	253	318	364	252	626	306.774	1.19711	0.178262	1.26919	6.71546	1.87473e-11	1.04796e-09
T_ALT_S_012113	Chr13	12674393..12688574	14182	Q32P85	DLRB2_BOVIN	Similar to dynein2C light chain2C roadblock-type 2 (Gallus gallus)	75	54	75	82	42	66	95	107	78	227	107	84	94.9057	1.19631	0.221211	1.31585	5.40801	6.37302e-08	1.59846e-06
T_ALT_S_006673	Chr41	20072666..20077500	4835	P23727	P85A_BOVIN	Similar to PREDICTED: phosphatidylinositol 3-kinase regulatory subunit alpha isoform X4 (Gallus gallus)	203	287	246	172	160	161	446	328	244	194	254	781	301.874	1.19621	0.242528	1.34661	4.93225	8.1289e-07	1.52056e-05
T_ALT_S_007511	Chr6	complement(24160802..24201478)	40677	P22897	MRC1_HUMAN	Similar to PREDICTED: macrophage mannose receptor 1 (Gallus gallus)	237	232	234	334	178	291	459	393	441	436	314	459	351.224	1.19543	0.147956	1.24317	8.07962	6.49704e-16	7.74383e-14
T_ALT_S_002384	Chr2	9006765..9017520	10756	Q5ZM46	LBH_CHICK	Similar to PREDICTED: protein LBH-like (Meleagris gallopavo)	518	556	578	489	386	714	961	963	832	1148	506	952	739.197	1.19329	0.113173	1.22021	10.5439	5.42093e-26	3.00695e-23
T_ALT_S_015950	Chr24	complement(1086223..1101740)	15518	Q91XU8	CDS2_RAT	Similar to PREDICTED: phosphatidate cytidylyltransferase 2 isoform X6 (Gallus gallus)	1597	1477	1284	1598	1229	1464	2999	1649	2082	2655	2037	2878	2009.27	1.18825	0.143944	1.23293	8.25492	1.52008e-16	2.01125e-14
T_ALT_S_011738	Chr14	complement(12823630..12970614)	146985	Q62717	CAPS1_RAT	Similar to PREDICTED: calcium-dependent secretion activator 1 (Falco cherrug)	116	40	31	36	19	107	233	43	339	248	98	22	123.917	1.18792	0.381561	2.12223	3.11332	0.00184996	0.0110158
T_ALT_S_004075	Chr5	complement(22409135..22420155)	11021	P18292	THRB_RAT	Similar to PREDICTED: prothrombin-like (Meleagris gallopavo)	34535	42696	35237	28356	24562	30954	46653	42508	55730	51972	55410	68139	45772.5	1.18665	0.16656	1.24802	7.12446	1.04488e-12	7.10814e-11
T_ALT_S_007387	Chr6	13859357..13931081	71725	P79795	NRP1_CHICK	Similar to PREDICTED: neuropilin-1-like (Meleagris gallopavo)	2770	2378	2752	1715	2222	2392	4118	3804	2879	4784	3197	4448	3244.75	1.18598	0.102746	1.20787	11.5428	8.0248e-31	8.26669e-28
T_ALT_S_011290	Chr17	7841926..7852203	10278	P79779	TBX6L_CHICK	Similar to PREDICTED: t-box-containing protein TBX6L-like (Meleagris gallopavo)	82	37	39	38	55	52	100	87	78	73	90	82	72.1964	1.18538	0.209566	1.28959	5.65636	1.54617e-08	4.62631e-07
T_ALT_S_008450	Chr7	complement(35510713..35578404)	67692	Q8N608	DPP10_HUMAN	Similar to PREDICTED: inactive dipeptidyl peptidase 10-like (Meleagris gallopavo)	397	292	213	305	185	219	515	256	877	208	472	770	431.725	1.18511	0.319123	1.52109	3.71365	0.000204293	0.00179873
T_ALT_S_008620	Chr10	complement(9092199..9099467)	7269	Q6UVM3	KCNT2_HUMAN	Similar to PREDICTED: potassium channel subfamily T member 2-like (Meleagris gallopavo)	55	88	76	59	64	112	156	104	138	107	73	198	106.756	1.18423	0.202705	1.28013	5.84214	5.15356e-09	1.72462e-07
T_ALT_S_012517	Chr9	complement(12213144..12213531)	388	-	-	Protein of unknown function	528	384	424	474	350	524	922	703	643	883	587	632	614.473	1.18389	0.124839	1.21674	9.48334	2.4626e-21	6.12339e-19
T_ALT_S_008822	Chr10	17573992..17591591	17600	Q68G74	LHX8_HUMAN	Similar to PREDICTED: LIM/homeobox protein Lhx8 (Taeniopygia guttata)	150	135	206	173	150	170	182	340	145	378	414	225	238.08	1.18063	0.233555	1.31563	5.05506	4.30261e-07	8.77683e-06
T_ALT_S_011086	Chr17	complement(403154..423014)	19861	Q569M2	YDJC_XENLA	Similar to PREDICTED: UPF0249 protein ydjC homolog (Meleagris gallopavo)	261	276	264	294	234	302	612	454	418	266	412	531	382.33	1.17993	0.180244	1.25283	6.5463	5.89782e-11	2.89314e-09
T_ALT_S_005812	Chr4	complement(21170092..21207652)	37561	P51825	AFF1_HUMAN	Similar to PREDICTED: AF4/FMR2 family member 1-like (Meleagris gallopavo)	1548	1298	1088	1219	1020	1484	2738	1341	2003	1932	2036	2386	1773.49	1.17855	0.169561	1.24198	6.95057	3.63816e-12	2.24229e-10
T_ALT_S_014496	Chr23	complement(2393253..2403384)	10132	Q96NU1	SAM11_HUMAN	Similar to sterile alpha motif domain-containing protein 11 (Gallus gallus)	751	502	474	451	378	734	1146	878	699	894	915	767	753.216	1.17812	0.165263	1.23801	7.12873	1.01299e-12	6.95682e-11
T_ALT_S_008865	Chr10	complement(19054179..19056727)	2549	P23458	JAK1_HUMAN	Similar to PREDICTED: LOW QUALITY PROTEIN: tyrosine-protein kinase JAK1-like (Meleagris gallopavo)	110	124	104	120	124	140	203	172	201	116	199	319	171.53	1.17554	0.206259	1.27486	5.69934	1.20272e-08	3.66716e-07
T_ALT_S_001480	Chr1	complement(110947889..110999444)	51556	P41732	TSN7_HUMAN	Similar to PREDICTED: tetraspanin-7 (Geospiza fortis)	130	111	100	126	89	174	322	155	113	155	291	193	175.404	1.17482	0.242443	1.32257	4.84575	1.26136e-06	2.25419e-05
T_ALT_S_006810	Chr41	complement(33404142..33413291)	9150	Q9NWW6	NRK1_HUMAN	Similar to PREDICTED: nicotinamide riboside kinase 1 isoform X1 (Gallus gallus)	141	62	85	122	55	63	242	63	265	102	88	226	135.553	1.17454	0.296368	1.43456	3.96312	7.3977e-05	0.000756128
T_ALT_S_005180	Chr3	complement(58930995..58947877)	16883	P41034	TTPA_RAT	Similar to PREDICTED: alpha-tocopherol transfer protein (Gallus gallus)	463	795	649	511	412	726	1056	890	888	1146	733	1090	812.647	1.17395	0.139938	1.21548	8.38905	4.90102e-17	7.2125e-15
T_ALT_S_017791	ChrUn_random_7180001838716	complement(70..772)	703	O08796	EF2K_MOUSE	Similar to PREDICTED: eukaryotic elongation factor 2 kinase-like (Meleagris gallopavo)	2	6	0	2	6	2	15	6	9	10	2	8	6.07012	1.17254	0.373737	1.92319	3.13734	0.00170486	0.0102748
T_ALT_S_005990	Chr4	complement(39318580..39385915)	67336	P19631	ADH1_COTJA	Similar to PREDICTED: alcohol dehydrogenase 1-like (Meleagris gallopavo)	12153	11194	10846	11264	8903	11910	14839	16081	15113	16799	18298	25410	15175.5	1.16806	0.143932	1.21197	8.11539	4.84241e-16	5.86867e-14
T_ALT_S_010050	Chr11	complement(18758227..18792255)	34029	-	-	Protein of unknown function	13	1	6	8	6	6	24	8	17	6	12	19	11.4407	1.16774	0.34792	1.64487	3.35635	0.000789783	0.00547608
T_ALT_S_007113	Chr41	63438889..63477024	38136	E1C3S7	TDRD7_CHICK	Similar to PREDICTED: tudor domain-containing protein 7 isoform X5 (Gallus gallus)	2184	1920	1961	1790	1548	1335	5041	1719	3157	2541	2081	3658	2543.73	1.16641	0.209425	1.26839	5.56956	2.55388e-08	7.19375e-07
T_ALT_S_011852	Chr13	complement(1862100..1877937)	15838	Q5ZID2	PDD2L_CHICK	Similar to PREDICTED: programmed cell death protein 2-like2C partial (Meleagris gallopavo)	1271	1849	1451	1447	1104	1689	2548	1989	2090	2458	2199	2870	2011.62	1.1655	0.137321	1.20511	8.48744	2.11245e-17	3.46201e-15
T_ALT_S_007049	Chr41	58279417..58471163	191747	Q5ZLC1	RM50_CHICK	Similar to 39S ribosomal protein L502C mitochondrial (Gallus gallus)	312779	197852	190997	215104	161195	158089	340905	164106	439266	443884	422904	247905	297793	1.16393	0.242989	1.31093	4.79004	1.66747e-06	2.8663e-05
T_ALT_S_015814	Chr26	complement(3856476..3859140)	2665	Q6ZRR5	TM136_HUMAN	Similar to PREDICTED: transmembrane protein 136-like isoform X6 (Gallus gallus)	19	12	21	4	18	18	44	12	22	50	20	28	23.24	1.16169	0.300516	1.43097	3.86564	0.0001108	0.0010703
T_ALT_S_006300	Chr4	complement(62966490..63040363)	73874	Q6H8Q1	ABLM2_HUMAN	Similar to PREDICTED: actin-binding LIM protein 2-like (Meleagris gallopavo)	555	457	451	680	369	645	1240	677	848	911	719	732	727.717	1.15684	0.177486	1.22583	6.51793	7.12831e-11	3.46143e-09
T_ALT_S_011518	Chr14	1813833..1828400	14568	P09215	KPCD_RAT	Similar to protein kinase C delta type (Gallus gallus)	175	165	138	134	123	174	313	198	166	247	246	295	207.476	1.15672	0.15607	1.20862	7.41154	1.24839e-13	9.89248e-12
T_ALT_S_013697	Chr21	783886..799989	16104	O60507	TPST1_HUMAN	Similar to PREDICTED: protein-tyrosine sulfotransferase 1 isoformX2 (Gallus gallus)	633	642	557	563	477	742	1433	898	676	1016	631	1248	817.282	1.15553	0.137167	1.19469	8.42426	3.63048e-17	5.57009e-15
T_ALT_S_009316	Chr8	complement(16963684..16997116)	33433	P20678	CP2H2_CHICK	Similar to PREDICTED: cytochrome P450 2H2-like (Meleagris gallopavo)	162	225	227	115	133	77	248	188	634	130	152	657	267.209	1.15078	0.349553	1.62532	3.29215	0.000994247	0.00659266
T_ALT_S_008426	Chr7	33493319..33512816	19498	Q58DV7	HNMT_BOVIN	Similar to PREDICTED: histamine N-methyltransferase-like (Meleagris gallopavo)	383	251	170	379	50	372	898	663	660	641	252	230	436.091	1.14929	0.342859	1.58233	3.35209	0.000802041	0.00554199
T_ALT_S_000047	Chr1	1196900..1210785	13886	Q8VBX0	ASB13_MOUSE	Similar to ankyrin repeat and SOCS box protein 13 (Gallus gallus)	122	131	152	103	93	136	195	158	170	239	157	263	166.125	1.14766	0.135951	1.18585	8.4417	3.12764e-17	4.90291e-15
T_ALT_S_015803	Chr26	complement(3405506..3421078)	15573	-	-	Protein of unknown function	141	112	97	94	78	92	186	130	177	124	126	263	141.745	1.14411	0.1946	1.2284	5.87927	4.12069e-09	1.40826e-07
T_ALT_S_000779	Chr1	58060566..58184289	123724	O75747	P3C2G_HUMAN	Similar to PREDICTED: phosphatidylinositol 4-phosphate 3-kinase C2 domain-containing subunit gamma isoform X2 (Gallus gallus)	9	6	3	7	9	11	13	15	12	8	18	19	11.7596	1.14218	0.314797	1.45495	3.62829	0.000285303	0.00236473
T_ALT_S_001170	Chr1	81569494..81620409	50916	Q9CPX6	ATG3_MOUSE	Similar to PREDICTED: LOW QUALITY PROTEIN: coagulation factor V (Gallus gallus)	3527	6211	4806	3473	3616	3947	5793	4625	9863	3280	10168	10857	6444.4	1.14045	0.297661	1.39601	3.83137	0.000127433	0.0012099
T_ALT_S_011523	Chr14	1999501..2004507	5007	A6NGR9	MROH6_HUMAN	Similar to PREDICTED: maestro heat-like repeat-containing protein family member 7-like isoform X8 (Gallus gallus)	3	0	2	0	4	1	4	9	2	8	2	8	3.72372	1.13768	0.383595	2.15438	2.96584	0.00301858	0.0164279
T_ALT_S_015283	Chr29	821214..826483	5270	O15541	R113A_HUMAN	Similar to PREDICTED: RING finger protein 113A-like2C partial (Meleagris gallopavo)	315	266	222	324	219	278	412	390	390	694	319	426	367.865	1.13713	0.147075	1.18194	7.73163	1.06175e-14	1.01408e-12
T_ALT_S_012240	Chr9	28285..46097	17813	A7E3Q8	PLST_BOVIN	Similar to PREDICTED: plastin-1 isoform X1 (Columba livia)	1727	1389	1461	1343	1145	1680	2565	1645	2120	2129	1985	3338	1963.21	1.13614	0.146411	1.18046	7.75996	8.49532e-15	8.39175e-13
T_ALT_S_014494	Chr23	complement(2370321..2372564)	2244	Q96NU1	SAM11_HUMAN	Similar to PREDICTED: sterile alpha motif domain-containing protein 11-like isoform X1 (Anas platyrhynchos)	39	28	27	25	16	28	57	49	48	26	53	37	38.8915	1.1354	0.251871	1.29388	4.50785	6.54887e-06	9.43535e-05
T_ALT_S_005078	Chr3	48572987..48589550	16564	Q9H3N8	HRH4_HUMAN	Similar to PREDICTED: histamine H3 receptor-like isoform X3 (Gallus gallus)	3	7	4	2	6	1	7	4	6	10	8	20	6.9601	1.13456	0.363341	1.72356	3.12257	0.0017928	0.0107152
T_ALT_S_011474	Chr14	219005..224684	5680	Q76MS9	MSTN1_CHICK	Similar to PREDICTED: transmembrane protein 110-like (Meleagris gallopavo)	192	170	134	272	158	251	413	144	332	450	216	444	276.008	1.13431	0.225983	1.25365	5.01945	5.1821e-07	1.04089e-05
T_ALT_S_008904	Chr10	22009397..22012486	3090	Q8NBP7	PCSK9_HUMAN	Similar to PREDICTED: proprotein convertase subtilisin/kexin type 9-like (Meleagris gallopavo)	5	1	2	0	1	4	5	5	8	3	2	15	4.50443	1.13325	0.382379	2.06998	2.96368	0.00303987	0.0165064
T_ALT_S_001127	Chr1	complement(78230578..78275665)	45088	P97535	PLA1A_RAT	Similar to PREDICTED: phospholipase A1 member A isoform X2 (Ficedula albicollis)	610	558	571	411	370	453	717	764	943	565	629	1099	675.464	1.13232	0.177541	1.1999	6.37779	1.79657e-10	7.99694e-09
T_ALT_S_008659	Chr10	10633860..10641088	7229	Q04799	FMO5_RABIT	Similar to PREDICTED: dimethylaniline monooxygenase (N-oxide-forming)	335	392	439	369	343	435	493	489	447	644	701	906	526.287	1.13154	0.172817	1.19512	6.54762	5.84607e-11	2.87754e-09
T_ALT_S_002933	Chr2	47926728..48033340	106613	P06212	ESR1_CHICK	Similar to PREDICTED: estrogen receptor-like (Meleagris gallopavo)	473	912	625	669	656	1126	1411	899	986	1282	1098	1460	1012.29	1.13117	0.17879	1.19974	6.32679	2.50316e-10	1.07123e-08
T_ALT_S_016666	ChrUn_random_7180001866109	26743..31932	5190	Q9DBV3	DHX34_MOUSE	Similar to PREDICTED: probable ATP-dependent RNA helicase DHX34-like (Gallus gallus)	28	40	41	31	39	28	56	29	90	27	47	128	52.355	1.13058	0.298203	1.38645	3.79132	0.000149849	0.00138623
T_ALT_S_011583	Chr14	3880913..3903896	22984	P30531	SC6A1_HUMAN	Similar to PREDICTED: sodium- and chloride-dependent GABA transporter 1 isoform X3 (Gallus gallus)	4	9	5	10	4	8	25	8	17	7	13	10	11.009	1.12926	0.340149	1.54681	3.31991	0.000900479	0.00611427
T_ALT_S_018904	ChrUn_random_7180001951987	complement(34..792)	759	A5D7K8	PD2R_BOVIN	Similar to PREDICTED: prostaglandin D2 receptor (Pseudopodoces humilis)	20	17	20	11	38	17	46	42	18	47	20	53	29.9156	1.12891	0.268755	1.31636	4.20053	2.66293e-05	0.000312233
T_ALT_S_016119	Chr27	1160379..1162604	2226	Q15047	SETB1_HUMAN	Similar to PREDICTED: histone-lysine N-methyltransferase SETDB1-like (Gallus gallus)	170	167	144	127	159	199	284	241	194	219	301	271	218.832	1.12867	0.169005	1.18909	6.67833	2.41686e-11	1.29096e-09
T_ALT_S_009209	Chr8	complement(10311908..10314383)	2476	Q6PZE0	MUC19_MOUSE	Similar to PREDICTED: uncharacterized protein DDB_G0271670-like (Ficedula albicollis)	17	8	7	9	11	6	15	7	15	31	15	29	14.8666	1.12815	0.3129	1.42874	3.60547	0.000311589	0.0025374
T_ALT_S_002966	Chr2	50595768..50608683	12916	Q5SYE7	NHSL1_HUMAN	Similar to PREDICTED: NHS-like protein 1-like (Meleagris gallopavo)	385	172	210	241	233	347	333	190	612	652	383	440	370.948	1.12786	0.243061	1.27048	4.64023	3.48025e-06	5.51562e-05
T_ALT_S_003907	Chr5	complement(13867998..13898829)	30832	Q9HC84	MUC5B_HUMAN	Similar to PREDICTED: mucin-5B (Columba livia)	3	4	7	5	11	10	13	17	15	23	7	6	10.6183	1.12694	0.332043	1.50201	3.39396	0.000688909	0.00488229
T_ALT_S_000725	Chr1	53688972..53710595	21624	C0ZIY1	PSUG_BREBN	Similar to PREDICTED: pseudouridine-metabolizing bifunctional protein C1861.05-like (Pseudopodoces humilis)	460	235	234	137	140	185	228	525	296	355	225	811	326.42	1.12466	0.258184	1.29132	4.35603	1.32444e-05	0.000173331
T_ALT_S_016488	ChrUn_random_7180001865607	complement(60960..62186)	1227	P28318	M126_CHICK	Similar to PREDICTED: hypothetical protein LOC100544640 (Meleagris gallopavo)	156	83	133	76	278	178	154	88	124	324	430	1305	295.832	1.12298	0.377154	1.88443	2.97752	0.00290593	0.0159351
T_ALT_S_016294	ChrUn_random_7180001956681	complement(6504..57815)	51312	P47990	XDH_CHICK	Similar to PREDICTED: xanthine dehydrogenase/oxidase (Anas platyrhynchos)	368	516	456	321	150	339	718	556	537	447	651	520	495.67	1.12121	0.224401	1.23714	4.99643	5.84002e-07	1.15061e-05
T_ALT_S_012678	Chr20	complement(3319208..3335302)	16095	Q7ZX03	FOXK2_XENLA	Similar to PREDICTED: forkhead box protein K2 (Anas platyrhynchos)	1171	791	983	948	659	1060	1576	940	1271	1476	1231	2438	1260.7	1.12117	0.173124	1.18438	6.47612	9.41087e-11	4.49416e-09
T_ALT_S_015622	Chr25	complement(4274622..4282073)	7452	Q08170	SRSF4_HUMAN	Similar to PREDICTED: serine/arginine-rich splicing factor 4-like (Meleagris gallopavo)	65	56	78	52	31	57	116	87	74	121	51	102	76.0431	1.121	0.178057	1.18826	6.29574	3.05934e-10	1.28635e-08
T_ALT_S_010935	Chr16	9627781..9628460	680	O18993	CP3AL_CALJA	Similar to PREDICTED: cytochrome P450 3A12 isoform X2 (Gallus gallus)	7	1	5	2	2	0	3	8	10	12	9	3	5.77751	1.11961	0.379603	1.95595	2.94942	0.0031837	0.0171839
T_ALT_S_000498	Chr1	complement(46211047..46234307)	23261	Q8NEM8	CBPC3_HUMAN	Similar to PREDICTED: cytosolic carboxypeptidase 3-like (Meleagris gallopavo)	0	5	2	2	4	2	8	7	4	11	2	7	4.68783	1.11566	0.372848	1.81302	2.99226	0.00276918	0.0153604
T_ALT_S_014241	Chr15	complement(11286247..11286833)	587	Q95215	BGH3_RABIT	Similar to PREDICTED: transforming growth factor-beta-induced protein ig-h3 (Melopsittacus undulatus)	7	6	8	7	13	11	17	7	14	16	14	29	13.1546	1.11487	0.308273	1.39783	3.61649	0.000298624	0.00245259
T_ALT_S_014237	Chr15	complement(11217451..11225665)	8215	Q3MHI3	S2548_BOVIN	Similar to PREDICTED: solute carrier family 25 member 48-like (Meleagris gallopavo)	669	949	638	699	421	959	1473	1308	873	1097	1172	862	974.864	1.11428	0.186633	1.18875	5.97046	2.36592e-09	8.44586e-08
T_ALT_S_016083	Chr27	complement(701565..703193)	1629	P02741	CRP_HUMAN	Similar to PREDICTED: serum amyloid P-component isoform X1 (Gallus gallus)	359	343	397	285	349	298	447	401	655	491	657	501	466.434	1.11404	0.203024	1.20463	5.48723	4.08295e-08	1.08643e-06
T_ALT_S_014388	Chr15	complement(16462139..16544191)	82053	Q8TEU7	RPGF6_HUMAN	Similar to PREDICTED: rap guanine nucleotide exchange factor 6 isoform X1 (Gallus gallus)	751	642	612	586	681	827	1519	805	1187	621	1082	1197	934.404	1.11393	0.203111	1.20453	5.48432	4.15056e-08	1.10238e-06
T_ALT_S_015693	Chr25	complement(5277062..5282532)	5471	Q8CGK5	INLR1_MOUSE	Similar to PREDICTED: interferon lambda receptor 1 isoform X5 (Gallus gallus)	86	50	58	39	44	36	68	157	38	80	64	137	73.2849	1.11111	0.251377	1.26448	4.4201	9.86552e-06	0.000135119
T_ALT_S_005088	Chr3	complement(49604126..49621850)	17725	P55087	AQP4_HUMAN	Similar to aquaporin-4 (Gallus gallus)	5	5	8	5	8	8	15	17	18	11	1	17	10.2341	1.10949	0.335855	1.49521	3.30348	0.000954911	0.00640248
T_ALT_S_004481	Chr5	50916410..50917801	1392	Q7ZWZ4	ZB182_XENLA	Similar to PREDICTED: zinc finger protein 238.2-like (Meleagris gallopavo)	46	35	42	34	54	40	88	54	56	55	78	72	58.2227	1.10843	0.215928	1.21333	5.13333	2.84655e-07	5.94109e-06
T_ALT_S_017853	ChrUn_random_7180001924859	1..616	616	Q61885	MOG_MOUSE	Similar to PREDICTED: myelin-oligodendrocyte glycoprotein-like (Meleagris gallopavo)	73	63	75	83	89	45	147	90	93	136	128	101	99.8077	1.10318	0.215209	1.20656	5.12608	2.95844e-07	6.14792e-06
T_ALT_S_005593	Chr4	complement(8587723..8804916)	217194	-	-	Protein of unknown function	25	62	71	30	58	40	88	113	45	56	82	102	67.8874	1.10127	0.256783	1.26259	4.28871	1.79714e-05	0.000224596
T_ALT_S_009893	Chr11	complement(11390364..11391230)	867	Q804X6	FA9_CHICK	Similar to PREDICTED: coagulation factor X-like (Meleagris gallopavo)	65	95	89	59	68	78	112	84	131	60	170	170	106.948	1.09992	0.256481	1.26057	4.2885	1.79887e-05	0.000224618
T_ALT_S_009957	Chr11	complement(14203947..14206870)	2924	Q86UW1	OSTA_HUMAN	Similar to PREDICTED: organic solute transporter subunit alpha isoform X2 (Ficedula albicollis)	83	148	167	108	128	440	269	372	199	355	211	369	242.497	1.09965	0.249893	1.24897	4.40048	1.08011e-05	0.000145992
T_ALT_S_011582	Chr14	3651095..3742329	91235	P48066	S6A11_HUMAN	Similar to PREDICTED: sodium- and chloride-dependent GABA transporter 3 isoform X2 (Gallus gallus)	22	26	18	16	11	35	29	62	27	71	23	16	30.3464	1.09949	0.28842	1.32288	3.81213	0.000137775	0.00129277
T_ALT_S_012424	Chr9	5033233..5049092	15860	Q804X6	FA9_CHICK	Similar to PREDICTED: coagulation factor IX-like (Meleagris gallopavo)	1588	1612	1728	1584	1769	1740	2690	1938	2707	2063	2938	2932	2251.69	1.09569	0.176275	1.16003	6.2158	5.10627e-10	2.05705e-08
T_ALT_S_006282	Chr4	complement(61730930..61770178)	39249	Q6QNF4	HGFA_CANFA	Similar to PREDICTED: hepatocyte growth factor activator (Meleagris gallopavo)	10897	7730	7484	6718	5394	7317	10220	8634	11913	10239	13631	14599	10166.1	1.09498	0.188236	1.16959	5.81709	5.988e-09	1.97618e-07
T_ALT_S_011549	Chr14	2526746..2533705	6960	P07997	HEM1_CHICK	Similar to PREDICTED: 5-aminolevulinate synthase2C nonspecific2C mitochondrial-like (Meleagris gallopavo)	422	387	349	330	372	811	945	556	1002	676	384	626	597.511	1.09423	0.218166	1.19979	5.0156	5.28683e-07	1.06045e-05
T_ALT_S_007291	Chr6	6116647..6122520	5874	Q5JTZ5	CI152_HUMAN	Similar to PREDICTED: LOW QUALITY PROTEIN: uncharacterized protein C9orf152-like (Gallus gallus)	2	3	8	2	6	8	16	8	2	10	2	43	9.21169	1.09111	0.379466	1.88602	2.87539	0.00403525	0.0207548
T_ALT_S_015156	Chr28	3285195..3302450	17256	Q5R9Q8	CF089_PONAB	Similar to PREDICTED: uncharacterized protein C6orf89 homolog (Meleagris gallopavo)	1466	1211	1123	1271	953	1280	2132	1587	1203	1824	1564	3120	1613.18	1.0885	0.15637	1.13749	6.96106	3.37729e-12	2.11771e-10
T_ALT_S_009197	Chr8	9976170..10034283	58114	Q86TC9	MYPN_HUMAN	Similar to PREDICTED: myopalladin isoform X3 (Gallus gallus)	20	38	26	18	28	25	70	43	32	43	37	30	35.9924	1.08506	0.243272	1.22319	4.46026	8.18602e-06	0.000114732
T_ALT_S_009456	Chr8	22743292..22746580	3289	Q91WU5	AS3MT_MOUSE	Similar to PREDICTED: arsenite methyltransferase isoform X3 (Gallus gallus)	47	41	67	65	46	71	61	89	72	98	95	110	75.4993	1.08327	0.192548	1.16128	5.62594	1.84497e-08	5.39259e-07
T_ALT_S_007538	Chr6	complement(26975280..27083136)	107857	Q6ZNB7	ALKMO_HUMAN	Similar to PREDICTED: alkylglycerol monooxygenase (Gallus gallus)	502	580	494	373	484	521	734	632	755	534	970	830	662.459	1.08223	0.197087	1.16429	5.4911	3.99431e-08	1.06875e-06
T_ALT_S_014239	Chr15	11267719..11273090	5372	P08940	MIM1_CHICK	Similar to PREDICTED: myeloid protein 1-like (Falco cherrug)	363	281	109	916	219	453	276	481	321	1294	1536	1729	730.31	1.0817	0.375356	1.78045	2.88179	0.00395422	0.0204474
T_ALT_S_015150	Chr28	complement(3208220..3212721)	4502	Q6DYE7	RENI_CANFA	Similar to PREDICTED: renin isoform X1 (Gallus gallus)	114	79	65	80	76	95	153	82	155	134	136	121	114.458	1.08097	0.204522	1.17058	5.28534	1.25471e-07	2.89064e-06
T_ALT_S_010769	Chr16	complement(5896282..5919464)	23183	Q5F364	MRP1_CHICK	Similar to PREDICTED: multidrug resistance-associated protein 6-like (Meleagris gallopavo)	822	956	600	649	932	722	1486	945	970	1051	1587	1176	1063.09	1.08065	0.206418	1.17197	5.23525	1.64761e-07	3.68973e-06
T_ALT_S_001736	Chr1	137291053..137294177	3125	Q4KM86	GGACT_RAT	Similar to PREDICTED: gamma-glutamylaminecyclotransferase isoform X4 (Gallus gallus)	310	238	246	184	188	169	486	266	283	319	164	690	302.183	1.08046	0.220239	1.18709	4.90584	9.30269e-07	1.72004e-05
T_ALT_S_003578	Chr2	complement(107347236..107357103)	9868	Q6VZZ7	OPN5_MOUSE	Similar to PREDICTED: opsin-5-like (Meleagris gallopavo)	0	2	3	4	4	4	6	8	7	4	7	6	5.07334	1.0804	0.367161	1.68399	2.94257	0.003255	0.0174651
T_ALT_S_010073	Chr11	19613957..19619595	5639	B5FBR6	MUTL_VIBFM	Protein of unknown function	2	4	7	4	4	0	6	6	5	6	4	31	6.87009	1.07912	0.379605	1.87687	2.84274	0.00447281	0.0223594
T_ALT_S_010862	Chr16	complement(8367956..8381629)	13674	A6ND36	FA83G_HUMAN	Similar to PREDICTED: protein FAM83G-like (Meleagris gallopavo)	34	60	66	32	42	42	106	95	58	50	65	68	62.9605	1.07896	0.227549	1.19472	4.74166	2.11979e-06	3.5449e-05
T_ALT_S_007999	Chr7	complement(7708579..7752935)	44357	Q9UIK5	TEFF2_HUMAN	Similar to PREDICTED: tomoregulin-2 (Ficedula albicollis)	97	279	136	243	54	156	311	220	305	367	372	155	244.849	1.07818	0.323792	1.4004	3.32986	0.000868912	0.00593626
T_ALT_S_015044	Chr28	complement(1032480..1035400)	2921	Q95L05	FKBP5_CHLAE	Similar to PREDICTED: peptidyl-prolyl cis-trans isomerase FKBP5-like (Meleagris gallopavo)	379	421	462	418	306	511	908	520	539	724	438	686	543.411	1.07641	0.137688	1.11319	7.81773	5.37831e-15	5.52413e-13
T_ALT_S_001365	Chr1	102969583..102980115	10533	Q9NX36	DJC28_HUMAN	Similar to PREDICTED: dnaJ homolog subfamily C member 28 (Gallus gallus)	973	959	983	753	753	793	1786	1357	1103	818	1451	1404	1159.97	1.076	0.186341	1.14766	5.77436	7.72478e-09	2.46475e-07
T_ALT_S_001305	Chr1	94116712..94128521	11810	Q9YGL7	PIT1_CHICK	Similar to PREDICTED: pituitary-specific positive transcription factor 1 isoform X2 (Anas platyrhynchos)	9	5	4	6	6	4	5	12	8	12	9	19	8.66436	1.0754	0.328587	1.41906	3.27279	0.00106491	0.00700646
T_ALT_S_013403	Chr19	1838356..1855717	17362	Q99KN1	ARRD1_MOUSE	Similar to PREDICTED: arrestin domain-containing protein 1-like (Meleagris gallopavo)	395	338	415	327	383	614	752	442	661	637	593	607	540.115	1.07451	0.16854	1.13159	6.37538	1.82511e-10	8.099e-09
T_ALT_S_010014	Chr11	15421548..15452622	31075	P04196	HRG_HUMAN	Similar to PREDICTED: histidine-rich glycoprotein (Gallus gallus)	128990	114379	76757	88437	58019	116356	147473	195152	115114	161982	93786	183749	126218	1.07142	0.14847	1.11448	7.21638	5.33892e-13	3.83304e-11
T_ALT_S_001795	Chr1	complement(150477696..150489505)	11810	Q8WWI1	LMO7_HUMAN	Similar to PREDICTED: LIM domain only protein 7 (Pseudopodoces humilis)	47	100	74	39	77	60	98	87	99	59	144	150	93.16	1.06965	0.263795	1.23831	4.05485	5.01655e-05	0.000538709
T_ALT_S_015125	Chr28	complement(2649452..2667361)	17910	Q8IVJ1	S41A1_HUMAN	Similar to PREDICTED: solute carrier family 41 member 1 (Gallus gallus)	404	305	315	231	257	337	520	336	512	378	456	557	405.341	1.06958	0.175476	1.13178	6.0953	1.0923e-09	4.21209e-08
T_ALT_S_001905	Chr1	complement(166595691..166607208)	11518	Q6P2D8	XRRA1_HUMAN	Similar to PREDICTED: X-ray radiation resistance-associated protein 1 (Gallus gallus)	2	4	0	4	6	6	4	7	19	6	5	10	6.79213	1.06868	0.374294	1.75607	2.85518	0.00430124	0.0217775
T_ALT_S_012821	Chr20	complement(7331414..7332529)	1116	P34994	SSR2_PIG	Similar to PREDICTED: somatostatin receptor type 2-like (Meleagris gallopavo)	42	41	44	15	37	29	48	57	54	43	31	115	47.816	1.06763	0.257287	1.22454	4.14955	3.33122e-05	0.000378887
T_ALT_S_003529	Chr2	104507899..104517612	9714	Q6DFC8	ZN395_XENLA	Similar to PREDICTED: zinc finger protein 395-like (Meleagris gallopavo)	2241	1917	1601	1611	1486	2157	3458	2536	2282	3312	2387	2441	2375.09	1.06761	0.122679	1.09616	8.70246	3.24764e-18	6.0048e-16
T_ALT_S_000755	Chr1	55402331..55423679	21349	P16331	PH4H_MOUSE	Similar to PREDICTED: tyrosine 3-monooxygenase-like (Meleagris gallopavo)	1150	1389	1203	904	749	767	1338	1268	1848	1095	1926	1858	1388.56	1.06559	0.220263	1.17082	4.83781	1.3128e-06	2.34032e-05
T_ALT_S_010067	Chr11	complement(19490394..19497635)	7242	Q60771	CLD11_MOUSE	Similar to PREDICTED: claudin-11 (Gallus gallus)	22	19	10	12	15	21	34	28	39	15	28	18	23.5675	1.06473	0.287877	1.28165	3.69854	0.00021684	0.00188617
T_ALT_S_001240	Chr1	complement(87491467..87698419)	206953	-	-	Protein of unknown function	283	196	272	209	182	297	488	229	396	298	450	283	319.893	1.06233	0.219183	1.16608	4.8468	1.25468e-06	2.24504e-05
T_ALT_S_016167	Chr18	complement(272964..299335)	26372	Q63345	MOG_RAT	Similar to PREDICTED: myelin-oligodendrocyte glycoprotein-like2C partial (Meleagris gallopavo)	6432	5838	4836	4875	4162	6852	10781	8248	8373	8901	5270	7715	7089.4	1.06199	0.127468	1.09277	8.33138	7.99055e-17	1.1298e-14
T_ALT_S_012467	Chr9	9526052..9566995	40944	O00287	RFXAP_HUMAN	Similar to PREDICTED: H(+)/Cl(-) exchange transporter 5-like isoform X4 (Pseudopodoces humilis)	986	996	914	1041	847	1211	1775	1166	1219	1503	1236	2118	1297.56	1.06115	0.13207	1.09433	8.03472	9.37932e-16	1.08215e-13
T_ALT_S_010361	Chr12	7427092..7457788	30697	O43293	DAPK3_HUMAN	Similar to PREDICTED: death-associated protein kinase 3 isoform X4 (Gallus gallus)	339	354	364	244	176	227	566	534	347	330	317	530	373.799	1.06	0.181339	1.12634	5.84541	5.05329e-09	1.6988e-07
T_ALT_S_002517	Chr2	complement(16694128..16712269)	18142	Q92178	CAN2_CHICK	Similar to PREDICTED: calpain-2 catalytic subunit-like (Meleagris gallopavo)	348	336	177	453	386	546	663	316	505	680	531	863	506.002	1.05988	0.225485	1.17076	4.70045	2.59588e-06	4.23984e-05
T_ALT_S_000768	Chr1	57031200..57087272	56073	Q9NYB5	SO1C1_HUMAN	Similar to PREDICTED: uncharacterized protein LOC102100141 (Pseudopodoces humilis)	5887	6320	6123	4600	4601	4656	7423	8740	7976	7117	7452	8993	6990.68	1.05841	0.138909	1.09527	7.61943	2.54794e-14	2.29665e-12
T_ALT_S_013015	Chr22	2799017..2802680	3664	-	-	Protein of unknown function	100	58	44	77	44	110	135	122	77	152	74	115	94.2702	1.05778	0.195864	1.13669	5.40057	6.64305e-08	1.6511e-06
T_ALT_S_000565	Chr1	47872760..47876654	3895	Q92871	PMM1_HUMAN	Similar to PREDICTED: phosphomannomutase 1-like (Meleagris gallopavo)	74	105	78	91	71	100	134	179	141	97	109	126	114.346	1.05494	0.181543	1.12129	5.81096	6.21172e-09	2.03603e-07
T_ALT_S_009807	Chr11	9310901..9311504	604	P41689	SPYA_FELCA	Similar to PREDICTED: serine--pyruvate aminotransferase2C mitochondrial (Gallus gallus)	91	147	188	126	200	216	191	237	237	256	290	260	215.926	1.05491	0.209304	1.14717	5.04008	4.65332e-07	9.45214e-06
T_ALT_S_010084	Chr11	complement(20278041..20317381)	39341	Q90935	NEUS_CHICK	Similar to PREDICTED: neuroserpin-like (Meleagris gallopavo)	38	36	48	15	38	46	43	56	44	48	55	105	49.5864	1.05281	0.241882	1.18442	4.35258	1.34544e-05	0.00017576
T_ALT_S_010478	Chr12	12616748..12651222	34475	Q91044	NTRK3_CHICK	Similar to PREDICTED: NT-3 growth factor receptor isoform X2 (Anas platyrhynchos)	35	20	28	50	21	48	48	64	49	54	27	84	45.101	1.05171	0.234217	1.17266	4.49032	7.11157e-06	0.000101147
T_ALT_S_013402	Chr19	1814160..1821945	7786	P51121	GLNA_XENLA	Similar to PREDICTED: glutamine synthetase-like isoform X1 (Gallus gallus)	766	544	552	532	368	706	765	623	644	1018	923	1193	748.838	1.05135	0.172654	1.11027	6.08935	1.13372e-09	4.33701e-08
T_ALT_S_015506	Chr25	complement(483647..492428)	8782	Q96I76	GPTC3_HUMAN	Similar to PREDICTED: G patch domain-containing protein 3-like (Meleagris gallopavo)	2225	1714	1670	2187	1496	1950	3663	2141	3090	3263	2150	2495	2444.14	1.05038	0.15798	1.09872	6.64878	2.95542e-11	1.53874e-09
T_ALT_S_012223	Chr13	complement(18445641..18456912)	11272	Q66HG6	CAH5B_RAT	Similar to PREDICTED: carbonic anhydrase 5B2C mitochondrial-like (Meleagris gallopavo)	3803	2865	2881	3238	1974	3431	4144	2913	4941	4875	4536	5448	3950.46	1.05021	0.176346	1.11191	5.95539	2.59455e-09	9.17122e-08
T_ALT_S_014750	Chr30	complement(1001302..1017251)	15950	P17926	NFIC_CHICK	Similar to nuclear factor 1 C-type (Gallus gallus)	318	285	276	145	246	359	534	350	310	330	411	490	352.853	1.04985	0.184071	1.11785	5.70353	1.17351e-08	3.59378e-07
T_ALT_S_008867	Chr10	complement(19096078..19117240)	21163	P23458	JAK1_HUMAN	Similar to tyrosine-protein kinase JAK1 (Gallus gallus)	3318	2953	2575	3282	2988	3717	5194	4196	4017	4320	4227	5777	4050.58	1.04664	0.12535	1.07593	8.34975	6.84051e-17	9.76771e-15
T_ALT_S_008992	Chr10	26112021..26122888	10868	Q9BXU1	STK31_HUMAN	Similar to PREDICTED: LOW QUALITY PROTEIN: nucleolar complex protein 2 homolog (Meleagris gallopavo)	220	143	221	197	204	210	445	203	351	291	243	266	262.935	1.04632	0.192539	1.12151	5.43436	5.49942e-08	1.42137e-06
T_ALT_S_005746	Chr4	complement(17040861..17078036)	37176	-	-	Similar to PREDICTED: protein FAM47E (Gallus gallus)	337	140	202	307	212	207	413	286	328	453	315	353	309.881	1.04628	0.190888	1.11996	5.48113	4.22624e-08	1.11631e-06
T_ALT_S_016151	Chr18	127959..142118	14160	Q63345	MOG_RAT	Similar to PREDICTED: myelin-oligodendrocyte glycoprotein-like2C partial (Meleagris gallopavo)	1800	1842	1802	1756	1471	2060	3430	2885	1997	3207	1960	2442	2288.23	1.04598	0.100759	1.06451	10.3809	3.02771e-25	1.46663e-22
T_ALT_S_006255	Chr4	60595749..60622829	27081	Q9H3P2	NELFA_HUMAN	Similar to negative elongation factor A (Gallus gallus)	507	480	489	393	379	471	809	632	695	540	575	720	584.156	1.04295	0.139217	1.07947	7.49153	6.80777e-14	5.64262e-12
T_ALT_S_014133	Chr15	complement(7640000..7642869)	2870	P20129	P69_EPMV	Similar to adenomatous polyposis coli protein 2 (Gallus gallus)	5	0	2	13	2	10	10	9	12	8	11	18	9.02166	1.04251	0.367591	1.61983	2.83605	0.00456749	0.0226857
T_ALT_S_006672	Chr41	20056589..20061798	5210	Q63787	P85A_RAT	Similar to PREDICTED: LOW QUALITY PROTEIN: phosphatidylinositol 3-kinase regulatory subunit alpha (Anas platyrhynchos)	1241	986	1135	1059	734	892	1927	1303	996	1433	1021	2664	1314.45	1.04197	0.174655	1.10187	5.96585	2.43363e-09	8.66611e-08
T_ALT_S_015945	Chr24	complement(954657..986319)	31663	Q90635	DPYL2_CHICK	Similar to PREDICTED: dihydropyrimidinase-related protein 2-like (Meleagris gallopavo)	437	271	402	326	350	531	612	335	558	589	556	762	499.222	1.03694	0.181269	1.1018	5.72045	1.06242e-08	3.29511e-07
T_ALT_S_007102	Chr41	63053818..63062248	8431	Q95JF4	DNAJ1_CHLAE	Similar to PREDICTED: dnaJ homolog subfamily A member 1 (Columba livia)	599	441	666	504	381	508	1087	713	842	767	312	1052	672.757	1.03672	0.188083	1.10722	5.51205	3.54687e-08	9.63333e-07
T_ALT_S_016423	ChrUn_random_7180001874166	13074..23849	10776	Q5ZHN1	CHM2A_CHICK	Similar to PREDICTED: natterin-3-like isoform X1 (Gallus gallus)	9976	7127	11493	9465	9380	11952	13713	13679	11982	16632	13219	17507	12635.7	1.03669	0.117374	1.06195	8.83242	1.02436e-18	2.02375e-16
T_ALT_S_004879	Chr3	complement(27484732..27498896)	14165	Q5NBX1	COBL_MOUSE	Similar to PREDICTED: protein cordon-bleu-like (Meleagris gallopavo)	42	54	53	27	34	43	40	45	64	59	81	100	56.8935	1.03581	0.246261	1.17177	4.20614	2.59768e-05	0.000306326
T_ALT_S_006871	Chr41	39534610..39536241	1632	Q2KIX1	GA45G_BOVIN	Similar to growth arrest and DNA damage-inducible protein GADD45 gamma (Gallus gallus)	24	37	24	40	36	17	51	30	48	30	39	106	42.5125	1.03504	0.287871	1.2451	3.59548	0.000323791	0.00262934
T_ALT_S_014367	Chr15	complement(15927980..15956640)	28661	Q01613	SHRM1_XENLA	Similar to PREDICTED: protein Shroom1-like isoform X2 (Gallus gallus)	2023	1749	1828	1064	1309	1526	2536	2579	1574	2159	2261	2855	2029.17	1.03447	0.149278	1.07655	6.92983	4.21339e-12	2.57481e-10
T_ALT_S_006873	Chr41	complement(39676141..39692762)	16622	Q90665	SEM4D_CHICK	Similar to PREDICTED: semaphorin-4D isoform X6 (Gallus gallus)	734	656	658	833	615	595	1716	568	1271	1026	677	1023	908.557	1.03244	0.21439	1.12793	4.8157	1.46687e-06	2.57363e-05
T_ALT_S_017389	ChrUn_random_7180001927708	1..741	741	P50169	RDH3_RAT	Similar to PREDICTED: retinol dehydrogenase 16-like isoform X1 (Anas platyrhynchos)	72	101	104	97	112	143	109	191	118	151	132	261	137.014	1.0322	0.190748	1.10477	5.41133	6.25577e-08	1.58282e-06
T_ALT_S_003121	Chr2	complement(62913244..62914764)	1521	O43524	FOXO3_HUMAN	Similar to PREDICTED: forkhead box protein O32C partial (Gallus gallus)	183	194	213	156	159	217	334	298	272	276	209	246	238.716	1.03181	0.124852	1.06048	8.26427	1.40555e-16	1.87693e-14
T_ALT_S_004571	Chr5	complement(55472166..55474481)	2316	P17931	LEG3_HUMAN	Similar to PREDICTED: galectin-3-like (Meleagris gallopavo)	398	274	239	306	147	306	299	443	539	782	241	298	367.11	1.0317	0.228154	1.14278	4.52192	6.12817e-06	8.95445e-05
T_ALT_S_004948	Chr3	36371041..36440980	69940	P02686	MBP_HUMAN	Similar to PREDICTED: myelin basic protein-like (Meleagris gallopavo)	314	344	285	577	228	425	549	481	506	796	418	564	474.318	1.02809	0.188459	1.09836	5.45525	4.89033e-08	1.28233e-06
T_ALT_S_009832	Chr11	9591097..9606856	15760	Q00910	SO2A1_RAT	Similar to solute carrier organic anion transporter family member 2A1 (Gallus gallus)	167	128	191	170	207	191	456	122	526	197	304	154	258.591	1.02776	0.32478	1.33831	3.16448	0.00155359	0.00953038
T_ALT_S_011574	Chr14	2867728..2870199	2472	P34743	BTG1_CHICK	Similar to PREDICTED: uncharacterized protein LOC101816844 (Ficedula albicollis)	227	186	192	185	144	203	320	189	297	401	216	255	243.635	1.02686	0.161511	1.07651	6.35786	2.04584e-10	8.94094e-09
T_ALT_S_008417	Chr7	32018258..32030788	12531	Q16719	KYNU_HUMAN	Similar to PREDICTED: kynureninase-like (Meleagris gallopavo)	3593	3272	3451	3144	2124	3841	6193	5049	3797	4507	3633	5020	4095.07	1.02607	0.12009	1.05229	8.54418	1.29458e-17	2.19651e-15
T_ALT_S_000321	Chr1	complement(30325707..30330313)	4607	Q6UXM1	LRIG3_HUMAN	Similar to PREDICTED: leucine-rich repeats and immunoglobulin-like domains protein 3-like2C partial (Meleagris gallopavo)	31	9	15	32	15	25	40	20	46	46	36	19	29.9012	1.0254	0.298928	1.25958	3.43027	0.00060299	0.00437881
T_ALT_S_001173	Chr1	81673254..81675646	2393	-	-	Protein of unknown function	4	7	8	10	4	3	8	22	3	19	7	13	9.2169	1.02459	0.345786	1.42814	2.96309	0.00304565	0.0165254
T_ALT_S_006065	Chr4	complement(44498256..44540401)	42146	B3TP03	CTR2_CHICK	Similar to PREDICTED: low affinity cationic amino acid transporter 2 isoform X2 (Zonotrichia albicollis)	3804	2227	2482	3355	1751	2405	4046	3220	3013	3967	3419	6463	3464.16	1.02441	0.183141	1.08997	5.59359	2.22424e-08	6.31457e-07
T_ALT_S_016145	Chr18	70321..73109	2789	P15979	HA1F_CHICK	Similar to Major histocompatibility complex class I antigen BF2 precursor (Gallus gallus)	292	455	383	319	545	354	511	539	671	327	594	963	528.332	1.02434	0.232928	1.14057	4.39768	1.09413e-05	0.000147334
T_ALT_S_000307	Chr1	29230592..29267427	36836	P30205	WC11_BOVIN	Similar to PREDICTED: deleted in malignant brain tumors 1 protein (Gallus gallus)	4214	4284	3048	4003	3106	4244	6213	4724	5384	5595	4754	6507	4871.31	1.02385	0.129141	1.05437	7.92819	2.22358e-15	2.44798e-13
T_ALT_S_001070	Chr1	complement(75872526..75878752)	6227	Q0V7N0	VAMP1_BOVIN	Similar to vesicle-associated membrane protein 1 (synaptobrevin 1) (Gallus gallus)	75	84	47	36	21	33	91	87	85	48	58	97	66.6205	1.02178	0.26368	1.1824	3.87506	0.0001066	0.00103667
T_ALT_S_005065	Chr3	complement(48000188..48057868)	57681	-	-	Protein of unknown function	41	40	36	27	23	17	64	51	44	30	29	75	41.2712	1.02173	0.24952	1.16031	4.0948	4.22541e-05	0.000465183
T_ALT_S_007655	Chr6	complement(37099220..37188569)	89350	Q6ZWH5	NEK10_HUMAN	Similar to PREDICTED: serine/threonine-protein kinase Nek10 (Gallus gallus)	8	9	6	3	7	9	16	9	6	22	12	9	10.0618	1.02142	0.320114	1.31578	3.19081	0.00141875	0.00887792
T_ALT_S_012045	Chr13	10916076..10984407	68332	Q14940	SL9A5_HUMAN	Similar to PREDICTED: sodium/hydrogen exchanger 5-like (Meleagris gallopavo)	156	212	207	126	207	183	337	280	225	199	245	327	235.84	1.01991	0.174657	1.07862	5.83949	5.23623e-09	1.74404e-07
T_ALT_S_016156	Chr18	176886..180882	3997	Q6MFZ5	TRI39_RAT	Similar to PREDICTED: tripartite motif-containing protein 39-like (Meleagris gallopavo)	23	6	31	10	4	14	29	17	29	13	26	36	21.1778	1.01986	0.330087	1.34876	3.08966	0.00200383	0.0117429
T_ALT_S_017441	ChrUn_random_7180001860686	complement(2228..2610)	383	Q8UZB3	ORF4_GFKVM	Similar to PREDICTED: uncharacterized threonine-rich GPI-anchored glycoprotein PJ4664.02-like2C partial (Anas platyrhynchos)	9	15	3	5	8	11	12	15	23	4	21	16	13.1788	1.01821	0.347849	1.43263	2.92715	0.00342089	0.0181717
T_ALT_S_003094	Chr2	61643558..61662055	18498	O35403	ST3A1_MOUSE	Similar to PREDICTED: amine sulfotransferase-like (Meleagris gallopavo)	1607	1569	1603	1512	771	1136	1679	1952	2056	2616	2213	1486	1776.41	1.01794	0.197113	1.0951	5.16425	2.41409e-07	5.15794e-06
T_ALT_S_014651	Chr23	complement(5883598..5899859)	16262	A6PWD2	FHAD1_MOUSE	Similar to PREDICTED: LOW QUALITY PROTEIN: forkhead-associated domain-containing protein 1 (Gallus gallus)	70	59	40	41	45	82	82	73	78	90	76	94	71.92	1.01788	0.175875	1.07743	5.78752	7.14332e-09	2.29445e-07
T_ALT_S_004257	Chr5	complement(34761288..34844022)	82735	Q91UZ4	EGLN3_MOUSE	Similar to PREDICTED: egl nine homolog 3 isoform X3 (Gallus gallus)	143	151	169	134	165	165	225	179	183	169	285	318	201.996	1.01745	0.198134	1.09566	5.13519	2.81852e-07	5.89966e-06
T_ALT_S_004065	Chr5	complement(22138514..22160942)	22429	Q96BA8	CR3L1_HUMAN	Similar to PREDICTED: cyclic AMP-responsive element-binding protein 3-like protein 1-like (Meleagris gallopavo)	479	288	330	250	360	529	626	386	620	466	420	742	476.458	1.01727	0.186057	1.08478	5.46753	4.5634e-08	1.19879e-06
T_ALT_S_013541	Chr19	complement(6854521..6872782)	18262	Q9UL12	SARDH_HUMAN	Similar to PREDICTED: sarcosine dehydrogenase2C mitochondrial isoform X2 (Gallus gallus)	1338	964	778	1063	1078	1142	1493	1072	1348	1509	1883	1947	1376.73	1.01706	0.187287	1.08558	5.43049	5.61981e-08	1.43747e-06
T_ALT_S_004156	Chr5	25550092..25706573	156482	P58270	DPF3_CHICK	Similar to zinc finger protein DPF3 (Gallus gallus)	99	107	154	90	88	135	166	107	121	158	142	330	145.712	1.01677	0.211795	1.1081	4.80072	1.58097e-06	2.75225e-05
T_ALT_S_006990	Chr41	51610404..51617639	7236	P79764	GLRX1_CHICK	Similar to PREDICTED: glutaredoxin-1-like (Meleagris gallopavo)	74	72	60	87	61	46	144	64	93	116	69	132	88.2557	1.01651	0.209867	1.10602	4.84359	1.27512e-06	2.27596e-05
T_ALT_S_010228	Chr12	1534448..1543663	9216	Q95L39	LOXL1_BOVIN	Similar to PREDICTED: lysyl oxidase homolog 12C partial (Gallus gallus)	299	269	329	205	331	428	638	296	294	499	422	616	398.584	1.01643	0.187078	1.08473	5.43322	5.5347e-08	1.42349e-06
T_ALT_S_005312	Chr3	complement(71101041..71130755)	29715	-	-	Protein of unknown function	2569	940	311	429	204	180	1924	1292	1803	1206	1914	1818	1331.48	1.01523	0.376978	1.69719	2.69307	0.00707978	0.0319476
T_ALT_S_003961	Chr5	complement(16085103..16091355)	6253	P05155	IC1_HUMAN	Similar to PREDICTED: plasma protease C1 inhibitor isoform X1 (Gallus gallus)	4490	3461	3330	2746	4094	4010	5319	3538	5895	3785	5654	8150	4799.71	1.01485	0.202643	1.09692	5.00808	5.49771e-07	1.09062e-05
T_ALT_S_008320	Chr7	24707554..24817580	110027	A2CG49	KALRN_MOUSE	Similar to PREDICTED: kalirin isoform X3 (Gallus gallus)	54	76	61	50	40	70	82	88	78	79	77	110	75.0057	1.01463	0.167299	1.06774	6.06476	1.32154e-09	4.9763e-08
T_ALT_S_009605	Chr8	32247387..32272702	25316	P43249	GRK5_BOVIN	Similar to PREDICTED: G protein-coupled receptor kinase 5 (Melopsittacus undulatus)	1404	1548	1334	1643	1350	1680	2566	2156	1630	1980	1849	2869	1901.28	1.01437	0.124924	1.04256	8.11993	4.66439e-16	5.70084e-14
T_ALT_S_006456	Chr41	complement(6286611..6300065)	13455	Q08DE6	AQP3_BOVIN	Similar to PREDICTED: aquaporin-3 (Gallus gallus)	656	684	469	748	531	1185	1046	1029	886	1896	677	908	909.818	1.01258	0.187298	1.08078	5.40626	6.43545e-08	1.61132e-06
T_ALT_S_005170	Chr3	complement(57873301..57927385)	54085	-	-	Protein of unknown function	20	35	29	21	14	22	37	49	25	52	20	38	30.7096	1.01209	0.227782	1.12061	4.44323	8.86195e-06	0.000123247
T_ALT_S_013731	Chr21	complement(1461379..1486729)	25351	P37040	NCPR_MOUSE	Similar to NADPH--cytochrome P450 reductase (Gallus gallus)	1358	1793	2027	1420	1800	2307	2148	2914	1842	2579	2436	3708	2270.49	1.01187	0.150701	1.05388	6.71442	1.88812e-11	1.05137e-09
T_ALT_S_004456	Chr5	49331031..49358297	27267	Q6DIA2	EX3L4_MOUSE	Similar to PREDICTED: exocyst complex component 3-like 4 (Gallus gallus)	240	414	379	397	201	733	591	568	440	620	473	830	503.293	1.0118	0.205677	1.09653	4.9194	8.68117e-07	1.61548e-05
T_ALT_S_001436	Chr1	108259183..108284355	25173	O46560	PDXK_PIG	Similar to PREDICTED: pyridoxal kinase-like (Meleagris gallopavo)	17	43	40	28	13	38	39	43	40	43	48	61	39.6147	1.01092	0.248036	1.14604	4.07571	4.58733e-05	0.000498557
T_ALT_S_015108	Chr28	complement(2381129..2386531)	5403	Q9BW04	SARG_HUMAN	Similar to PREDICTED: specifically androgen-regulated gene protein isoform X4 (Gallus gallus)	1867	1606	1541	1241	1242	1618	2653	1960	1875	2270	2126	2058	1917.19	1.01011	0.13045	1.04088	7.74331	9.68627e-15	9.37553e-13
T_ALT_S_016497	ChrUn_random_7180001902558	17940..29151	11212	P70569	MYO5B_RAT	Similar to PREDICTED: unconventional myosin-Vb (Geospiza fortis)	287	326	403	194	223	635	302	854	291	516	582	553	445.176	1.01009	0.241674	1.13587	4.17955	2.92088e-05	0.00033781
T_ALT_S_012687	Chr20	3619718..3626907	7190	P50283	CD7_MOUSE	Similar to PREDICTED: T-cell antigen CD7 isoform X2 (Gallus gallus)	2	0	4	2	0	4	2	6	9	2	4	8	3.95388	1.00995	0.384362	1.94431	2.6276	0.00859899	0.0373538
T_ALT_S_004105	Chr5	23513752..23522352	8601	P0DJJ2	ASTL_CHICK	Similar to PREDICTED: astacin-like metalloendopeptidase-like (Meleagris gallopavo)	0	0	5	4	2	2	18	3	2	12	0	14	5.29608	1.00932	0.383894	2.29229	2.62917	0.00855947	0.0372158
T_ALT_S_005745	Chr4	17040351..17061393	21043	O35114	SCRB2_MOUSE	Similar to PREDICTED: lysosome membrane protein 2-like (Meleagris gallopavo)	2508	2017	2254	1931	1802	2106	2551	2363	2529	3115	3132	4500	2677.13	1.00881	0.153734	1.05255	6.56202	5.30839e-11	2.6505e-09
T_ALT_S_017527	ChrUn_random_7180001948417	complement(642..1158)	517	Q5LBT4	POTA_BACFN	Protein of unknown function	2	8	27	21	19	11	10	44	12	43	24	39	22.5852	1.00654	0.345555	1.4005	2.91283	0.00358173	0.0188113
T_ALT_S_007247	Chr6	complement(3535526..3537127)	1602	Q2IAL7	CTHL2_CHICK	Similar to PREDICTED: cathelicidin-2-like (Meleagris gallopavo)	31	33	10	110	20	22	38	50	31	117	155	136	69.8362	1.00653	0.378892	1.72216	2.6565	0.00789575	0.0350162
T_ALT_S_000644	Chr1	49764788..49784272	19485	Q8IU80	TMPS6_HUMAN	Similar to PREDICTED: transmembrane protease serine 6-like (Meleagris gallopavo)	7022	8745	9465	6476	7020	6814	11844	11407	9315	11455	9520	11942	9616.13	1.00645	0.118555	1.03149	8.48928	2.07929e-17	3.44684e-15
T_ALT_S_016144	Chr18	complement(54433..69706)	15274	P01030	CO4_BOVIN	Similar to complement 4 precursor (Gallus gallus)	4019	3062	2857	2343	2851	3437	4837	3258	3716	2738	5422	6956	4002.07	1.00578	0.209769	1.09405	4.79471	1.62913e-06	2.81382e-05
T_ALT_S_015641	Chr25	4716453..4732766	16314	-	-	Protein of unknown function	14	6	16	14	3	13	20	16	17	25	14	15	14.9923	1.00557	0.289054	1.21205	3.47882	0.000503621	0.00378096
T_ALT_S_004637	Chr5	58144409..58154979	10571	Q9Y5Z4	HEBP2_HUMAN	Similar to PREDICTED: heme-binding protein 1-like (Meleagris gallopavo)	230	234	164	230	233	294	387	356	441	271	224	335	296.557	1.00391	0.179316	1.06521	5.59854	2.16169e-08	6.17345e-07
T_ALT_S_016318	ChrUn_random_7180001844183	complement(62658..72393)	9736	Q92080	NARE_CHICK	Similar to PREDICTED: erythroblast NAD(P)(+)--arginine ADP-ribosyltransferase isoform X2 (Gallus gallus)	289	187	172	105	76	196	316	360	196	243	175	235	217.521	1.00361	0.213713	1.09566	4.69606	2.65226e-06	4.32213e-05
T_ALT_S_009527	Chr8	complement(28323633..28384830)	61198	Q8K4G5	ABLM1_MOUSE	Similar to PREDICTED: actin-binding LIM protein 1 isoform X1 (Columba livia)	2361	2754	3401	2827	1793	2756	4791	4333	3153	3331	3018	4335	3351.19	1.00355	0.140826	1.03954	7.12612	1.03238e-12	7.05637e-11
T_ALT_S_001869	Chr1	complement(162950780..162953339)	2560	Q9EQV9	CBPB2_RAT	Similar to PREDICTED: carboxypeptidase B2 (Gallus gallus)	139	350	272	174	177	268	265	247	336	226	397	604	304.855	1.00313	0.248342	1.13729	4.03933	5.36049e-05	0.000571389
T_ALT_S_014452	Chr23	complement(997554..1044426)	46873	Q9HAZ2	PRD16_HUMAN	Similar to PREDICTED: PR domain zinc finger protein 16 isoform X9 (Gallus gallus)	574	529	503	331	478	525	777	632	625	682	616	857	616.824	1.00161	0.128993	1.03141	7.76485	8.17388e-15	8.12991e-13
T_ALT_S_003321	Chr2	complement(82214398..82357363)	142966	O60242	BAI3_HUMAN	Similar to PREDICTED: brain-specific angiogenesis inhibitor 3 isoform X4 (Gallus gallus)	8	12	9	10	13	16	95	8	27	6	10	5	19.7792	1.00089	0.377091	1.6781	2.65423	0.00794893	0.0351871
T_ALT_S_005311	Chr3	71038231..71059768	21538	Q6NXG1	ESRP1_HUMAN	Similar to PREDICTED: epithelial splicing regulatory protein 1 isoform X5 (Gallus gallus)	0	0	0	6	0	0	6	4	8	0	8	21	5.18354	1.00086	0.365325	3.42718	2.73964	0.00615062	0.0285131
T_ALT_S_000097	Chr1	complement(7050207..7059250)	9044	Q5F3W5	SUV92_CHICK	Similar to histone-lysine N-methyltransferase SUV39H2 (Gallus gallus)	582	563	507	476	448	660	1015	706	540	868	628	883	674.929	1.00084	0.113118	1.02341	8.84783	8.92412e-19	1.78755e-16
T_ALT_S_007246	Chr6	3533505..3534871	1367	Q2IAL6	CTHL3_CHICK	Similar to cathelicidin-1 precursor (Gallus gallus)	65	41	12	153	55	64	54	81	42	200	246	263	116.655	1.00026	0.377639	1.6849	2.64873	0.00807952	0.035623
T_ALT_S_010031	Chr11	16856171..16881224	25054	Q8IYB4	PEX5R_HUMAN	Similar to PREDICTED: PEX5-related protein-like (Meleagris gallopavo)	6	8	7	12	8	25	6	4	0	2	0	3	5.80922	-1.00091	0.375354	-1.66471	-2.66659	0.00766259	0.0341607
T_ALT_S_003787	Chr5	complement(6871472..6873268)	1797	Q6VVX0	CP2R1_HUMAN	Similar to PREDICTED: vitamin D 25-hydroxylase-like (Meleagris gallopavo)	93	119	108	132	94	86	24	70	29	37	18	35	64.572	-1.00097	0.228717	-1.10963	-4.37646	1.20625e-05	0.000160336
T_ALT_S_006921	Chr41	45925866..45938931	13066	Q6PD21	SHB_MOUSE	Similar to PREDICTED: SH2 domain-containing adapter protein B (Gallus gallus)	58	83	86	53	56	75	28	35	17	31	7	20	41.2591	-1.0037	0.221171	-1.10382	-4.53811	5.67618e-06	8.37034e-05
T_ALT_S_002219	Chr1	complement(190356949..190359366)	2418	Q8C013	TPBGL_MOUSE	Similar to PREDICTED: trophoblast glycoprotein-like2C partial (Gallus gallus)	6	17	25	15	22	18	6	5	4	2	6	5	10.0766	-1.00506	0.336432	-1.36558	-2.98741	0.00281357	0.0155528
T_ALT_S_002686	Chr2	29497196..29507706	10511	Q16769	QPCT_HUMAN	Similar to PREDICTED: glutaminyl-peptide cyclotransferase-like (Meleagris gallopavo)	96	53	87	65	70	91	15	26	23	54	8	27	45.9311	-1.00605	0.24271	-1.13263	-4.14506	3.39723e-05	0.000385786
T_ALT_S_011463	Chr17	12753959..12757971	4013	A0AVX7	CHP3_CHICK	Similar to PREDICTED: LOW QUALITY PROTEIN: calcineurin B homologous protein 3 (Columba livia)	178	112	179	101	117	142	46	47	42	84	24	37	83.5389	-1.00677	0.195169	-1.08135	-5.15846	2.48995e-07	5.28866e-06
T_ALT_S_017720	ChrUn_random_7180001955751	71..1339	1269	Q866F4	ADCYA_RABIT	Similar to PREDICTED: adenylate cyclase type 10-like (Gallus gallus)	20	13	7	2	6	6	2	0	0	2	1	5	4.58614	-1.00686	0.384265	-1.95761	-2.62023	0.00878715	0.0380223
T_ALT_S_013581	Chr19	7957428..7966564	9137	Q9DCM7	NACC2_MOUSE	Similar to PREDICTED: LOW QUALITY PROTEIN: nucleus accumbens-associated protein 2-like (Meleagris gallopavo)	53	54	42	22	63	55	10	17	16	12	12	24	28.952	-1.008	0.260422	-1.16254	-3.87065	0.000108545	0.00105337
T_ALT_S_007297	Chr6	complement(6225114..6245933)	20820	Q91WG5	AAKG2_MOUSE	Similar to PREDICTED: 5-AMP-activated protein kinase subunit gamma-2 isoform X1 (Zonotrichia albicollis)	1328	955	1189	1199	871	1598	349	459	303	493	270	598	725.828	-1.01186	0.129525	-1.04219	-7.81208	5.62513e-15	5.71307e-13
T_ALT_S_015878	Chr26	5632331..5639880	7550	Q04683	CXCR5_MOUSE	Similar to PREDICTED: c-X-C chemokine receptor type 5-like (Meleagris gallopavo)	17	16	4	8	4	25	2	2	0	0	2	8	6.25343	-1.01355	0.382992	-1.8872	-2.64641	0.00813514	0.0358025
T_ALT_S_008460	Chr10	379529..398188	18660	-	-	Protein of unknown function	99	219	287	188	291	135	46	131	48	12	38	52	118.383	-1.01378	0.348004	-1.42301	-2.91313	0.00357823	0.0187997
T_ALT_S_009621	Chr8	33458038..33484466	26429	Q9Z110	P5CS_MOUSE	Similar to PREDICTED: delta-1-pyrroline-5-carboxylate synthase isoform X7 (Ficedula albicollis)	5474	3302	3993	2961	2808	2321	908	1622	610	1352	627	1979	2106.51	-1.01946	0.213053	-1.1123	-4.78501	1.70976e-06	2.932e-05
T_ALT_S_013343	Chr19	262847..273347	10501	Q86UD0	SAPC2_HUMAN	Similar to PREDICTED: suppressor APC domain-containing protein 2 isoform X1 (Gallus gallus)	133	100	140	82	138	236	28	84	30	68	23	33	81.4225	-1.02111	0.247798	-1.15679	-4.12072	3.77696e-05	0.000422586
T_ALT_S_007420	Chr6	complement(19105397..19116773)	11377	Q5ZJU3	ASNS_CHICK	Similar to PREDICTED: asparagine synthetase (glutamine-hydrolyzing)	880	357	524	400	299	302	107	201	104	179	66	251	274.663	-1.02236	0.241163	-1.14892	-4.23929	2.24228e-05	0.000271977
T_ALT_S_011616	Chr14	complement(6098020..6167655)	69636	Q9Y3S1	WNK2_HUMAN	Similar to PREDICTED: serine/threonine-protein kinase WNK2-like2C partial (Anas platyrhynchos)	10	17	36	16	20	51	6	9	2	15	4	5	13.9056	-1.02376	0.337784	-1.3884	-3.03082	0.00243891	0.0138534
T_ALT_S_009392	Chr8	complement(21310442..21347907)	37466	Q5EA06	GBRP_BOVIN	Similar to PREDICTED: gamma-aminobutyric acid receptor subunit pi-like isoform X4 (Gallus gallus)	44	63	48	25	48	36	16	30	7	4	9	12	25.9048	-1.0244	0.304778	-1.27435	-3.36113	0.000776242	0.00540037
T_ALT_S_005764	Chr4	17516039..17518528	2490	Q9PW71	DUS4_CHICK	Similar to PREDICTED: dual specificity protein phosphatase 4-like (Meleagris gallopavo)	178	124	178	184	157	209	42	62	62	117	16	37	102.719	-1.02593	0.245019	-1.15831	-4.18714	2.8249e-05	0.00032935
T_ALT_S_006071	Chr4	44725906..44733693	7788	A6QLI8	T2EA_BOVIN	Similar to PREDICTED: general transcription factor IIE subunit 1-like (Meleagris gallopavo)	18	20	6	14	12	5	0	4	2	4	2	6	6.98861	-1.02675	0.367543	-1.60743	-2.79355	0.00521334	0.0252034
T_ALT_S_011283	Chr17	complement(7717794..7732815)	15022	Q60928	GGT1_MOUSE	Similar to PREDICTED: gamma-glutamyltranspeptidase 1 isoform X11 (Gallus gallus)	14	48	39	8	15	12	8	2	5	11	4	4	12.7196	-1.02688	0.357961	-1.51414	-2.8687	0.00412165	0.0210845
T_ALT_S_013590	Chr19	complement(8132336..8143355)	11020	Q13077	TRAF1_HUMAN	Similar to PREDICTED: TNF receptor-associated factor 1 isoform X6 (Gallus gallus)	14	16	20	14	24	17	8	4	4	10	0	4	10.0805	-1.03241	0.326957	-1.35757	-3.15764	0.0015905	0.00971931
T_ALT_S_012743	Chr20	complement(4920185..4923772)	3588	P04047	KITH_CHICK	Similar to thymidine kinase2C cytosolic (Gallus gallus)	456	480	609	584	607	1329	155	365	159	398	65	155	396.534	-1.03268	0.263793	-1.19488	-3.91473	9.05044e-05	0.000902666
T_ALT_S_015468	Chr29	complement(4052835..4057290)	4456	Q5ZKF6	5NT3B_CHICK	Similar to PREDICTED: LOW QUALITY PROTEIN: cytosolic 5-nucleotidase III-like protein-like (Meleagris gallopavo)	1037	1499	1001	902	984	1323	306	561	322	463	227	410	685.537	-1.03708	0.150033	-1.07971	-6.91231	4.7682e-12	2.88937e-10
T_ALT_S_005960	Chr4	35482339..35586743	104405	Q9H3R1	NDST4_HUMAN	Similar to PREDICTED: bifunctional heparan sulfate N-deacetylase/N-sulfotransferase 42C partial (Zonotrichia albicollis)	136	101	82	87	138	130	27	32	27	60	33	42	68.1534	-1.03718	0.200704	-1.11951	-5.16772	2.36973e-07	5.09409e-06
T_ALT_S_016052	Chr27	complement(272640..278562)	5923	Q96FB5	RRNAD_HUMAN	Similar to PREDICTED: protein RRNAD1 isoform X3 (Gallus gallus)	104	100	78	99	106	159	35	48	18	50	16	48	64.4598	-1.04128	0.2015	-1.12421	-5.16767	2.37037e-07	5.09409e-06
T_ALT_S_003327	Chr2	83867987..83876658	8672	Q8WXI3	ASB10_HUMAN	Similar to PREDICTED: ankyrin repeat and SOCS box protein 10 isoform X2 (Gallus gallus)	38	17	22	25	34	28	8	2	6	22	4	4	15.6941	-1.04212	0.328897	-1.37625	-3.16854	0.00153207	0.00942241
T_ALT_S_016056	Chr27	complement(295702..303036)	7335	Q01550	TANA_XENLA	Similar to nestin (Gallus gallus)	530	399	463	323	453	933	176	193	176	190	82	186	306.661	-1.04446	0.186029	-1.11373	-5.61449	1.97147e-08	5.70934e-07
T_ALT_S_008638	Chr10	10177900..10191765	13866	Q9D3A8	CAPON_MOUSE	Similar to PREDICTED: carboxyl-terminal PDZ ligand of neuronal nitric oxide synthase protein isoform X11 (Gallus gallus)	890	523	454	621	762	1079	161	262	244	269	102	372	431.538	-1.04503	0.210779	-1.1378	-4.95795	7.12399e-07	1.36444e-05
T_ALT_S_014408	Chr23	complement(25601..64402)	38802	Q96ID5	IGS21_HUMAN	Similar to PREDICTED: kelch domain-containing protein 7A-like (Meleagris gallopavo)	87	65	39	38	61	93	26	22	21	28	6	16	37.4554	-1.04573	0.252765	-1.19264	-4.13715	3.51644e-05	0.00039807
T_ALT_S_005893	Chr4	28529262..28535315	6054	Q9QYZ8	DKK2_MOUSE	Similar to PREDICTED: dickkopf-related protein 2-like2C partial (Meleagris gallopavo)	18	17	16	10	19	22	10	6	2	4	0	6	9.56456	-1.05386	0.329432	-1.39595	-3.19902	0.00137898	0.00866941
T_ALT_S_015345	Chr29	complement(2484007..2491481)	7475	Q90854	IRK3_CHICK	Similar to PREDICTED: G protein-activated inward rectifier potassium channel 1-like isoform X1 (Gallus gallus)	14	12	6	3	12	11	0	1	2	6	1	2	5.10825	-1.05619	0.376734	-1.79738	-2.80354	0.00505455	0.024594
T_ALT_S_013496	Chr19	5892642..5907379	14738	A0JP86	LAMC1_XENTR	Similar to PREDICTED: laminin subunit gamma-3 (Pseudopodoces humilis)	263	167	160	218	188	197	82	74	41	117	29	53	119.831	-1.05744	0.20188	-1.14209	-5.23796	1.62358e-07	3.64723e-06
T_ALT_S_014979	Chr30	complement(4492159..4502681)	10523	F6UA42	UHRF1_XENTR	Similar to PREDICTED: E3 ubiquitin-protein ligase UHRF1 isoform X3 (Gallus gallus)	872	816	1209	898	1006	1823	256	607	240	615	160	262	652.468	-1.05811	0.226068	-1.16944	-4.68051	2.86168e-06	4.64242e-05
T_ALT_S_013131	Chr22	6845038..6848237	3200	Q9BYT1	S17A9_HUMAN	Similar to PREDICTED: LOW QUALITY PROTEIN: solute carrier family 17 member 9-like (Meleagris gallopavo)	72	11	56	52	63	96	18	9	19	15	8	28	33.2703	-1.05935	0.312286	-1.33939	-3.39226	0.000693197	0.00490785
T_ALT_S_010519	Chr12	complement(16893519..16914107)	20589	P29122	PCSK6_HUMAN	Similar to PREDICTED: proprotein convertase subtilisin/kexin type 6-like (Meleagris gallopavo)	851	467	589	377	461	356	188	214	110	244	95	162	310.077	-1.06992	0.193906	-1.14796	-5.51773	3.43401e-08	9.37979e-07
T_ALT_S_003089	Chr2	complement(60480848..60498475)	17628	Q48FJ9	COBT_PSE14	Protein of unknown function	88	91	66	46	84	38	10	52	12	3	5	26	39.0437	-1.08257	0.344482	-1.5007	-3.14261	0.00167446	0.0101467
T_ALT_S_002315	Chr2	complement(4357845..4361464)	3620	Q9NZU0	FLRT3_HUMAN	Similar to PREDICTED: leucine-rich repeat transmembrane protein FLRT3-like (Meleagris gallopavo)	301	273	335	253	268	186	87	128	78	91	53	86	163.282	-1.08869	0.172255	-1.14947	-6.32025	2.61145e-10	1.11098e-08
T_ALT_S_017026	ChrUn_random_7180001948541	complement(1..1460)	1460	Q8C0T9	ADCYA_MOUSE	Similar to PREDICTED: adenylate cyclase type 10-like (Gallus gallus)	26	28	9	5	10	8	3	0	3	5	2	5	7.65858	-1.09038	0.371703	-1.7638	-2.93346	0.00335206	0.0178878
T_ALT_S_009976	Chr11	14551782..14555522	3741	Q8NFL0	B3GN7_HUMAN	Similar to PREDICTED: UDP-GlcNAc:betaGal beta-12C3-N-acetylglucosaminyltransferase 7-like (Meleagris gallopavo)	82	71	22	17	42	50	6	21	14	12	4	19	26.6413	-1.09305	0.322071	-1.41557	-3.39381	0.000689277	0.00488249
T_ALT_S_007070	Chr41	complement(59537963..59577180)	39218	Q90988	SMC2_CHICK	Similar to structural maintenance of chromosomes protein 2 (Gallus gallus)	2390	2099	3193	2498	2687	1842	982	976	773	1104	260	636	1477.57	-1.09471	0.209783	-1.1908	-5.21831	1.80565e-07	4.00633e-06
T_ALT_S_008747	Chr10	complement(13143485..13157533)	14049	Q61137	ASTN1_MOUSE	Similar to PREDICTED: astrotactin-1-like (Meleagris gallopavo)	39	45	49	38	40	42	18	24	10	10	8	4	24.7721	-1.09477	0.268488	-1.27772	-4.07752	4.55179e-05	0.000495068
T_ALT_S_000054	Chr1	complement(1315647..1432834)	117188	Q28247	CO4A5_CANFA	Similar to PREDICTED: collagen alpha-1(VII) chain-like (Columba livia)	54	51	57	55	55	40	10	3	6	46	5	17	29.6171	-1.10082	0.328918	-1.45054	-3.3468	0.000817499	0.00563036
T_ALT_S_000206	Chr1	14515506..14566894	51389	O42236	SEM3C_CHICK	Similar to PREDICTED: LOW QUALITY PROTEIN: semaphorin-3C-like (Meleagris gallopavo)	14	4	8	14	10	40	3	2	2	6	2	4	7.77859	-1.10096	0.367538	-1.72341	-2.99549	0.00274002	0.0152456
T_ALT_S_012186	Chr13	complement(17655701..17677133)	21433	O15360	FANCA_HUMAN	Similar to PREDICTED: LOW QUALITY PROTEIN: Fanconi anemia group A protein-like (Meleagris gallopavo)	113	110	171	127	136	168	26	74	37	52	20	51	81.6395	-1.10239	0.204593	-1.19362	-5.38821	7.11645e-08	1.75142e-06
T_ALT_S_017014	ChrUn_random_7180001860386	11..6220	6210	O95390	GDF11_HUMAN	Similar to PREDICTED: growth/differentiation factor 11 (Pseudopodoces humilis)	208	172	188	129	206	189	68	61	47	68	53	49	109.714	-1.1025	0.156281	-1.1523	-7.05456	1.73144e-12	1.14022e-10
T_ALT_S_010487	Chr12	13747284..13772751	25468	O35696	SIA8B_MOUSE	Similar to PREDICTED: alpha-22C8-sialyltransferase 8B isoform X2 (Pseudopodoces humilis)	97	64	131	76	97	101	45	21	35	33	19	11	55.413	-1.10444	0.253536	-1.26163	-4.35613	1.32384e-05	0.000173331
T_ALT_S_011127	Chr17	complement(2773010..2789271)	16262	Q9ULZ9	MMP17_HUMAN	Similar to PREDICTED: matrix metalloproteinase-17 (Gallus gallus)	50	51	63	54	52	103	24	20	13	37	4	14	35.7751	-1.10471	0.259246	-1.2703	-4.26125	2.03286e-05	0.000250367
T_ALT_S_014709	Chr30	complement(449667..474621)	24955	P35556	FBN2_HUMAN	Similar to PREDICTED: fibrillin-2 (Gallus gallus)	1144	957	1211	894	1097	1698	356	344	375	548	192	413	693.035	-1.11582	0.147204	-1.15983	-7.58007	3.45381e-14	3.05588e-12
T_ALT_S_002259	Chr2	1145748..1148477	2730	Q9NQC3	RTN4_HUMAN	Similar to PREDICTED: reticulon-4-like (Meleagris gallopavo)	54	39	40	34	66	70	16	14	19	17	9	14	29.6676	-1.11792	0.242905	-1.26069	-4.60228	4.17884e-06	6.43193e-05
T_ALT_S_009493	Chr8	25506432..25510120	3689	-	-	Protein of unknown function	29	25	27	16	10	36	8	1	5	8	8	6	13.2941	-1.11873	0.317946	-1.4403	-3.51863	0.000433789	0.00336169
T_ALT_S_016142	Chr18	complement(47484..51714)	4231	P15540	CP21A_PIG	Similar to PREDICTED: steroid 21-hydroxylase-like2C partial (Meleagris gallopavo)	125	104	163	119	179	213	32	84	27	77	27	22	87.685	-1.12036	0.254972	-1.28112	-4.39404	1.11262e-05	0.000149406
T_ALT_S_002875	Chr2	41887054..41893511	6458	P79777	BRAC_CHICK	Similar to brachyury protein (Gallus gallus)	62	135	59	47	79	100	42	31	25	6	9	13	45.7543	-1.12078	0.313436	-1.42096	-3.57578	0.000349186	0.0027931
T_ALT_S_010648	Chr16	complement(572045..574784)	2740	Q4VC12	MSS51_HUMAN	Similar to PREDICTED: putative protein MSS51 homolog2C mitochondrial (Gallus gallus)	16	4	8	2	6	19	0	0	2	3	2	0	4.37091	-1.12221	0.385125	-2.37911	-2.9139	0.00356948	0.0187606
T_ALT_S_010181	Chr12	259447..276918	17472	Q9NRD8	DUOX2_HUMAN	Similar to PREDICTED: dual oxidase 2-like (Meleagris gallopavo)	16	21	8	10	0	13	2	4	2	0	0	0	5.38773	-1.12547	0.384645	-2.56254	-2.92601	0.00343344	0.0182249
T_ALT_S_006312	Chr4	complement(63476908..63493604)	16697	Q9BWQ8	LFG2_HUMAN	Similar to PREDICTED: protein lifeguard 2-like isoform X2 (Gallus gallus)	19	21	26	41	44	44	8	5	20	5	4	2	18.3109	-1.1305	0.346186	-1.58843	-3.26558	0.00109241	0.00714824
T_ALT_S_016888	ChrUn_random_7180001957509	7492..8206	715	Q9UHC9	NPCL1_HUMAN	Similar to PREDICTED: niemann-Pick C1-like protein 1 (Columba livia)	27	49	31	123	77	100	15	2	4	37	0	8	34.4349	-1.13093	0.385127	-2.28992	-2.93652	0.00331921	0.0177558
T_ALT_S_004965	Chr3	37378700..37414618	35919	Q8NCQ5	FBX15_HUMAN	Similar to PREDICTED: f-box only protein 15-like (Meleagris gallopavo)	103	89	66	141	177	179	31	43	27	47	30	48	74.5764	-1.13253	0.234917	-1.2643	-4.82099	1.42846e-06	2.51652e-05
T_ALT_S_008685	Chr10	complement(11371005..11431261)	60257	Q92845	KIFA3_HUMAN	Similar to PREDICTED: kinesin-associated protein 3 (Falco peregrinus)	327	222	452	370	421	509	136	113	112	134	78	137	227.936	-1.13899	0.168105	-1.1992	-6.77547	1.24e-11	7.18205e-10
T_ALT_S_012740	Chr20	4913109..4916196	3088	Q566U4	KFA_DANRE	Similar to PREDICTED: probable arylformamidase-like (Meleagris gallopavo)	130	130	237	165	201	292	59	74	24	83	17	93	111.327	-1.14023	0.248997	-1.29341	-4.57931	4.66515e-06	7.08362e-05
T_ALT_S_012891	Chr20	9651036..9689934	38899	Q9NS85	CAH10_HUMAN	Similar to PREDICTED: carbonic anhydrase-related protein 10 (Taeniopygia guttata)	608	718	1025	450	493	325	43	443	31	49	21	97	313.538	-1.14127	0.380746	-2.00833	-2.99746	0.00272239	0.0151709
T_ALT_S_016913	ChrUn_random_7180001924815	498..2703	2206	Q866F4	ADCYA_RABIT	Similar to PREDICTED: adenylate cyclase type 10-like (Gallus gallus)	61	56	18	15	25	23	9	2	4	12	13	3	18.0799	-1.1428	0.351985	-1.64336	-3.24674	0.00116735	0.00754563
T_ALT_S_013538	Chr19	6812390..6820044	7655	Q86TH1	ATL2_HUMAN	Similar to PREDICTED: ADAMTS-like protein 2-like (Meleagris gallopavo)	71	54	51	20	33	30	12	15	12	19	0	11	24.1327	-1.14459	0.313089	-1.44943	-3.65578	0.000256401	0.00216373
T_ALT_S_007231	Chr6	2153060..2174542	21483	O42280	WNT9A_CHICK	Similar to PREDICTED: protein Wnt-9a-like (Meleagris gallopavo)	62	60	62	51	56	51	22	14	18	18	14	16	33.8832	-1.14611	0.206521	-1.24429	-5.5496	2.86332e-08	7.92606e-07
T_ALT_S_000499	Chr1	complement(46252187..46260553)	8367	Q13956	CNCG_HUMAN	Similar to retinal cone rhodopsin-sensitive cGMP 32C5-cyclic phosphodiesterase subunit gamma (Gallus gallus)	18	28	28	47	32	10	0	2	3	15	6	10	15.1063	-1.14682	0.365095	-1.76069	-3.14115	0.00168287	0.0101866
T_ALT_S_007738	Chr6	complement(42500357..42505185)	4829	Q9PU41	CCKN_CHICK	Similar to PREDICTED: cholecystokinin-like (Meleagris gallopavo)	75	60	4	24	20	109	14	2	13	2	8	12	24.6293	-1.14746	0.374761	-1.89344	-3.06185	0.00219975	0.0127306
T_ALT_S_009300	Chr8	complement(16184339..16190700)	6362	Q9I8K3	PITX3_XENLA	Similar to PREDICTED: pituitary homeobox 3-like (Meleagris gallopavo)	25	40	108	159	107	201	36	37	15	41	17	21	60.0749	-1.14789	0.318357	-1.47149	-3.60568	0.000311342	0.00253682
T_ALT_S_008489	Chr10	complement(2936053..2942998)	6946	O00311	CDC7_HUMAN	Similar to PREDICTED: cell division cycle 7-related protein kinase-like (Meleagris gallopavo)	6	10	9	9	15	17	2	4	0	4	0	4	5.79313	-1.15465	0.366025	-1.79544	-3.15458	0.00160727	0.00979717
T_ALT_S_010721	Chr16	complement(3520954..3538441)	17488	P80404	GABT_HUMAN	Similar to PREDICTED: 4-aminobutyrate aminotransferase2C mitochondrial isoform X6 (Gallus gallus)	4828	3469	4258	3820	4322	5768	1242	1831	1281	898	957	1799	2604.92	-1.15508	0.161085	-1.21057	-7.17061	7.46659e-13	5.22734e-11
T_ALT_S_006966	Chr41	49344818..49370000	25183	Q4R539	FSD1_MACFA	Similar to PREDICTED: fibronectin type III and SPRY domain-containing protein 1 (Pseudopodoces humilis)	153	159	157	103	109	53	35	40	25	12	24	66	70.8688	-1.15736	0.283456	-1.3817	-4.08302	4.44535e-05	0.000484954
T_ALT_S_007675	Chr6	complement(39249140..39260406)	11267	Q1PRL4	LIN41_CHICK	Similar to E3 ubiquitin-protein ligase TRIM71 (Gallus gallus)	96	98	81	106	109	129	29	68	16	18	23	22	60.0152	-1.15951	0.254418	-1.32561	-4.55751	5.17648e-06	7.73629e-05
T_ALT_S_004317	Chr5	37351743..37361891	10149	E1BD44	BATF_BOVIN	Similar to PREDICTED: basic leucine zipper transcription factor2C ATF-like isoform X6 (Gallus gallus)	41	29	37	20	30	23	4	7	6	6	14	9	17.272	-1.16006	0.297113	-1.42662	-3.90445	9.444e-05	0.000935449
T_ALT_S_007218	Chr6	complement(1621858..1626955)	5098	Q9Y241	HIG1A_HUMAN	Similar to PREDICTED: HIG1 domain family member 1A-like (Meleagris gallopavo)	835	1998	2027	1049	2402	1708	385	514	389	716	373	626	990.997	-1.16371	0.216561	-1.27401	-5.37361	7.71754e-08	1.88329e-06
T_ALT_S_013510	Chr19	6275307..6311844	36538	Q96CW9	NTNG2_HUMAN	Similar to PREDICTED: netrin-G2-like (Meleagris gallopavo)	21	20	20	18	15	13	1	4	2	9	3	8	9.94938	-1.16418	0.32426	-1.52307	-3.59025	0.000330358	0.00267753
T_ALT_S_006836	Chr41	complement(36573823..36604669)	30847	Q9HAS3	S28A3_HUMAN	Similar to PREDICTED: solute carrier family 28 member 3 isoform X9 (Gallus gallus)	5	16	29	13	9	15	2	4	3	4	2	4	7.82754	-1.16432	0.354646	-1.70224	-3.28305	0.00102689	0.00679035
T_ALT_S_005328	Chr3	72260953..72321404	60452	O00339	MATN2_HUMAN	Similar to PREDICTED: matrilin-2 (Gallus gallus)	194	144	289	242	255	331	67	42	77	146	41	43	140.539	-1.16466	0.246906	-1.3183	-4.717	2.39345e-06	3.96308e-05
T_ALT_S_012232	Chr13	18803188..18807180	3993	Q9Y248	PSF2_HUMAN	Similar to PREDICTED: DNA replication complex GINS protein PSF2 (Anas platyrhynchos)	156	114	173	137	225	393	38	73	49	116	19	39	112.633	-1.17135	0.27363	-1.3754	-4.28079	1.86233e-05	0.00023114
T_ALT_S_009756	Chr11	6209950..6226253	16304	Q8IWX5	SGPP2_HUMAN	Similar to PREDICTED: sphingosine-1-phosphate phosphatase 2-like (Meleagris gallopavo)	265	203	249	170	198	233	21	144	22	63	22	6	116.667	-1.17491	0.365573	-1.79768	-3.21388	0.00130952	0.00829785
T_ALT_S_008262	Chr7	complement(22513251..22522744)	9494	Q8BFP9	PDK1_MOUSE	Similar to pyruvate dehydrogenase kinase2C isozyme 1 (Gallus gallus)	424	538	374	352	399	357	102	168	95	127	88	169	242.411	-1.17648	0.156392	-1.2295	-7.52265	5.36767e-14	4.54272e-12
T_ALT_S_013753	Chr21	2021268..2038946	17679	Q96A83	COQA1_HUMAN	Similar to PREDICTED: collagen alpha-1(XXVI) chain-like (Meleagris gallopavo)	1905	1213	1582	1432	1440	1659	551	442	322	756	223	531	902.839	-1.20271	0.152534	-1.25395	-7.88488	3.14836e-15	3.38848e-13
T_ALT_S_005904	Chr4	29091244..29105167	13924	Q6DEB1	AT2L1_XENLA	Similar to PREDICTED: LOW QUALITY PROTEIN: ethanolamine-phosphate phospho-lyase (Gallus gallus)	1489	2104	1899	848	304	1373	445	198	420	357	193	274	731.294	-1.2038	0.317417	-1.53865	-3.7925	0.000149137	0.00138319
T_ALT_S_003889	Chr5	complement(12508266..12525300)	17035	Q3MHQ0	USH1C_BOVIN	Similar to PREDICTED: harmonin isoform X3 (Gallus gallus)	6	10	31	6	20	13	0	5	4	2	2	2	7.48768	-1.20407	0.374066	-2.00613	-3.21888	0.00128691	0.00818693
T_ALT_S_013258	Chr22	12493900..12503445	9546	Q8NCL9	APCDL_HUMAN	Similar to PREDICTED: adenomatosis polyposis coli down-regulated 1-like (Gallus gallus)	1221	1299	1320	926	1506	1376	414	486	312	435	237	431	753.429	-1.21323	0.124566	-1.24673	-9.73969	2.04182e-22	6.13482e-20
T_ALT_S_014342	Chr15	complement(14904440..14912908)	8469	Q9UJX2	CDC23_HUMAN	Similar to PREDICTED: cell division cycle protein 23 homolog (Gallus gallus)	471	333	567	248	385	414	120	208	36	158	48	122	229.834	-1.21523	0.243828	-1.36997	-4.98398	6.22887e-07	1.21396e-05
T_ALT_S_006694	Chr41	complement(21863425..21943689)	80265	O95263	PDE8B_HUMAN	Similar to PREDICTED: high affinity cAMP-specific and IBMX-insensitive 32C5-cyclic phosphodiesterase 8B isoform X7 (Gallus gallus)	48	94	61	84	47	73	14	30	8	19	13	29	39.0141	-1.21527	0.251899	-1.38489	-4.82442	1.40412e-06	2.48165e-05
T_ALT_S_009764	Chr11	7330555..7354934	24380	Q0IHQ9	ACPL2_XENTR	Similar to PREDICTED: acid phosphatase-like protein 2-like (Meleagris gallopavo)	783	749	1277	666	852	990	259	480	163	304	132	212	513.07	-1.21875	0.199194	-1.31341	-6.11841	9.45125e-10	3.68395e-08
T_ALT_S_004825	Chr3	complement(19275019..19282970)	7952	-	-	Protein of unknown function	19	19	7	18	22	41	8	0	4	4	4	6	11.1982	-1.22226	0.350075	-1.74929	-3.49143	0.000480441	0.00363789
T_ALT_S_008199	Chr7	complement(19012691..19095294)	82604	Q32LP4	S4A10_BOVIN	Similar to PREDICTED: sodium-driven chloride bicarbonate exchanger-like2C partial (Meleagris gallopavo)	130	10	95	11	15	7	7	4	1	0	0	4	19.4241	-1.22733	0.376045	-3.58073	-3.26378	0.00109936	0.00718069
T_ALT_S_002107	Chr1	complement(182909636..182913810)	4175	Q65Z91	TSK_CHICK	Similar to PREDICTED: tsukushin-like (Meleagris gallopavo)	173	108	117	110	104	267	39	54	35	46	28	41	82.8921	-1.23013	0.203415	-1.33082	-6.04739	1.47214e-09	5.51461e-08
T_ALT_S_000848	Chr1	complement(62083340..62103220)	19881	P31648	SC6A1_MOUSE	Similar to PREDICTED: sodium- and chloride-dependent GABA transporter 1-like (Meleagris gallopavo)	10	30	16	21	16	18	3	5	3	2	4	8	10.2362	-1.23449	0.333396	-1.6644	-3.70278	0.000213253	0.00186171
T_ALT_S_015474	Chr29	complement(4100176..4232686)	132511	Q99456	K1C12_HUMAN	Similar to PREDICTED: keratin2C type I cytoskeletal 12 isoform X2 (Gallus gallus)	218	228	277	245	327	288	63	57	59	167	45	62	153.225	-1.2368	0.216625	-1.35418	-5.70942	1.13364e-08	3.486e-07
T_ALT_S_015930	Chr24	460106..464901	4796	Q02916	NFL_COTJA	Similar to PREDICTED: neurofilament light polypeptide-like isoform 1 (Meleagris gallopavo)	17	2	12	8	27	26	2	2	2	4	4	0	7.78742	-1.24508	0.377929	-2.17101	-3.29448	0.000986023	0.00654114
T_ALT_S_003261	Chr2	76169434..76191129	21696	O95935	TBX18_HUMAN	Similar to PREDICTED: T-box transcription factor TBX18 isoform X1 (Pseudopodoces humilis)	2	4	11	1	6	60	0	2	1	0	0	0	5.60688	-1.25843	0.374212	-4.18355	-3.36288	0.000771334	0.005374
T_ALT_S_002269	Chr2	complement(1525717..1559030)	33314	Q5SP85	CC85A_MOUSE	Similar to PREDICTED: coiled-coil domain-containing protein 85A isoform X1 (Gallus gallus)	65	84	91	98	66	77	24	31	9	32	12	27	46.1085	-1.25932	0.214858	-1.3767	-5.86115	4.59662e-09	1.55982e-07
T_ALT_S_007967	Chr7	6017577..6052200	34624	Q6P995	F171B_HUMAN	Similar to PREDICTED: protein FAM171B-like (Meleagris gallopavo)	92	70	96	74	83	151	21	26	27	40	21	17	53.5494	-1.26165	0.211197	-1.37516	-5.97383	2.31748e-09	8.3141e-08
T_ALT_S_000224	Chr1	19380308..19385424	5117	P60571	PANX2_RAT	Similar to PREDICTED: pannexin-2 isoform X14 (Gallus gallus)	140	79	126	88	110	140	9	51	22	59	18	18	63.5765	-1.2619	0.269971	-1.47419	-4.67421	2.95081e-06	4.77091e-05
T_ALT_S_010829	Chr16	7397569..7402133	4565	Q8IWB9	TEX2_HUMAN	Similar to PREDICTED: testis-expressed sequence 2 protein-like (Gallus gallus)	72	14	14	18	12	45	5	4	11	4	2	6	14.8518	-1.26445	0.357956	-1.87356	-3.53242	0.000411776	0.00321528
T_ALT_S_011316	Chr17	complement(8372756..8388961)	16206	Q90Y90	KREM1_XENLA	Similar to PREDICTED: kremen protein 1-like (Meleagris gallopavo)	256	187	276	274	318	254	48	119	51	76	48	101	151.64	-1.26455	0.195402	-1.35861	-6.47153	9.70158e-11	4.6177e-09
T_ALT_S_002615	Chr2	24261029..24274663	13635	Q9H221	ABCG8_HUMAN	Similar to PREDICTED: ATP-binding cassette sub-family G member 8-like (Meleagris gallopavo)	220	264	237	118	160	110	8	6	54	74	13	4	92.6958	-1.26613	0.381956	-2.28867	-3.31485	0.000916931	0.006204
T_ALT_S_004483	Chr5	51012368..51025471	13104	Q96BZ4	PLD4_HUMAN	Similar to PREDICTED: phospholipase D4 isoform X2 (Gallus gallus)	12	14	26	10	6	20	0	2	4	2	2	6	7.53903	-1.26835	0.361292	-1.92929	-3.51061	0.000447077	0.00343514
T_ALT_S_015009	Chr28	complement(329756..357952)	28197	Q86VF2	IGFN1_HUMAN	Similar to PREDICTED: immunoglobulin-like and fibronectin type III domain-containing protein 1-like2C partial (Meleagris gallopavo)	24	22	17	19	24	16	6	13	0	4	0	2	10.7563	-1.26844	0.3569	-1.86553	-3.55404	0.000379368	0.00300453
T_ALT_S_015961	Chr24	1524671..1527050	2380	Q9Y250	LZTS1_HUMAN	Similar to PREDICTED: leucine zipper putative tumor suppressor 1-like (Meleagris gallopavo)	17	8	27	8	12	20	0	0	4	7	0	4	7.61398	-1.27309	0.374883	-2.13122	-3.39598	0.000683827	0.00485342
T_ALT_S_000179	Chr1	complement(12632660..12685766)	53107	O93574	RELN_CHICK	Similar to PREDICTED: reelin-like2C partial (Meleagris gallopavo)	8175	9622	9776	5662	7126	6903	2243	3384	1504	3086	993	2419	4551.11	-1.27436	0.176472	-1.34935	-7.22135	5.14751e-13	3.73052e-11
T_ALT_S_014914	Chr30	complement(3179459..3187798)	8340	Q5IS41	NCAN_PANTR	Similar to neurocan core protein precursor (Gallus gallus)	104	71	63	62	84	91	32	32	15	27	8	14	44.8477	-1.27754	0.227777	-1.41515	-5.60874	2.03804e-08	5.85511e-07
T_ALT_S_011619	Chr14	complement(6282551..6295342)	12792	Q9D176	SUSD3_MOUSE	Similar to PREDICTED: sushi domain-containing protein 3-like (Meleagris gallopavo)	172	89	268	109	232	291	38	46	43	77	38	61	108.641	-1.28042	0.238278	-1.43472	-5.37364	7.71608e-08	1.88329e-06
T_ALT_S_006449	Chr41	5906050..5967559	61510	Q0V9L3	CELF4_XENTR	Similar to PREDICTED: CUGBP Elav-like family member 4 (Geospiza fortis)	12	12	13	16	19	11	4	6	1	0	3	2	7.45691	-1.28133	0.354947	-1.88914	-3.60993	0.000306277	0.00250546
T_ALT_S_010032	Chr11	complement(16891130..16928067)	36938	E1BY77	UBP13_CHICK	Similar to PREDICTED: ubiquitin carboxyl-terminal hydrolase 13 isoform X2 (Gallus gallus)	33	38	40	29	64	66	15	22	9	0	2	7	23.9747	-1.28162	0.348246	-1.80961	-3.68021	0.00023304	0.00200292
T_ALT_S_003138	Chr2	63638617..63645450	6834	Q99489	OXDD_HUMAN	Similar to PREDICTED: d-aspartate oxidase-like (Meleagris gallopavo)	329	102	122	59	44	40	18	44	16	28	8	37	61.1423	-1.28583	0.337014	-1.73785	-3.81537	0.00013598	0.00128009
T_ALT_S_005436	Chr3	83178211..83192973	14763	Q14534	ERG1_HUMAN	Similar to PREDICTED: squalene monooxygenase-like (Meleagris gallopavo)	87	29	42	93	86	369	10	30	16	32	11	44	59.8825	-1.2896	0.345196	-1.79362	-3.73585	0.000187079	0.00166649
T_ALT_S_016771	ChrUn_random_7180001955926	60..1475	1416	Q7Z745	MRO2B_HUMAN	Similar to PREDICTED: maestro heat-like repeat-containing protein family member 2B-like isoform X1 (Gallus gallus)	20	37	11	14	0	20	2	5	0	2	2	2	8.16573	-1.29147	0.383414	-2.47348	-3.36836	0.000756178	0.00528372
T_ALT_S_000665	Chr1	complement(50501237..50788900)	287664	A1A546	ISX_MOUSE	Similar to PREDICTED: intestine-specific homeobox isoform X5 (Gallus gallus)	94	56	113	39	35	39	14	21	7	23	13	13	34.4295	-1.29242	0.2859	-1.55085	-4.52055	6.16801e-06	8.98658e-05
T_ALT_S_009229	Chr8	10980035..10988291	8257	P55157	MTP_HUMAN	Similar to PREDICTED: microsomal triglyceride transfer protein large subunit-like (Meleagris gallopavo)	271	547	667	211	304	313	36	243	23	50	43	49	201.415	-1.29384	0.36113	-1.93103	-3.58275	0.000339997	0.00273477
T_ALT_S_013702	Chr21	870589..891174	20586	Q8N0U8	VKORL_HUMAN	Similar to vitamin K epoxide reductase complex subunit 1-like protein 1 (Gallus gallus)	33	46	26	17	24	43	14	3	9	7	2	8	17.0665	-1.29609	0.307839	-1.62776	-4.21029	2.55046e-05	0.000301993
T_ALT_S_001855	Chr1	162137284..162141125	3842	Q90600	RB_CHICK	Similar to PREDICTED: retinoblastoma-associated protein-like (Meleagris gallopavo)	55	64	69	75	58	122	15	30	10	32	11	18	41.1887	-1.3	0.236711	-1.45419	-5.49192	3.9758e-08	1.06748e-06
T_ALT_S_008427	Chr7	33522248..33594225	71978	Q9C0I4	THS7B_HUMAN	Similar to PREDICTED: LOW QUALITY PROTEIN: thrombospondin type-1 domain-containing protein 7B-like2C partial (Meleagris gallopavo)	130	123	229	125	183	215	52	57	34	54	26	51	95.4291	-1.30378	0.186164	-1.39057	-7.00341	2.4981e-12	1.61559e-10
T_ALT_S_004823	Chr3	complement(19036313..19048914)	12602	O00716	E2F3_HUMAN	Similar to PREDICTED: transcription factor E2F3-like (Meleagris gallopavo)	152	169	184	208	204	360	45	78	44	65	57	44	120.598	-1.30451	0.205114	-1.41366	-6.35991	2.01876e-10	8.84939e-09
T_ALT_S_003017	Chr2	complement(54527256..54549795)	22540	P01103	MYB_CHICK	Similar to PREDICTED: transcriptional activator Myb-like (Meleagris gallopavo)	24	44	40	47	54	66	6	15	10	8	12	15	25.7231	-1.31398	0.274673	-1.55035	-4.7838	1.72014e-06	2.9463e-05
T_ALT_S_004694	Chr3	4691412..4746563	55152	Q9UHG0	DCDC2_HUMAN	Similar to PREDICTED: doublecortin domain-containing protein 2 isoform X1 (Gallus gallus)	739	913	1219	230	689	738	206	178	126	205	99	348	419.905	-1.31457	0.250181	-1.49382	-5.25448	1.48443e-07	3.36082e-06
T_ALT_S_007866	Chr6	50276449..50282765	6317	Q8R1C3	VOPP1_MOUSE	Similar to PREDICTED: vesicular2C overexpressed in cancer2C prosurvival protein 1-like (Meleagris gallopavo)	186	197	120	175	167	253	68	80	38	48	25	28	103.285	-1.31659	0.219971	-1.44655	-5.9853	2.15986e-09	7.8069e-08
T_ALT_S_002651	Chr2	complement(27417279..27446163)	28885	Q9UQ84	EXO1_HUMAN	Similar to PREDICTED: exonuclease 1-like (Meleagris gallopavo)	108	91	151	113	158	198	29	48	32	59	12	37	76.7676	-1.31881	0.222196	-1.452	-5.93536	2.93199e-09	1.03134e-07
T_ALT_S_009714	Chr11	complement(4256228..4287799)	31572	Q8JZM4	DNER_MOUSE	Similar to PREDICTED: delta/notch-like EGF repeat containing (Gallus gallus)	93	68	100	99	90	116	25	7	22	51	12	26	52.641	-1.32403	0.254811	-1.51448	-5.19612	2.0349e-07	4.45331e-06
T_ALT_S_010127	Chr11	complement(22589272..22630441)	41170	Q9PWR1	KCAB1_CHICK	Similar to voltage-gated potassium channel subunit beta-1 (Gallus gallus)	36	10	50	22	33	22	8	6	10	5	0	5	15.2612	-1.33883	0.341832	-1.85247	-3.91663	8.97942e-05	0.000897444
T_ALT_S_014199	Chr15	complement(9650827..9653391)	2565	Q8N8L6	ARL10_HUMAN	Similar to PREDICTED: ADP-ribosylation factor-like protein 10-like (Meleagris gallopavo)	49	49	43	24	47	38	4	10	10	20	4	12	22.9536	-1.34655	0.275839	-1.58994	-4.88164	1.05205e-06	1.91097e-05
T_ALT_S_003693	Chr5	complement(4592664..4597687)	5024	P00793	PEPA_CHICK	Similar to pepsin A precursor (Gallus gallus)	58	62	33	37	23	32	17	19	2	4	4	3	21.5513	-1.35355	0.338684	-1.84674	-3.99649	6.42898e-05	0.000670417
T_ALT_S_005107	Chr3	complement(53225005..53272989)	47985	Q80TA1	EPT1_MOUSE	Similar to PREDICTED: ethanolaminephosphotransferase 1-like2C partial (Ficedula albicollis)	25	25	45	32	29	74	5	9	11	15	6	1	20.2363	-1.35362	0.320293	-1.75262	-4.22619	2.37684e-05	0.000285419
T_ALT_S_008346	Chr7	complement(26432140..26448959)	16820	-	-	Protein of unknown function	736	477	464	439	266	312	100	144	113	138	77	110	252.093	-1.37671	0.196562	-1.48059	-7.00394	2.48864e-12	1.61559e-10
T_ALT_S_006313	Chr4	63504519..63521228	16710	A8W649	AQP5_PIG	Similar to PREDICTED: aquaporin-5-like (Meleagris gallopavo)	12	11	31	20	37	29	4	0	4	12	2	2	12.0477	-1.37929	0.361379	-2.08766	-3.81673	0.000135231	0.00127471
T_ALT_S_000221	Chr1	complement(19231265..19273994)	42730	Q6ZVW7	I17EL_HUMAN	Similar to PREDICTED: putative interleukin-17 receptor E-like (Taeniopygia guttata)	61	77	72	60	76	79	12	41	14	14	4	1	37.6721	-1.38654	0.329821	-1.83677	-4.20391	2.62342e-05	0.000308353
T_ALT_S_008909	Chr10	complement(22054707..22063062)	8356	Q15392	DHC24_HUMAN	Similar to PREDICTED: delta(24)-sterol reductase-like (Meleagris gallopavo)	81	79	164	148	161	688	18	61	23	59	12	46	107.31	-1.39194	0.362974	-2.10178	-3.8348	0.000125665	0.0011939
T_ALT_S_011884	Chr13	3266912..3693189	426278	-	-	Similar to PREDICTED: zinc finger protein 276 (Gallus gallus)	2020	878	1593	1500	1705	1890	233	723	183	650	115	286	861.735	-1.39654	0.299092	-1.71474	-4.66928	3.02263e-06	4.87065e-05
T_ALT_S_004401	Chr5	44323804..44359681	35878	Q9P2D8	UNC79_HUMAN	Similar to PREDICTED: protein unc-79 homolog isoform X29 (Gallus gallus)	4	6	16	11	10	4	0	2	2	0	0	0	4.02364	-1.40684	0.385149	-3.18446	-3.65272	0.00025948	0.00218078
T_ALT_S_005403	Chr3	80710645..80715571	4927	P28686	NOV_CHICK	Similar to PREDICTED: protein NOV-like (Meleagris gallopavo)	81	64	80	106	73	292	18	18	27	26	30	17	60.5432	-1.42932	0.295899	-1.74841	-4.83044	1.3623e-06	2.41662e-05
T_ALT_S_013407	Chr19	2251968..2267221	15254	P53420	CO4A4_HUMAN	Similar to PREDICTED: collagen alpha-1(V) chain-like (Geospiza fortis)	35	25	16	21	40	22	0	8	8	6	3	5	14.1244	-1.43101	0.331239	-1.91809	-4.32016	1.55917e-05	0.00019917
T_ALT_S_003406	Chr2	complement(93022035..93030001)	7967	P27118	DCOR_CHICK	Similar to PREDICTED: ornithine decarboxylase-like (Meleagris gallopavo)	913	814	1048	720	1002	1204	256	311	209	247	151	280	533.192	-1.44075	0.120285	-1.47771	-11.9778	4.64604e-33	8.37564e-30
T_ALT_S_015352	Chr29	2559849..2565550	5702	A1YGA4	MEOX1_PANPA	Similar to homeobox protein MOX-1 (Gallus gallus)	6	9	9	11	11	20	4	0	2	1	1	0	5.3532	-1.44312	0.375753	-2.51786	-3.8406	0.000122736	0.00117147
T_ALT_S_006448	Chr41	5881136..5892982	11847	Q9BZC1	CELF4_HUMAN	Similar to PREDICTED: CUGBP Elav-like family member 4 isoform X1 (Zonotrichia albicollis)	6	12	14	6	15	15	0	3	0	3	0	3	5.47648	-1.44962	0.374814	-2.47129	-3.86758	0.000109922	0.00106539
T_ALT_S_015133	Chr28	2817202..2842028	24827	Q5RD01	CDK18_PONAB	Similar to PREDICTED: cyclin-dependent kinase 18-like (Meleagris gallopavo)	575	487	857	384	610	553	113	250	93	161	73	161	319.839	-1.45091	0.200258	-1.56506	-7.24523	4.31708e-13	3.17658e-11
T_ALT_S_003981	Chr5	16839722..16885499	45778	Q5XXA6	ANO1_HUMAN	Similar to PREDICTED: LOW QUALITY PROTEIN: anoctamin-1-like (Meleagris gallopavo)	1202	220	365	247	270	401	84	97	101	129	62	96	237.606	-1.45136	0.277606	-1.7156	-5.22815	1.71217e-07	3.81653e-06
T_ALT_S_015007	Chr28	257066..273380	16315	P02642	TNNT2_CHICK	Similar to PREDICTED: troponin T2C cardiac muscle isoforms isoform 1 (Meleagris gallopavo)	110	83	141	68	106	405	25	32	33	32	17	46	78.2234	-1.45144	0.289596	-1.75212	-5.01194	5.38829e-07	1.07483e-05
T_ALT_S_009755	Chr11	6185724..6200250	14527	Q70VZ7	MOGT1_BOVIN	Similar to PREDICTED: 2-acylglycerol O-acyltransferase 2 (Falco cherrug)	801	700	832	955	665	1608	148	473	163	175	107	212	500.631	-1.45644	0.238354	-1.63167	-6.1104	9.93803e-10	3.86324e-08
T_ALT_S_000222	Chr1	complement(19292248..19309061)	16814	Q15049	MLC1_HUMAN	Similar to PREDICTED: membrane protein MLC1-like (Meleagris gallopavo)	112	83	198	85	110	100	23	38	9	50	17	11	61.3814	-1.48694	0.277353	-1.75785	-5.36119	8.26746e-08	2.00056e-06
T_ALT_S_004484	Chr5	complement(51028954..51050302)	21349	Q8IVF2	AHNK2_HUMAN	Similar to PREDICTED: protein AHNAK2-like (Meleagris gallopavo)	222	170	202	169	225	236	57	29	65	59	34	37	112.689	-1.48795	0.196456	-1.60079	-7.57399	3.61943e-14	3.18289e-12
T_ALT_S_002614	Chr2	complement(24245482..24261011)	15530	Q9H222	ABCG5_HUMAN	Similar to PREDICTED: ATP-binding cassette sub-family G member 5-like (Meleagris gallopavo)	565	633	534	309	403	286	24	66	112	194	46	37	235.923	-1.49176	0.338406	-2.02649	-4.40819	1.04237e-05	0.000141688
T_ALT_S_011778	Chr14	complement(15990030..15991803)	1774	Q2XXR8	VAR1_VARVA	Similar to PREDICTED: AVIToxin-VAR1-like (Meleagris gallopavo)	41	18	18	6	19	16	0	8	0	4	0	0	9.08773	-1.49673	0.382986	-2.86054	-3.90806	9.30414e-05	0.000923498
T_ALT_S_003504	Chr2	103905407..103917980	12574	Q8HXW0	GGLO_PIG	Similar to PREDICTED: l-gulonolactone oxidase-like (Meleagris gallopavo)	205	324	438	45	502	63	44	52	22	47	13	54	133.484	-1.49827	0.369795	-2.36983	-4.05161	5.08653e-05	0.000545412
T_ALT_S_016924	ChrUn_random_7180001923125	142..661	520	-	-	Similar to PREDICTED: glycerol kinase-like (Meleagris gallopavo)	16	26	13	10	0	16	0	1	2	2	0	0	5.9663	-1.50985	0.385148	-3.49575	-3.92017	8.84858e-05	0.000885595
T_ALT_S_002435	Chr2	10623289..10632655	9367	P59383	LRRN4_MOUSE	Similar to PREDICTED: leucine-rich repeat neuronal protein 4-like (Meleagris gallopavo)	62	65	111	95	76	107	14	6	10	40	6	32	45.4967	-1.51497	0.28891	-1.82644	-5.24377	1.57331e-07	3.53983e-06
T_ALT_S_004647	Chr5	complement(58960386..58963611)	3226	Q8BXA0	LRFN5_MOUSE	Similar to PREDICTED: leucine-rich repeat and fibronectin type-III domain-containing protein 5 isoform X2 (Gallus gallus)	199	394	363	260	384	478	44	154	33	79	40	105	186.181	-1.53039	0.253692	-1.74717	-6.03249	1.61454e-09	5.98583e-08
T_ALT_S_010433	Chr12	complement(10522719..10529885)	7167	Q01954	BNC1_HUMAN	Similar to PREDICTED: zinc finger protein basonuclin-1-like (Meleagris gallopavo)	12	19	41	43	35	26	2	2	2	16	2	0	14.6047	-1.53209	0.370558	-2.46872	-4.13455	3.55656e-05	0.00040198
T_ALT_S_012920	Chr20	10329558..10360309	30752	Q80SX5	OTOP2_MOUSE	Similar to PREDICTED: otopetrin-2 isoform X1 (Gallus gallus)	102	52	117	96	61	140	13	43	17	24	8	8	49.399	-1.53316	0.283973	-1.83363	-5.39897	6.70264e-08	1.66092e-06
T_ALT_S_003944	Chr5	complement(15812052..15882701)	70650	Q4R749	FADS2_MACFA	Similar to PREDICTED: fatty acid desaturase 1-like (Meleagris gallopavo)	1784	1927	2442	1482	2785	3039	425	830	414	656	329	449	1227.27	-1.53769	0.182419	-1.63526	-8.42943	3.47345e-17	5.38646e-15
T_ALT_S_012729	Chr20	4696872..4700896	4025	Q14781	CBX2_HUMAN	Similar to PREDICTED: chromobox protein homolog 2 (Gallus gallus)	120	56	105	55	105	114	14	24	19	34	11	16	49.3338	-1.55162	0.23896	-1.74123	-6.49322	8.40231e-11	4.02585e-09
T_ALT_S_002863	Chr2	40962244..40990628	28385	Q96NE9	FRMD6_HUMAN	Similar to PREDICTED: FERM domain-containing protein 6-like isoform X10 (Gallus gallus)	365	375	362	313	234	392	57	102	65	111	41	99	185.306	-1.5591	0.150325	-1.62349	-10.3715	3.34127e-25	1.55445e-22
T_ALT_S_000050	Chr1	1282017..1289088	7072	Q2HJ86	TBA1D_BOVIN	Similar to tubulin alpha-3 chain (Gallus gallus)	33	31	30	24	23	56	4	1	1	6	9	12	16.6435	-1.56116	0.323055	-2.04462	-4.83248	1.34844e-06	2.39498e-05
T_ALT_S_007358	Chr6	complement(11882007..11932787)	50781	Q5T2R2	DPS1_HUMAN	Similar to PREDICTED: decaprenyl-diphosphate synthase subunit 1-like (Meleagris gallopavo)	18	15	23	10	19	22	1	7	0	4	3	1	8.86965	-1.56995	0.347411	-2.24754	-4.51899	6.2134e-06	9.03323e-05
T_ALT_S_012927	Chr20	10433914..10441910	7997	Q90632	MOT3_CHICK	Similar to PREDICTED: monocarboxylate transporter 6 isoform X2 (Gallus gallus)	1106	974	949	662	664	839	89	342	173	264	116	123	463.847	-1.574	0.226025	-1.73985	-6.96382	3.31161e-12	2.08559e-10
T_ALT_S_000317	Chr1	complement(29850710..29974637)	123928	Q90827	NEL_CHICK	Similar to protein NEL precursor (Gallus gallus)	419	504	425	454	902	493	124	127	90	187	89	79	293.299	-1.58356	0.220318	-1.74044	-7.18762	6.59301e-13	4.661e-11
T_ALT_S_015374	Chr29	2899822..2913143	13322	Q3UUV5	SKAP1_MOUSE	Similar to PREDICTED: src kinase-associated phosphoprotein 1 (Columba livia)	32	44	19	8	26	11	2	6	0	4	1	6	11.4663	-1.58842	0.363805	-2.4527	-4.36612	1.26473e-05	0.000167033
T_ALT_S_017626	ChrUn_random_7180001882433	3..567	565	P27673	TNNI3_CHICK	Similar to troponin I2C cardiac muscle (Gallus gallus)	42	24	26	7	22	18	0	4	4	5	3	4	11.4812	-1.59695	0.347621	-2.28316	-4.59393	4.34968e-06	6.64525e-05
T_ALT_S_002220	Chr1	complement(190423044..190444860)	21817	Q60649	CLPB_MOUSE	Similar to PREDICTED: caseinolytic peptidase B protein homolog (Gallus gallus)	162	150	167	87	236	104	24	43	15	44	19	45	81.4397	-1.60131	0.24872	-1.81734	-6.43818	1.20912e-10	5.58379e-09
T_ALT_S_002705	Chr2	complement(31146768..31151137)	4370	Q16678	CP1B1_HUMAN	Similar to PREDICTED: cytochrome P450 1B12C partial (Gallus gallus)	449	212	211	196	169	659	44	47	68	101	42	58	161.278	-1.6047	0.258721	-1.84508	-6.20242	5.56031e-10	2.22752e-08
T_ALT_S_002769	Chr2	33886117..33914251	28135	Q96T54	KCNKH_HUMAN	Similar to PREDICTED: potassium channel subfamily K member 17 (Gallus gallus)	36	30	48	56	55	39	7	18	6	11	2	0	22.6972	-1.6055	0.330492	-2.14012	-4.85792	1.18626e-06	2.13586e-05
T_ALT_S_010804	Chr16	6914114..6918945	4832	P56404	AQP8_MOUSE	Similar to PREDICTED: aquaporin-8 (Gallus gallus)	16	15	32	7	34	21	0	2	0	6	4	0	9.89224	-1.66229	0.375783	-2.8843	-4.42353	9.70991e-06	0.000133495
T_ALT_S_009766	Chr11	complement(7592560..7616542)	23983	Q8R5B6	SPSB4_MOUSE	Similar to PREDICTED: SPRY domain-containing SOCS box protein 4 isoform X3 (Gallus gallus)	106	52	68	78	111	31	10	23	12	18	1	13	38.6799	-1.66631	0.313888	-2.11906	-5.3086	1.10471e-07	2.58639e-06
T_ALT_S_016149	Chr18	complement(119627..120899)	1273	Q80XD9	CLC2E_MOUSE	Similar to PREDICTED: c-type lectin domain family 2 member E-like (Meleagris gallopavo)	13	9	5	9	4	9	0	2	0	0	0	0	3.53342	-1.68315	0.385036	-4.12112	-4.3714	1.23452e-05	0.000163491
T_ALT_S_003079	Chr2	complement(59694307..59697710)	3404	P79386	NR0B1_PIG	Similar to nuclear receptor subfamily 0 group B member 1 (Gallus gallus)	169	244	156	94	141	83	15	61	24	11	8	30	76.0578	-1.68931	0.307303	-2.11414	-5.49722	3.85825e-08	1.04007e-06
T_ALT_S_010983	Chr16	11702588..11705873	3286	Q9DE25	FXC1A_DANRE	Similar to PREDICTED: forkhead box C1-A-like (Gallus gallus)	4	8	22	9	6	2	0	0	0	0	0	0	3.57081	-1.70701	0.381758	-7.35398	-4.47143	7.76986e-06	0.000109752
T_ALT_S_015491	Chr25	223331..247739	24409	Q8N1P7	AIM1L_HUMAN	Similar to PREDICTED: uncharacterized protein LOC419544 isoform X3 (Gallus gallus)	36	22	92	41	115	100	8	14	8	0	3	18	33.0327	-1.71221	0.356184	-2.51772	-4.80709	1.53147e-06	2.67719e-05
T_ALT_S_003627	Chr5	complement(429170..488442)	59273	Q6ZVL6	K154L_HUMAN	Similar to PREDICTED: UPF0606 protein KIAA1549L homolog (Anas platyrhynchos)	22	16	31	20	24	18	3	6	3	5	0	2	10.8618	-1.73477	0.327585	-2.31621	-5.29564	1.18599e-07	2.74989e-06
T_ALT_S_014006	Chr21	complement(9710255..9712391)	2137	Q9NZ20	PA2G3_HUMAN	Similar to PREDICTED: group 3 secretory phospholipase A2-like (Gallus gallus)	10	13	41	15	26	93	1	5	5	4	2	1	14.8932	-1.76417	0.370297	-2.88361	-4.7642	1.89606e-06	3.20575e-05
T_ALT_S_012357	Chr9	complement(2410976..2425382)	14407	Q9HBX9	RXFP1_HUMAN	Similar to PREDICTED: relaxin receptor 1-like (Meleagris gallopavo)	15	7	29	23	36	14	2	6	0	3	0	0	9.77229	-1.76563	0.376296	-3.08509	-4.69213	2.70378e-06	4.40111e-05
T_ALT_S_013560	Chr19	7437994..7454967	16974	Q9IAK4	NOE1_CHICK	Similar to PREDICTED: noelin (Anas platyrhynchos)	81	58	59	62	57	161	16	19	11	17	5	8	39.4142	-1.83441	0.267645	-2.14047	-6.85388	7.18742e-12	4.30112e-10
T_ALT_S_000223	Chr1	19309124..19343541	34418	Q99MV5	M10L1_MOUSE	Similar to PREDICTED: putative helicase Mov10l1 isoform X1 (Gallus gallus)	110	59	158	81	98	101	24	23	14	18	9	4	50.7456	-1.89704	0.269396	-2.21986	-7.04183	1.89737e-12	1.24381e-10
T_ALT_S_005038	Chr3	complement(45167517..45178527)	11011	Q6GM21	SLMO1_XENLA	Similar to PREDICTED: protein slowmo homolog 1-like isoform 1 (Meleagris gallopavo)	113	91	179	101	158	172	18	20	30	33	11	18	68.8254	-1.93054	0.229609	-2.14511	-8.40797	4.17175e-17	6.33315e-15
T_ALT_S_001421	Chr1	107142938..107161685	18748	Q2KI78	NDP_BOVIN	Similar to PREDICTED: norrin-like (Meleagris gallopavo)	12	16	28	37	29	6	2	2	3	2	0	0	10.0966	-1.93138	0.374464	-3.38252	-5.1577	2.49999e-07	5.30217e-06
T_ALT_S_008246	Chr7	complement(21984225..22009452)	25228	-	-	Protein of unknown function	15	14	28	19	52	8	0	4	2	2	0	0	10.5671	-1.96063	0.379108	-3.66259	-5.17169	2.31982e-07	5.00845e-06
T_ALT_S_001839	Chr1	complement(160960513..160969811)	9299	Q86V42	F124A_HUMAN	Similar to PREDICTED: protein FAM124A-like (Meleagris gallopavo)	44	80	47	38	62	105	4	4	2	12	14	10	30.3938	-1.9733	0.308638	-2.49583	-6.39355	1.62076e-10	7.30456e-09
T_ALT_S_015537	Chr25	1321170..1327487	6318	-	-	Protein of unknown function	99	51	101	55	38	44	14	2	8	14	2	6	30.9627	-2.04038	0.310941	-2.59025	-6.56194	5.3113e-11	2.6505e-09
T_ALT_S_015536	Chr25	1317076..1320562	3487	Q5NRQ0	EDN2_FELCA	Similar to PREDICTED: endothelin-2-like (Meleagris gallopavo)	73	45	75	26	25	42	6	5	6	8	1	7	22.5153	-2.07918	0.305963	-2.61707	-6.79553	1.07912e-11	6.35229e-10
T_ALT_S_003945	Chr5	15894674..15906705	12032	A4FV48	FADS2_BOVIN	Similar to PREDICTED: fatty acid desaturase 2-like (Meleagris gallopavo)	346	811	825	195	790	858	48	137	64	104	34	87	308.022	-2.16121	0.276468	-2.5517	-7.81721	5.40079e-15	5.52413e-13
T_ALT_S_013408	Chr19	2279889..2280646	758	P18856	CAF1_EPHMU	Similar to PREDICTED: collagen alpha-1(II) chain-like (Gallus gallus)	36	19	8	21	10	23	0	2	2	0	0	0	8.39483	-2.27933	0.375105	-4.3468	-6.07651	1.22823e-09	4.66147e-08
T_ALT_S_016521	ChrUn_random_7180001956280	1..3743	3743	Q7ZX75	LMBRL_XENLA	Similar to PREDICTED: protein LMBR1L-like2C partial (Meleagris gallopavo)	370	238	284	178	388	439	34	73	25	50	21	30	152.228	-2.3011	0.226522	-2.54663	-10.1584	3.04044e-24	1.21803e-21
T_ALT_S_010239	Chr12	1647275..1651115	3841	P79760	CP1A4_CHICK	Similar to PREDICTED: LOW QUALITY PROTEIN: cytochrome P450 1A4-like (Meleagris gallopavo)	7462	7602	6068	8673	6345	17751	802	2003	454	716	388	917	4149.08	-2.36732	0.29338	-2.87846	-8.06915	7.07877e-16	8.3e-14
T_ALT_S_005327	Chr3	72182509..72244490	61982	Q5U1W4	LAP4B_RAT	Similar to PREDICTED: lysosomal-associated transmembrane protein 4B (Ficedula albicollis)	4804	3639	4358	5266	3880	6612	157	711	191	780	88	200	2155.72	-2.43741	0.339623	-3.34122	-7.17681	7.13554e-13	5.01994e-11
T_ALT_S_010238	Chr12	complement(1642486..1645648)	3163	P79761	CP1A5_CHICK	Similar to PREDICTED: LOW QUALITY PROTEIN: cytochrome P450 1A5 (Meleagris gallopavo)	6019	6786	7110	8778	7405	16967	339	1335	208	423	203	519	3895.43	-2.8265	0.32264	-3.6806	-8.76054	1.94314e-18	3.68735e-16

## Sheet: DTA5 to DTA1
Gene ID	Chromosome	Region	Gene length	Swiss Prot		RefSeq	Raw Read Counts												DESeq2 Differential Expression Analysis
				ID	Gene Name_Species	Description	DTA1L1	DTA1L2	DTA1L3	DTA1L4	DTA1L6	DTA1L7	DTA5L1	DTA5L3	DTA5L4	DTA5L5	DTA5L6	DTA5L7	Base Mean	log2FC (MAP)	Std Error	log2FC (MLE)	Wald statistic	p-value	q-value
T_ALT_S_014234	Chr15	11132230..11138989	6760	Q9WUQ5	CXL14_MOUSE	Similar to PREDICTED: c-X-C motif chemokine 14-like2C partial (Meleagris gallopavo)	2	0	0	2	2	0	53	197	46	79	61	44	39.6655	3.59297	0.319621	6.31413	11.2413	2.55493e-29	1.11952e-26
T_ALT_S_000581	Chr1	48271613..48280658	9046	-	-	Similar to PREDICTED: MKL/myocardin-like protein 1 (Taeniopygia guttata)	16	17	18	18	4	18	207	248	256	137	181	173	105.898	3.38348	0.19055	3.71516	17.7564	1.53678e-70	1.11109e-66
T_ALT_S_001254	Chr1	complement(89312510..89350206)	37697	Q5RCF7	NHRF3_PONAB	Similar to PREDICTED: Na(+)/H(+) exchange regulatory cofactor NHE-RF3-like (Meleagris gallopavo)	15	15	13	20	14	16	274	312	191	145	64	127	97.1555	2.95453	0.250113	3.54547	11.8128	3.35348e-32	2.42457e-29
T_ALT_S_003597	Chr2	complement(108713108..108715180)	2073	-	-	Protein of unknown function	3	5	2	6	3	2	54	38	52	31	36	52	23.4085	2.82933	0.272659	3.64842	10.3768	3.162e-25	9.52553e-23
T_ALT_S_003163	Chr2	66115262..66117342	2081	P08125	COAA1_CHICK	Similar to PREDICTED: collagen alpha-1(X) chain-like (Meleagris gallopavo)	2	2	2	2	0	2	91	55	32	57	14	21	22.805	2.7956	0.324071	4.74001	8.6265	6.32586e-18	8.46963e-16
T_ALT_S_008681	Chr10	complement(11219499..11235946)	16448	-	-	Protein of unknown function	103	93	49	180	66	59	889	714	757	630	474	734	390.748	2.6619	0.203204	2.9552	13.0996	3.30886e-39	5.98076e-36
T_ALT_S_008617	Chr10	8917981..8943011	25031	Q9BXR6	FHR5_HUMAN	Similar to PREDICTED: complement factor H-like (Meleagris gallopavo)	1671	2862	1334	1010	1648	1883	9301	14424	14947	8655	9417	18751	7131.67	2.52262	0.216288	2.84714	11.6632	1.96416e-31	1.29099e-28
T_ALT_S_010543	Chr12	complement(17434259..17482788)	48530	A6BM72	MEG11_HUMAN	Similar to PREDICTED: multiple epidermal growth factor-like domains protein 11-like (Meleagris gallopavo)	54	52	9	57	52	51	290	333	460	264	353	318	189.795	2.51663	0.225287	2.8809	11.1708	5.66891e-29	2.34207e-26
T_ALT_S_010334	Chr12	5663278..5678346	15069	Q2WEA5	TRPM1_RAT	Similar to PREDICTED: transient receptor potential cation channel subfamily M member 1-like2C partial (Meleagris gallopavo)	6	5	9	13	12	6	58	94	63	108	66	36	39.9114	2.44301	0.270986	3.08002	9.01527	1.96381e-19	3.19063e-17
T_ALT_S_009359	Chr8	19219152..19245978	26827	Q5U5R9	HECD2_HUMAN	Similar to PREDICTED: probable E3 ubiquitin-protein ligase HECTD2-like (Meleagris gallopavo)	16	3	7	17	6	2	82	66	105	37	75	59	38.6941	2.41285	0.274934	3.06898	8.77613	1.69198e-18	2.44661e-16
T_ALT_S_003581	Chr2	107409871..107428264	18394	Q92090	CP2K1_ONCMY	Similar to PREDICTED: cytochrome P450 2K1-like (Meleagris gallopavo)	5307	12924	11089	12451	13838	13709	82186	94380	75675	70374	55407	55781	41507.7	2.3986	0.189242	2.61933	12.6748	8.15912e-37	1.17981e-33
T_ALT_S_005593	Chr4	complement(8587723..8804916)	217194	-	-	Protein of unknown function	33	25	35	33	24	33	168	296	231	215	108	121	108.683	2.34459	0.210869	2.63086	11.1187	1.01764e-28	4.08751e-26
T_ALT_S_007247	Chr6	complement(3535526..3537127)	1602	Q2IAL7	CTHL2_CHICK	Similar to PREDICTED: cathelicidin-2-like (Meleagris gallopavo)	15	17	8	27	19	9	105	83	123	71	82	139	57.7834	2.31681	0.230482	2.67867	10.052	8.99913e-24	2.3237e-21
T_ALT_S_011954	Chr13	complement(9328917..9425623)	96707	O55192	SC6A2_MOUSE	Similar to PREDICTED: LOW QUALITY PROTEIN: sodium-dependent noradrenaline transporter-like (Meleagris gallopavo)	5	4	0	9	2	6	138	331	33	175	38	139	72.292	2.3125	0.340398	5.05048	6.79352	1.09428e-11	5.39131e-10
T_ALT_S_005271	Chr3	68736604..68797912	61309	P07630	CAH2_CHICK	Similar to PREDICTED: carbonic anhydrase 2-like2C partial (Meleagris gallopavo)	549	738	593	719	351	395	4011	5480	3092	2032	2147	2706	1849.69	2.31124	0.187633	2.5197	12.3179	7.25561e-35	7.49401e-32
T_ALT_S_009304	Chr8	complement(16321590..16348591)	27002	A5PKW4	PSD1_HUMAN	Similar to PREDICTED: PH and SEC7 domain-containing protein 1-like (Meleagris gallopavo)	47	18	25	10	28	16	172	374	85	196	245	79	106.932	2.28629	0.287977	3.00312	7.93913	2.03606e-15	1.92428e-13
T_ALT_S_009358	Chr8	complement(19211698..19289704)	78007	Q7TMB3	PPR3C_MOUSE	Similar to PREDICTED: protein phosphatase 1 regulatory subunit 3C-like (Meleagris gallopavo)	1048	1043	813	1286	908	745	5995	4978	5204	4272	4432	4061	2868.12	2.26169	0.101441	2.31412	22.2957	4.06877e-110	5.88345e-106
T_ALT_S_014208	Chr15	9788728..9813229	24502	P10184	IOV7_CHICK	Similar to PREDICTED: ovoinhibitor (Gallus gallus)	2520	2660	763	425	1059	1989	6564	15661	13153	27453	19488	22777	9857.25	2.21737	0.326756	3.536	6.78601	1.15277e-11	5.63143e-10
T_ALT_S_010124	Chr11	complement(22498362..22538409)	40048	Q6ZMV7	LEKR1_HUMAN	Similar to PREDICTED: leucine-2C glutamate- and lysine-rich protein 1 isoform X21 (Gallus gallus)	129	157	73	160	76	97	568	1117	370	716	699	417	379.37	2.19702	0.224273	2.5086	9.79616	1.16944e-22	2.81834e-20
T_ALT_S_003602	Chr2	complement(108747217..108757878)	10662	Q6QLQ7	GLL12_CHICK	Similar to PREDICTED: gallinacin-12-like (Meleagris gallopavo)	902	692	722	715	1173	1344	5322	6643	3475	4838	4642	4385	2895.33	2.19649	0.185032	2.38804	11.8709	1.6773e-32	1.27652e-29
T_ALT_S_001818	Chr1	159714263..159765832	51570	Q00685	CO3_LAMJA	Similar to PREDICTED: complement C4-like (Meleagris gallopavo)	41	84	59	79	57	57	1228	258	3488	773	149	1518	633.742	2.18929	0.339045	4.26859	6.45724	1.0663e-10	4.20129e-09
T_ALT_S_011440	Chr17	11295260..11301986	6727	Q86WS5	TMPSC_HUMAN	Similar to PREDICTED: transmembrane protease serine 12-like (Meleagris gallopavo)	8	25	11	25	14	8	77	74	113	104	77	84	51.8193	2.17588	0.240901	2.5602	9.03226	1.68158e-19	2.7949e-17
T_ALT_S_002276	Chr2	2969065..2988326	19262	Q9H165	BC11A_HUMAN	Similar to PREDICTED: b-cell lymphoma/leukemia 11A-like (Meleagris gallopavo)	57	40	37	44	40	42	229	279	327	164	119	207	129.374	2.14745	0.184279	2.33436	11.6533	2.2085e-31	1.38847e-28
T_ALT_S_015030	Chr28	796586..800594	4009	P78545	ELF3_HUMAN	Similar to PREDICTED: ETS-related transcription factor Elf-3 (Gallus gallus)	22	24	12	11	6	29	63	96	119	125	74	221	67.9276	2.12006	0.287175	2.77927	7.38245	1.55398e-13	1.07515e-11
T_ALT_S_009323	Chr8	17215574..17221245	5672	P83242	MSMB_STRCA	Similar to PREDICTED: beta-microseminoprotein-like isoform X1 (Gallus gallus)	1349	1046	1305	1043	2295	1560	13491	5400	12490	5560	5026	10303	4993.42	2.10086	0.262184	2.56754	8.01295	1.11988e-15	1.1016e-13
T_ALT_S_007246	Chr6	3533505..3534871	1367	Q2IAL6	CTHL3_CHICK	Similar to cathelicidin-1 precursor (Gallus gallus)	26	25	7	62	23	10	180	106	198	108	132	205	89.2874	2.08331	0.275968	2.6381	7.54912	4.38198e-14	3.38842e-12
T_ALT_S_005759	Chr4	complement(17427256..17432593)	5338	A6QNP3	PPR3B_BOVIN	Similar to PREDICTED: protein phosphatase 1 regulatory subunit 3B-like (Meleagris gallopavo)	276	150	227	319	250	408	2362	710	2397	2582	762	4399	1256.29	2.07623	0.315793	3.05303	6.57467	4.87627e-11	2.07385e-09
T_ALT_S_006992	Chr41	complement(51670462..51673359)	2898	Q8TAC1	RFESD_HUMAN	Similar to PREDICTED: Rieske domain-containing protein isoform X2 (Gallus gallus)	111	99	136	134	138	124	462	1240	564	437	468	495	360.016	2.06633	0.197512	2.27792	10.4618	1.29391e-25	4.06739e-23
T_ALT_S_014207	Chr15	9785956..9788687	2732	P10184	IOV7_CHICK	Similar to PREDICTED: ovoinhibitor-like (Meleagris gallopavo)	609	711	170	105	229	464	1397	3108	3018	7202	2955	4635	2127.34	2.01741	0.331202	3.35044	6.09116	1.12099e-09	3.46356e-08
T_ALT_S_015095	Chr28	complement(1808829..1820257)	11429	-	-	Protein of unknown function	0	3	0	5	0	0	15	35	15	12	14	15	9.26119	2.00338	0.334746	3.72685	5.98477	2.16699e-09	6.2921e-08
T_ALT_S_014492	Chr23	complement(2306638..2311609)	4972	Q9FZ37	GUX4_ARATH	Protein of unknown function	4	3	0	2	2	1	21	30	15	17	18	8	9.89478	1.9959	0.32179	3.17955	6.20251	5.55702e-10	1.86437e-08
T_ALT_S_015842	Chr26	complement(4541887..4577683)	35797	Q05516	ZBT16_HUMAN	Similar to PREDICTED: LOW QUALITY PROTEIN: zinc finger and BTB domain-containing protein 16-like (Meleagris gallopavo)	17	25	14	10	12	17	69	111	85	73	68	53	45.7094	1.994	0.218769	2.26391	9.11462	7.8944e-20	1.39211e-17
T_ALT_S_003595	Chr2	complement(108695204..108708487)	13284	Q9DG58	GLL3_CHICK	Similar to PREDICTED: hypothetical protein LOC678664 (Meleagris gallopavo)	91	58	53	214	67	47	494	280	525	308	438	595	262.375	1.97528	0.251964	2.36397	7.83953	4.52253e-15	3.9395e-13
T_ALT_S_015274	Chr29	complement(643425..644779)	1355	O08576	RUN3A_MOUSE	Similar to PREDICTED: RUN domain-containing protein 3A (Gallus gallus)	1	2	2	1	2	2	19	47	8	13	12	15	10.0464	1.96639	0.331943	3.4752	5.92388	3.14427e-09	8.59473e-08
T_ALT_S_003584	Chr2	107490502..107502192	11691	B7FDI1	CRVP_VIPBE	Similar to PREDICTED: cysteine-rich secretory protein 3-like (Meleagris gallopavo)	4	0	4	0	0	0	33	22	41	5	33	10	12.2226	1.95577	0.339964	4.15031	5.75287	8.77394e-09	2.15036e-07
T_ALT_S_011991	Chr13	complement(10269713..10274918)	5206	Q3V6R6	CETP_CHICK	Similar to PREDICTED: cholesteryl ester transfer protein-like (Meleagris gallopavo)	143	161	238	151	159	183	946	1064	506	572	858	541	455.011	1.93943	0.179919	2.09791	10.7795	4.30318e-27	1.5556e-24
T_ALT_S_008620	Chr10	complement(9092199..9099467)	7269	Q6UVM3	KCNT2_HUMAN	Similar to PREDICTED: potassium channel subfamily T member 2-like (Meleagris gallopavo)	16	27	34	25	35	23	113	107	148	112	80	151	72.5556	1.92342	0.207876	2.14975	9.25273	2.18827e-20	4.05671e-18
T_ALT_S_014493	Chr23	complement(2349410..2351887)	2478	Q96NU1	SAM11_HUMAN	Similar to sterile alpha motif domain-containing protein 11 (Gallus gallus)	38	28	37	16	26	28	141	163	127	88	117	99	74.5615	1.91385	0.180812	2.07363	10.5848	3.50666e-26	1.12681e-23
T_ALT_S_005169	Chr3	complement(57814009..57869254)	55246	P35219	CAH8_HUMAN	Similar to PREDICTED: carbonic anhydrase-related protein-like (Meleagris gallopavo)	104	143	130	86	111	84	604	570	470	319	352	401	276.392	1.91174	0.154105	2.02131	12.4054	2.44137e-35	2.71556e-32
T_ALT_S_004294	Chr5	36919861..36931966	12106	Q9NUB1	ACS2L_HUMAN	Similar to PREDICTED: acetyl-coenzyme A synthetase 2-like2C mitochondrial-like (Meleagris gallopavo)	477	942	499	846	544	798	2595	3344	2722	3052	2369	2763	1744.63	1.90837	0.169027	2.04294	11.2903	1.46501e-29	6.83357e-27
T_ALT_S_015241	Chr28	4851979..4855107	3129	P27049	BTG2_RAT	Similar to PREDICTED: protein BTG2 (Gallus gallus)	1852	1679	1543	1812	1695	1740	5671	9680	5116	6260	5950	7575	4200.64	1.88914	0.135844	1.9708	13.9067	5.76918e-44	1.19175e-40
T_ALT_S_002754	Chr2	32831461..32839119	7659	Q4R642	TCTE1_MACFA	Similar to PREDICTED: t-complex-associated testis-expressed protein 1 (Meleagris gallopavo)	17	6	3	6	11	5	37	48	41	39	39	32	23.5062	1.88663	0.260021	2.30928	7.25569	3.99612e-13	2.56817e-11
T_ALT_S_008807	Chr10	15782321..15797050	14730	Q9UBY5	LPAR3_HUMAN	Similar to PREDICTED: lysophosphatidic acid receptor 3-like (Meleagris gallopavo)	2	2	0	4	0	2	53	12	43	4	19	13	12.2079	1.88638	0.339279	3.81217	5.55997	2.6982e-08	5.7716e-07
T_ALT_S_008616	Chr10	8902163..8917056	14894	P06909	CFAH_MOUSE	Similar to PREDICTED: complement factor H-like (Meleagris gallopavo)	115	650	119	135	154	229	1382	1862	2549	1884	710	2641	1035.9	1.8856	0.325788	2.96178	5.78782	7.13068e-09	1.7839e-07
T_ALT_S_014494	Chr23	complement(2370321..2372564)	2244	Q96NU1	SAM11_HUMAN	Similar to PREDICTED: sterile alpha motif domain-containing protein 11-like isoform X1 (Anas platyrhynchos)	16	13	21	14	9	14	78	77	67	56	48	48	37.8631	1.87691	0.207277	2.09769	9.05509	1.36449e-19	2.29425e-17
T_ALT_S_004432	Chr5	47787168..47792294	5127	Q6Q0C1	S2547_HUMAN	Similar to PREDICTED: solute carrier family 25 member 47-like (Meleagris gallopavo)	67	60	44	36	67	54	164	393	287	223	152	194	143.304	1.86918	0.208896	2.09002	8.94789	3.62352e-19	5.75782e-17
T_ALT_S_007403	Chr6	17069076..17135150	66075	Q5ZIV9	ADSV_CHICK	Similar to PREDICTED: LOW QUALITY PROTEIN: adseverin-like (Meleagris gallopavo)	58	57	38	21	36	27	153	182	267	227	60	258	115.328	1.86289	0.263914	2.2879	7.05869	1.68074e-12	9.68267e-11
T_ALT_S_006503	Chr41	complement(7912218..7915896)	3679	P21854	CD72_HUMAN	Similar to CD72 molecule (Gallus gallus)	2	5	4	7	3	3	28	43	17	18	37	11	14.5967	1.85618	0.308829	2.67582	6.01039	1.85078e-09	5.48408e-08
T_ALT_S_011150	Chr17	complement(4802311..4817730)	15420	Q6ZTI6	F101A_HUMAN	Similar to PREDICTED: protein FAM101A (Gallus gallus)	194	641	316	154	389	284	2303	2611	1137	1221	2041	1226	1029.98	1.81974	0.287134	2.37194	6.33759	2.33388e-10	8.56547e-09
T_ALT_S_012562	Chr9	15210311..15379886	169576	Q9W6V6	TEN1_CHICK	Similar to teneurin-1 (Gallus gallus)	37	25	26	54	17	65	106	311	77	208	214	161	108.93	1.80814	0.277005	2.29278	6.52747	6.68889e-11	2.78736e-09
T_ALT_S_010880	Chr16	complement(8603935..8611974)	8040	P36956	SRBP1_HUMAN	Similar to sterol regulatory element-binding protein 1 (Gallus gallus)	180	176	153	69	56	128	591	525	561	393	422	619	319.994	1.80467	0.213567	2.02936	8.45017	2.90881e-17	3.62599e-15
T_ALT_S_014239	Chr15	11267719..11273090	5372	P08940	MIM1_CHICK	Similar to PREDICTED: myeloid protein 1-like (Falco cherrug)	151	181	81	501	111	131	1040	678	1237	760	793	1484	592.234	1.78428	0.299257	2.42389	5.96237	2.48601e-09	7.03478e-08
T_ALT_S_006991	Chr41	complement(51620364..51651181)	30818	O94955	RHBT3_HUMAN	Similar to PREDICTED: rho-related BTB domain-containing protein 3 isoform X4 (Gallus gallus)	189	105	101	109	62	85	330	1013	386	319	341	331	273.657	1.76988	0.235524	2.05596	7.51463	5.70733e-14	4.32084e-12
T_ALT_S_000387	Chr1	35961048..36012994	51947	Q8IWU9	TPH2_HUMAN	Similar to tryptophan 5-hydroxylase 2 (Gallus gallus)	23	41	30	48	23	24	117	235	114	81	150	83	79.1694	1.7652	0.229807	2.03356	7.6812	1.57606e-14	1.30444e-12
T_ALT_S_017142	ChrUn_random_7180001838925	complement(51..1296)	1246	P21158	CSGA_MYXXA	Similar to PREDICTED: uncharacterized oxidoreductase C663.09c-like (Meleagris gallopavo)	2783	4086	3930	4767	3881	5442	26198	11262	17203	15935	12109	12159	9892.81	1.76005	0.185868	1.91504	9.46932	2.81668e-21	5.98959e-19
T_ALT_S_012457	Chr9	complement(9261742..9282515)	20774	B2RVY9	TM182_MOUSE	Similar to PREDICTED: transmembrane protein 182-like isoform X1 (Gallus gallus)	8	45	25	9	32	20	163	127	67	127	77	114	67.8553	1.75221	0.281907	2.25487	6.21556	5.11405e-10	1.73183e-08
T_ALT_S_007431	Chr6	complement(19885670..19895606)	9937	Q1KMR4	PDK4_RHIFE	Similar to pyruvate dehydrogenase kinase2C isozyme 4 (Gallus gallus)	2757	4830	4198	5267	5041	3008	16808	21375	15002	12979	14110	11648	9634.66	1.74964	0.159773	1.85806	10.9508	6.58819e-28	2.50698e-25
T_ALT_S_015101	Chr28	complement(2230598..2276098)	45501	O75051	PLXA2_HUMAN	Similar to PREDICTED: plexin-A2 isoform X7 (Gallus gallus)	30	12	8	25	11	22	86	81	80	57	109	41	46.2652	1.74418	0.250938	2.08642	6.95063	3.63657e-12	1.97687e-10
T_ALT_S_003601	Chr2	108744002..108747113	3112	D7REY4	CDHB_PSEU3	Protein of unknown function	8	14	6	4	10	15	32	65	39	32	38	50	25.9694	1.74057	0.265209	2.15325	6.56299	5.2741e-11	2.22992e-09
T_ALT_S_012058	Chr13	complement(11176050..11281104)	105055	Q4G0P3	HYDIN_HUMAN	Similar to PREDICTED: LOW QUALITY PROTEIN: hydrocephalus-inducing protein homolog (Meleagris gallopavo)	42	66	21	42	36	28	140	176	173	102	149	140	91.8641	1.73222	0.193935	1.90244	8.93198	4.1845e-19	6.50622e-17
T_ALT_S_000305	Chr1	29144343..29202094	57752	Q2VLG6	C163A_CANFA	Similar to PREDICTED: deleted in malignant brain tumors 1 protein-like2C partial (Meleagris gallopavo)	1983	2385	2132	2548	2340	2321	6654	9274	7896	7646	6470	9019	5049.54	1.72596	0.119376	1.78241	14.4582	2.22463e-47	5.36137e-44
T_ALT_S_003997	Chr5	17855468..17867536	12069	Q32LN0	EHF_BOVIN	Similar to PREDICTED: ETS homologous factor isoform X2 (Pseudopodoces humilis)	0	0	4	0	2	0	10	10	12	20	11	8	6.55083	1.72	0.339572	3.58382	5.0652	4.07969e-07	6.61348e-06
T_ALT_S_005911	Chr4	29726446..29730159	3714	Q61625	GRID2_MOUSE	Similar to PREDICTED: glutamate receptor ionotropic2C delta-2 isoform X2 (Gallus gallus)	3	2	0	4	6	3	19	20	23	14	12	13	9.75565	1.70422	0.309922	2.47696	5.49886	3.82246e-08	7.9301e-07
T_ALT_S_009749	Chr11	complement(5968444..5993299)	24856	-	-	Protein of unknown function	40	87	42	47	49	48	124	369	268	117	183	183	127.401	1.6937	0.233267	1.96114	7.26077	3.84904e-13	2.48469e-11
T_ALT_S_002383	Chr2	complement(8853776..8884340)	30565	Q5BK10	CAN13_RAT	Similar to PREDICTED: calpain-13-like (Meleagris gallopavo)	20	5	8	11	5	8	41	74	51	31	21	36	25.1814	1.69056	0.277185	2.15096	6.09902	1.0672e-09	3.31866e-08
T_ALT_S_004078	Chr5	22462839..22493069	30231	O75096	LRP4_HUMAN	Similar to PREDICTED: low-density lipoprotein receptor-related protein 4 isoform X5 (Gallus gallus)	136	81	77	88	82	88	317	350	322	272	235	377	200.636	1.6901	0.143205	1.77232	11.8019	3.81405e-32	2.62624e-29
T_ALT_S_012360	Chr9	2538889..2559902	21014	O97952	ANDR_MACFA	Similar to PREDICTED: androgen receptor-like (Meleagris gallopavo)	26	33	38	20	19	32	102	80	149	94	97	94	65.1208	1.68973	0.201594	1.87315	8.38184	5.21085e-17	6.3855e-15
T_ALT_S_006402	Chr41	224452..238545	14094	Q148W0	AT8B1_MOUSE	Similar to ATPase2C class I2C type 8B2C member 1 (Gallus gallus)	130	97	58	135	70	91	230	456	447	258	316	342	216.514	1.68349	0.185404	1.83114	9.08014	1.08438e-19	1.84472e-17
T_ALT_S_014496	Chr23	complement(2393253..2403384)	10132	Q96NU1	SAM11_HUMAN	Similar to sterile alpha motif domain-containing protein 11 (Gallus gallus)	392	317	385	340	335	327	1626	1409	1038	948	1069	921	748.527	1.68205	0.112952	1.73098	14.8918	3.72786e-50	1.0781e-46
T_ALT_S_012272	Chr9	complement(883301..902525)	19225	P00450	CERU_HUMAN	Similar to PREDICTED: LOW QUALITY PROTEIN: coagulation factor VIII-like (Meleagris gallopavo)	148	177	144	63	119	80	376	668	385	464	382	390	281.79	1.67097	0.207464	1.86415	8.05425	7.99662e-16	8.08609e-14
T_ALT_S_010336	Chr12	complement(5790622..5792713)	2092	Q9JJZ6	KLF13_MOUSE	Similar to PREDICTED: Krueppel-like factor 13-like (Meleagris gallopavo)	4	2	6	3	0	2	11	21	14	14	17	18	9.31401	1.6699	0.315458	2.49956	5.29357	1.19949e-07	2.1983e-06
T_ALT_S_008619	Chr10	complement(9012984..9047619)	34636	Q6UVM4	KCNT2_RAT	Similar to PREDICTED: potassium channel subfamily T member 2 (Zonotrichia albicollis)	28	34	28	27	43	37	121	128	157	112	58	154	76.8182	1.66892	0.213509	1.87805	7.81661	5.42634e-15	4.64289e-13
T_ALT_S_015843	Chr26	complement(4612322..4613326)	1005	Q05516	ZBT16_HUMAN	Similar to PREDICTED: LOW QUALITY PROTEIN: zinc finger and BTB domain-containing protein 16-like (Meleagris gallopavo)	10	15	9	8	4	8	29	48	30	43	37	31	22.7113	1.66691	0.258085	2.02863	6.45875	1.05574e-10	4.17102e-09
T_ALT_S_003598	Chr2	108713204..108731858	18655	Q6QLR2	GLL7_CHICK	Similar to PREDICTED: gallinacin-7-like (Meleagris gallopavo)	18	18	4	39	24	15	98	52	109	54	69	103	49.7312	1.64938	0.269571	2.05343	6.11852	9.44494e-10	2.98196e-08
T_ALT_S_010545	Chr12	complement(17593208..17625763)	32556	A6BM72	MEG11_HUMAN	Similar to PREDICTED: multiple epidermal growth factor-like domains protein 11-like (Meleagris gallopavo)	5	4	0	1	8	1	20	14	34	12	15	24	11.3743	1.64362	0.325847	2.63395	5.04416	4.55512e-07	7.2745e-06
T_ALT_S_008678	Chr10	11138229..11172255	34027	O60774	FMO6_HUMAN	Similar to PREDICTED: dimethylaniline monooxygenase (N-oxide-forming)	2364	7906	6681	5831	8504	7524	39012	20179	35359	26091	22390	16114	16359.3	1.62753	0.265146	2.00086	6.13825	8.34353e-10	2.66919e-08
T_ALT_S_010125	Chr11	complement(22554004..22573035)	19032	Q8C1B2	PARPT_MOUSE	Similar to PREDICTED: TCDD-inducible poly (ADP-ribose)	239	339	219	338	283	250	687	1727	687	708	1151	820	614.904	1.62563	0.196066	1.78866	8.29123	1.1208e-16	1.29655e-14
T_ALT_S_014075	Chr15	2116973..2184337	67365	Q5T5P2	SKT_HUMAN	Protein of unknown function	1	10	5	10	22	6	28	53	68	47	54	24	27.3413	1.62095	0.310417	2.32562	5.22185	1.77141e-07	3.15069e-06
T_ALT_S_003907	Chr5	complement(13867998..13898829)	30832	Q9HC84	MUC5B_HUMAN	Similar to PREDICTED: mucin-5B (Columba livia)	3	8	7	4	5	7	70	8	41	13	24	39	18.7009	1.62091	0.321239	2.48348	5.04582	4.5157e-07	7.22312e-06
T_ALT_S_008622	Chr10	complement(9782499..9791820)	9322	-	-	Protein of unknown function	168	54	150	108	136	87	486	557	394	353	298	327	255.802	1.61637	0.193499	1.77349	8.35341	6.63204e-17	7.92556e-15
T_ALT_S_009194	Chr8	complement(9890537..9902366)	11830	Q9UKB3	DJC12_HUMAN	Similar to dnaJ homolog subfamily C member 12 (Gallus gallus)	623	981	628	1023	694	730	2440	4253	2542	1658	2880	1917	1669.3	1.61272	0.171307	1.72996	9.41426	4.76405e-21	9.70255e-19
T_ALT_S_014062	Chr15	1660649..1663948	3300	E7EW31	PROB1_HUMAN	Similar to PREDICTED: leucine-rich repeat extensin-like protein 5-like (Gallus gallus)	21	16	10	10	8	12	54	36	41	57	44	46	29.6969	1.60185	0.238964	1.8762	6.70334	2.03707e-11	9.53268e-10
T_ALT_S_011635	Chr14	complement(7984153..8007081)	22929	-	-	Similar to PREDICTED: ERC protein 2-like (Meleagris gallopavo)	6	2	4	10	1	2	14	18	21	21	23	19	11.7531	1.59284	0.306432	2.25573	5.19801	2.01429e-07	3.53478e-06
T_ALT_S_000370	Chr1	34984071..34992294	8224	Q805F3	CATEA_XENLA	Similar to PREDICTED: cathepsin E-A-like (Meleagris gallopavo)	0	0	4	0	0	4	42	4	11	12	28	15	9.95689	1.58225	0.340598	3.78167	4.64552	3.39227e-06	4.23229e-05
T_ALT_S_015633	Chr25	4582893..4591413	8521	Q3UC65	CA063_MOUSE	Similar to PREDICTED: UPF0471 protein C1orf63 homolog isoform X5 (Gallus gallus)	468	352	258	252	179	246	1527	1169	1218	521	697	808	623.211	1.57888	0.196265	1.73752	8.04465	8.64915e-16	8.68519e-14
T_ALT_S_000484	Chr1	45580500..45664668	84169	Q8NDX2	VGLU3_HUMAN	Similar to PREDICTED: vesicular glutamate transporter 3-like (Meleagris gallopavo)	759	1324	882	1343	743	843	2554	4266	3281	2486	2763	3442	2039.72	1.57846	0.159849	1.67638	9.87473	5.35788e-23	1.32533e-20
T_ALT_S_009292	Chr8	15933679..15935651	1973	P08683	CP2CB_RAT	Similar to cytochrome P-450 2C45 (Gallus gallus)	26	9	46	16	18	40	134	194	52	67	73	138	66.6794	1.57772	0.286692	2.0563	5.50316	3.73034e-08	7.76126e-07
T_ALT_S_014495	Chr23	complement(2392222..2392955)	734	Q96NU1	SAM11_HUMAN	Similar to PREDICTED: sterile alpha motif domain-containing protein 11 (Falco peregrinus)	18	24	23	17	10	17	71	91	52	46	54	58	39.5192	1.5715	0.210804	1.76273	7.45479	9.0014e-14	6.50801e-12
T_ALT_S_018904	ChrUn_random_7180001951987	complement(34..792)	759	A5D7K8	PD2R_BOVIN	Similar to PREDICTED: prostaglandin D2 receptor (Pseudopodoces humilis)	18	17	12	11	23	15	65	77	34	58	58	46	36.0807	1.5656	0.232911	1.81454	6.72189	1.79381e-11	8.47665e-10
T_ALT_S_011760	Chr14	14520565..14615772	95208	-	-	Protein of unknown function	21	4	3	7	3	2	33	28	43	40	14	34	19.153	1.56311	0.316394	2.31236	4.94039	7.79682e-07	1.17074e-05
T_ALT_S_015604	Chr25	3511014..3521424	10411	-	-	Protein of unknown function	12	9	4	11	8	2	32	38	32	26	24	22	18.0241	1.56215	0.263808	1.92429	5.92155	3.18918e-09	8.70103e-08
T_ALT_S_010716	Chr16	complement(2664122..2809023)	144902	Q17QD3	RFOX1_BOVIN	Similar to PREDICTED: RNA binding protein fox-1 homolog 1 isoform X2 (Columba livia)	32	11	14	46	24	6	117	98	152	60	111	27	56.5402	1.55148	0.297579	2.09585	5.21366	1.85147e-07	3.28495e-06
T_ALT_S_009889	Chr11	11198163..11216270	18108	Q5RDX5	NGEF_PONAB	Protein of unknown function	60	51	47	31	32	44	128	130	168	145	101	171	92.2754	1.54461	0.186243	1.68211	8.29353	1.09935e-16	1.28199e-14
T_ALT_S_003603	Chr2	complement(108759562..108762954)	3393	-	-	Protein of unknown function	0	0	3	0	5	6	8	16	33	11	17	31	10.8853	1.54392	0.339344	3.01998	4.54973	5.37155e-06	6.3046e-05
T_ALT_S_011750	Chr14	complement(13624825..13625841)	1017	-	-	Similar to PREDICTED: uncharacterized protein LOC416082 (Gallus gallus)	2	7	5	2	5	10	20	15	61	23	13	30	15.9968	1.54164	0.320932	2.35781	4.80361	1.55827e-06	2.16659e-05
T_ALT_S_005402	Chr3	80653567..80666202	12636	A2VE13	MAL2_BOVIN	Similar to PREDICTED: protein MAL2-like (Meleagris gallopavo)	514	615	603	593	617	632	1557	2725	1860	1577	1425	1803	1199.56	1.539	0.132949	1.60249	11.5758	5.46379e-31	3.16026e-28
T_ALT_S_011738	Chr14	complement(12823630..12970614)	146985	Q62717	CAPS1_RAT	Similar to PREDICTED: calcium-dependent secretion activator 1 (Falco cherrug)	52	74	93	37	103	29	254	464	183	265	525	106	182.001	1.52878	0.312661	2.20044	4.88958	1.01049e-06	1.46999e-05
T_ALT_S_005312	Chr3	complement(71101041..71130755)	29715	-	-	Protein of unknown function	103	382	36	395	120	89	1107	712	1129	953	1019	732	562.124	1.52439	0.324698	2.3603	4.69481	2.66857e-06	3.44224e-05
T_ALT_S_000304	Chr1	complement(29124471..29151631)	27161	F7J220	SRCR1_ASTPE	Similar to PREDICTED: scavenger receptor cysteine-rich domain-containing protein LOC284297 homolog2C partial (Meleagris gallopavo)	3861	4815	2459	2499	2911	3818	6546	11927	9650	15891	9263	11582	7200.02	1.52278	0.209451	1.70264	7.27034	3.5859e-13	2.32521e-11
T_ALT_S_003668	Chr5	complement(3674451..3684892)	10442	-	-	Protein of unknown function	75	48	33	33	37	30	125	144	148	105	114	171	87.9234	1.52261	0.193221	1.67051	7.88011	3.27099e-15	2.93779e-13
T_ALT_S_006982	Chr41	50780648..50794172	13525	Q96KG7	MEG10_HUMAN	Similar to PREDICTED: multiple EGF-like-domains 10 isoform X3 (Gallus gallus)	12	9	4	0	3	8	38	14	54	28	17	28	17.7291	1.52206	0.320156	2.30822	4.75413	1.99298e-06	2.69081e-05
T_ALT_S_015046	Chr28	complement(1041935..1049510)	7576	Q5RF88	FKBP5_PONAB	Similar to PREDICTED: peptidyl-prolyl cis-trans isomerase FKBP5-like (Meleagris gallopavo)	174	137	104	115	101	106	418	383	432	397	225	376	245.429	1.51848	0.15566	1.60732	9.75509	1.7545e-22	4.09196e-20
T_ALT_S_008998	Chr10	complement(26192135..26194786)	2652	Q96LX7	CCD17_HUMAN	Similar to PREDICTED: uncharacterized protein LOC424601 isoform X3 (Gallus gallus)	18	20	8	19	9	15	38	58	64	35	59	43	31.8457	1.5084	0.232102	1.7453	6.49885	8.09361e-11	3.29672e-09
T_ALT_S_003242	Chr2	complement(74760720..74762133)	1414	Q12796	PNRC1_HUMAN	Similar to PREDICTED: proline-rich nuclear receptor coactivator 1-like isoform 1 (Meleagris gallopavo)	735	1030	704	845	863	692	2512	3362	2370	1904	2348	1949	1591.17	1.50194	0.12494	1.55611	12.0214	2.7443e-33	2.48016e-30
T_ALT_S_004622	Chr5	57472723..57480124	7402	Q9XT82	PE2R2_CANFA	Similar to PREDICTED: prostaglandin E2 receptor EP2 subtype-like (Meleagris gallopavo)	64	75	78	93	56	41	261	202	156	139	186	327	139.011	1.49302	0.203679	1.65787	7.33026	2.29705e-13	1.53066e-11
T_ALT_S_003058	Chr2	58544258..58591052	46795	Q98ST7	MOXD1_CHICK	Similar to PREDICTED: DBH-like monooxygenase protein 1-like (Meleagris gallopavo)	118	48	61	38	80	68	204	241	319	140	130	343	147.484	1.48624	0.237442	1.73205	6.25939	3.86476e-10	1.35313e-08
T_ALT_S_008926	Chr10	complement(22361756..22399520)	37765	Q8K1M4	GLIS1_MOUSE	Similar to PREDICTED: zinc finger protein GLIS1-like (Meleagris gallopavo)	15	7	5	7	8	6	35	41	26	33	23	16	18.2559	1.48476	0.271551	1.862	5.4677	4.55903e-08	9.33761e-07
T_ALT_S_006403	Chr41	239249..257053	17805	O43520	AT8B1_HUMAN	Similar to ATPase2C class I2C type 8B2C member 1 (Gallus gallus)	42	52	30	54	15	35	85	154	182	99	126	88	79.0966	1.4827	0.225086	1.69492	6.58724	4.48063e-11	1.92255e-09
T_ALT_S_014846	Chr30	complement(2425212..2426935)	1724	Q14B24	PRS57_MOUSE	Similar to PREDICTED: serine protease 1-like protein 1-like (Meleagris gallopavo)	3	0	0	6	0	2	14	6	11	10	13	20	7.09675	1.46882	0.338661	2.80461	4.33714	1.44348e-05	0.000146578
T_ALT_S_008426	Chr7	33493319..33512816	19498	Q58DV7	HNMT_BOVIN	Similar to PREDICTED: histamine N-methyltransferase-like (Meleagris gallopavo)	156	159	127	315	97	108	802	450	617	394	1380	218	399.337	1.45943	0.306846	2.04148	4.75623	1.97237e-06	2.66796e-05
T_ALT_S_004350	Chr5	38827793..39201853	374061	D0PRN3	NRX3A_CHICK	Similar to PREDICTED: neurexin-3-like (Geospiza fortis)	47	41	18	29	28	25	91	128	107	48	95	118	63.6134	1.4545	0.215514	1.64042	6.74896	1.48906e-11	7.10622e-10
T_ALT_S_011799	Chr14	18274132..18275960	1829	B3F209	BHE40_SHEEP	Similar to class E basic helix-loop-helix protein 40 (Gallus gallus)	137	82	103	100	75	94	237	473	189	265	263	330	194.418	1.45395	0.18786	1.58552	7.73953	9.97875e-15	8.34062e-13
T_ALT_S_005311	Chr3	71038231..71059768	21538	Q6NXG1	ESRP1_HUMAN	Similar to PREDICTED: epithelial splicing regulatory protein 1 isoform X5 (Gallus gallus)	4	2	2	0	0	2	7	39	13	5	8	10	7.34159	1.45353	0.340487	2.99558	4.26896	1.96383e-05	0.000190456
T_ALT_S_004948	Chr3	36371041..36440980	69940	P02686	MBP_HUMAN	Similar to PREDICTED: myelin basic protein-like (Meleagris gallopavo)	189	225	251	251	208	160	1013	711	584	445	475	532	412.424	1.44789	0.153665	1.53011	9.42241	4.40851e-21	9.2387e-19
T_ALT_S_008083	Chr7	13769269..13846645	77377	Q49MI3	CERKL_HUMAN	Similar to PREDICTED: ceramide kinase-like (Gallus gallus)	2	0	4	6	4	4	15	12	31	12	10	14	9.34836	1.44595	0.321402	2.22453	4.49889	6.83078e-06	7.78353e-05
T_ALT_S_015127	Chr28	complement(2701530..2713525)	11996	Q96JT2	S45A3_HUMAN	Similar to PREDICTED: LOW QUALITY PROTEIN: solute carrier family 45 member 3-like (Meleagris gallopavo)	100	76	75	74	47	28	226	259	160	189	213	145	131.234	1.44102	0.200078	1.59309	7.20233	5.91932e-13	3.7377e-11
T_ALT_S_005316	Chr3	complement(71250107..71256980)	6874	Q96A56	T53I1_HUMAN	Similar to PREDICTED: tumor protein p53-inducible nuclear protein 1-like (Meleagris gallopavo)	183	191	135	151	121	142	504	535	525	342	382	324	290.009	1.43893	0.125063	1.49097	11.5057	1.235e-30	6.86848e-28
T_ALT_S_014286	Chr15	complement(12997923..13002445)	4523	Q64337	SQSTM_MOUSE	Similar to PREDICTED: sequestosome-1-like (Meleagris gallopavo)	680	852	806	991	922	1262	3450	1931	4189	2103	1942	2862	1814.46	1.43649	0.183612	1.55935	7.82351	5.13715e-15	4.42162e-13
T_ALT_S_003359	Chr2	complement(87378658..87404836)	26179	Q9UJW2	TINAG_HUMAN	Similar to PREDICTED: tubulointerstitial nephritis antigen-like (Meleagris gallopavo)	85	97	30	71	68	48	199	156	304	160	193	195	132.709	1.43529	0.208817	1.604	6.87344	6.26719e-12	3.27161e-10
T_ALT_S_018318	ChrUn_random_7180001899592	complement(44..433)	390	Q06234	ASCL1_XENLA	Similar to PREDICTED: achaete-scute homolog 1 (Pseudopodoces humilis)	28	43	22	36	35	17	103	89	78	106	120	58	61.358	1.4348	0.221261	1.63162	6.48464	8.89414e-11	3.59244e-09
T_ALT_S_010544	Chr12	complement(17520201..17523705)	3505	Q80T91	MEG11_MOUSE	Similar to PREDICTED: multiple EGF-like-domains 11 isoform X25 (Gallus gallus)	0	2	0	3	0	2	8	9	7	14	5	9	4.9759	1.43003	0.340052	2.9224	4.20532	2.60713e-05	0.000243377
T_ALT_S_005180	Chr3	complement(58930995..58947877)	16883	P41034	TTPA_RAT	Similar to PREDICTED: alpha-tocopherol transfer protein (Gallus gallus)	293	333	301	500	350	403	1373	852	1201	824	988	918	687.989	1.4283	0.140085	1.49435	10.1959	2.06812e-24	5.43727e-22
T_ALT_S_012361	Chr9	2561017..2562514	1498	-	-	Protein of unknown function	51	42	67	29	32	51	160	171	136	99	111	124	88.2665	1.42487	0.180758	1.54288	7.88278	3.20186e-15	2.89369e-13
T_ALT_S_000391	Chr1	complement(37130764..37163679)	32916	Q9GKR6	CAYP2_MACFA	Similar to PREDICTED: calcyphosin-2-like (Meleagris gallopavo)	69	95	72	115	51	82	226	279	291	199	228	160	153.681	1.4224	0.163023	1.51484	8.72515	2.65827e-18	3.76849e-16
T_ALT_S_017441	ChrUn_random_7180001860686	complement(2228..2610)	383	Q8UZB3	ORF4_GFKVM	Similar to PREDICTED: uncharacterized threonine-rich GPI-anchored glycoprotein PJ4664.02-like2C partial (Anas platyrhynchos)	11	13	8	7	3	10	39	29	19	34	22	34	19.0883	1.41959	0.271856	1.78105	5.22185	1.77145e-07	3.15069e-06
T_ALT_S_003669	Chr5	complement(3862667..3948201)	85535	Q92832	NELL1_HUMAN	Similar to PREDICTED: protein kinase C-binding protein NELL1-like (Meleagris gallopavo)	23	25	23	11	13	9	38	51	75	61	38	70	36.4887	1.41328	0.253138	1.69721	5.58306	2.3633e-08	5.16993e-07
T_ALT_S_003596	Chr2	108695230..108697091	1862	P80392	AMP2_MELGA	Similar to PREDICTED: antimicrobial peptide THP2 (Meleagris gallopavo)	28	34	34	71	24	35	124	82	142	83	92	159	75.1056	1.41252	0.22414	1.61239	6.30196	2.939e-10	1.0598e-08
T_ALT_S_000281	Chr1	complement(25635924..25750333)	114410	-	-	Protein of unknown function	23	25	16	22	18	49	96	93	84	57	101	51	52.4088	1.40723	0.236009	1.63741	5.96263	2.48216e-09	7.03478e-08
T_ALT_S_002866	Chr2	41338926..41365425	26500	Q9BWV7	TTLL2_HUMAN	Similar to PREDICTED: probable tubulin polyglutamylase TTLL2-like (Meleagris gallopavo)	1692	2915	3172	1879	2422	2475	6285	6626	7668	5871	7093	7510	4637.65	1.40116	0.161003	1.48949	8.7027	3.2407e-18	4.4629e-16
T_ALT_S_001939	Chr1	168801490..168815757	14268	Q5F4B8	S46A3_CHICK	Similar to PREDICTED: solute carrier family 46 member 3-like (Meleagris gallopavo)	87	93	41	63	82	48	218	233	225	159	160	173	130.186	1.39138	0.168989	1.48964	8.23356	1.8173e-16	2.03706e-14
T_ALT_S_002645	Chr2	complement(26976405..27014118)	37714	Q9NZ56	FMN2_HUMAN	Similar to PREDICTED: LOW QUALITY PROTEIN: formin-2-like (Meleagris gallopavo)	146	407	310	329	344	270	833	1164	857	629	1007	754	583.402	1.39129	0.189778	1.52015	7.33115	2.28186e-13	1.52758e-11
T_ALT_S_000260	Chr1	complement(22482965..22511295)	28331	A4D0V7	CPED1_HUMAN	Similar to PREDICTED: uncharacterized protein C7orf58-like (Meleagris gallopavo)	15	23	11	18	18	7	57	48	60	48	45	25	30.9158	1.38052	0.240635	1.6198	5.73701	9.63643e-09	2.33797e-07
T_ALT_S_008822	Chr10	17573992..17591591	17600	Q68G74	LHX8_HUMAN	Similar to PREDICTED: LIM/homeobox protein Lhx8 (Taeniopygia guttata)	64	124	142	174	126	140	296	423	425	425	242	392	247.81	1.37962	0.198184	1.52179	6.96129	3.37166e-12	1.84675e-10
T_ALT_S_004719	Chr3	7669999..7682865	12867	Q8BM54	MYLIP_MOUSE	Similar to PREDICTED: e3 ubiquitin-protein ligase MYLIP-like (Meleagris gallopavo)	453	414	388	438	272	416	1232	1104	1177	823	862	1155	720.051	1.37927	0.109652	1.41694	12.5786	2.76739e-36	3.63787e-33
T_ALT_S_015904	Chr26	6304367..6308514	4148	Q05713	CRYAB_CHICK	Similar to PREDICTED: alpha-crystallin B chain-like (Meleagris gallopavo)	6	4	23	17	18	13	76	68	42	38	27	33	29.7617	1.37852	0.282321	1.77482	4.88281	1.04584e-06	1.51836e-05
T_ALT_S_004352	Chr5	39547166..39551491	4326	D0PRN3	NRX3A_CHICK	Similar to neurexin 3 isoform a precursor (Gallus gallus)	78	42	44	61	36	29	123	154	133	85	159	162	91.2393	1.37839	0.195007	1.515	7.0684	1.56729e-12	9.10159e-11
T_ALT_S_014388	Chr15	complement(16462139..16544191)	82053	Q8TEU7	RPGF6_HUMAN	Similar to PREDICTED: rap guanine nucleotide exchange factor 6 isoform X1 (Gallus gallus)	518	479	341	545	305	309	938	1500	1167	937	943	1167	754.236	1.36269	0.142536	1.42813	9.56033	1.17379e-21	2.57168e-19
T_ALT_S_001189	Chr1	complement(82594178..82604754)	10577	Q2T9P5	CC50C_BOVIN	Similar to PREDICTED: cell cycle control protein 50C-like (Meleagris gallopavo)	85	81	57	92	42	114	226	260	297	176	118	277	150.136	1.3571	0.209514	1.51784	6.47738	9.33301e-11	3.73838e-09
T_ALT_S_012239	Chr9	174..14098	13925	Q9JMA9	S6A14_MOUSE	Similar to PREDICTED: sodium- and chloride-dependent neutral and basic amino acid transporter B(0+)-like (Meleagris gallopavo)	13	9	12	5	2	1	27	33	35	21	32	11	16.4403	1.35612	0.309009	1.92621	4.38861	1.14077e-05	0.000121024
T_ALT_S_015125	Chr28	complement(2649452..2667361)	17910	Q8IVJ1	S41A1_HUMAN	Similar to PREDICTED: solute carrier family 41 member 1 (Gallus gallus)	314	290	261	283	234	210	461	861	558	880	556	1019	497.617	1.35532	0.19053	1.48204	7.11339	1.13226e-12	6.79353e-11
T_ALT_S_011090	Chr17	593913..605040	11128	Q65Z59	YPEL1_CHLAE	Similar to PREDICTED: protein yippee-like 1-like (Meleagris gallopavo)	262	439	257	462	171	220	944	935	1021	627	592	838	554.977	1.33812	0.185055	1.45471	7.2309	4.7982e-13	3.05647e-11
T_ALT_S_014609	Chr23	complement(4951188..5026291)	75104	-	-	Protein of unknown function	26	23	39	33	11	21	58	86	95	42	75	82	48.6286	1.32867	0.226292	1.52182	5.87148	4.31918e-09	1.14178e-07
T_ALT_S_004269	Chr5	complement(35229600..35233576)	3977	Q91974	IKBA_CHICK	Similar to PREDICTED: NF-kappa-B inhibitor alpha-like (Meleagris gallopavo)	284	287	303	370	300	276	847	904	825	622	769	674	533.074	1.32821	0.0826993	1.34836	16.0607	4.80836e-58	1.73822e-54
T_ALT_S_005541	Chr4	complement(978255..988816)	10562	Q9NY37	ASIC5_HUMAN	Similar to PREDICTED: LOW QUALITY PROTEIN: amiloride-sensitive cation channel 5-like (Meleagris gallopavo)	2	11	4	23	16	6	24	144	20	50	45	16	29.4554	1.32639	0.334015	2.25319	3.97103	7.15623e-05	0.000586284
T_ALT_S_009696	Chr11	complement(3600596..3601959)	1364	Q6ZVX9	PAQR9_HUMAN	Similar to PREDICTED: LOW QUALITY PROTEIN: progestin and adipoQ receptor family member 9 (Gallus gallus)	61	39	40	40	34	43	161	59	138	136	74	159	82.0266	1.32447	0.228966	1.52285	5.78454	7.27099e-09	1.81273e-07
T_ALT_S_010495	Chr12	14409425..14462691	53267	-	-	Protein of unknown function	248	109	62	123	63	46	257	633	275	220	326	462	231.202	1.32253	0.296298	1.77396	4.46351	8.06284e-06	9.00995e-05
T_ALT_S_016497	ChrUn_random_7180001902558	17940..29151	11212	P70569	MYO5B_RAT	Similar to PREDICTED: unconventional myosin-Vb (Geospiza fortis)	205	211	309	208	165	237	1087	547	442	797	252	1103	464.079	1.32171	0.277263	1.67319	4.767	1.86991e-06	2.54125e-05
T_ALT_S_006598	Chr41	12636046..12645185	9140	Q02092	GHR_CHICK	Similar to growth hormone receptor precursor (Gallus gallus)	3395	3771	3103	5680	3765	5984	11559	14998	14307	7089	11017	10134	7781.72	1.31757	0.166866	1.40769	7.89599	2.88013e-15	2.63587e-13
T_ALT_S_008004	Chr7	complement(9310295..9418740)	108446	Q9P2P5	HECW2_HUMAN	Similar to PREDICTED: E3 ubiquitin-protein ligase HECW2 isoform X4 (Anas platyrhynchos)	146	177	112	122	119	116	410	498	326	325	352	200	238.956	1.31603	0.165805	1.40486	7.93722	2.06771e-15	1.9415e-13
T_ALT_S_014143	Chr15	7988650..8010825	22176	Q8WUN7	UBTD2_HUMAN	Similar to PREDICTED: ubiquitin domain-containing protein 2-like (Meleagris gallopavo)	158	189	194	198	156	153	435	800	349	521	380	315	317.899	1.30805	0.180552	1.41564	7.24473	4.33296e-13	2.77233e-11
T_ALT_S_008499	Chr10	3239611..3252245	12635	Q5DWN0	GFI1_CANFA	Similar to PREDICTED: zinc finger protein Gfi-1-like (Meleagris gallopavo)	2	6	0	4	2	2	13	10	10	6	12	20	7.22694	1.30487	0.330417	2.16088	3.94917	7.84218e-05	0.000632095
T_ALT_S_002554	Chr2	19505754..19616996	111243	O75445	USH2A_HUMAN	Similar to PREDICTED: usherin (Gallus gallus)	9	6	7	12	4	4	264	262	250	8	7	8	64.1255	1.29941	0.329959	4.15669	3.9381	8.21281e-05	0.00065648
T_ALT_S_006599	Chr41	12651530..12657354	5825	Q90375	GHR_COLLI	Similar to PREDICTED: growth hormone receptor (Anas platyrhynchos)	359	471	321	595	235	625	1104	1562	1528	779	1043	1023	791.037	1.29743	0.191334	1.4199	6.78097	1.19369e-11	5.81172e-10
T_ALT_S_010046	Chr11	complement(18230635..18240861)	10227	Q8N2Q7	NLGN1_HUMAN	Similar to PREDICTED: neuroligin-1 isoform X1 (Falco peregrinus)	14	2	4	1	0	1	13	47	41	6	10	21	12.7145	1.29626	0.340766	2.64306	3.80397	0.000142396	0.00105054
T_ALT_S_011995	Chr13	complement(10296755..10320301)	23547	C3VPR6	NLRC5_MOUSE	Similar to PREDICTED: protein NLRC5-like (Meleagris gallopavo)	27	27	28	16	9	20	58	91	60	41	41	67	39.7836	1.28764	0.231231	1.48634	5.56863	2.56746e-08	5.54111e-07
T_ALT_S_007387	Chr6	13859357..13931081	71725	P79795	NRP1_CHICK	Similar to PREDICTED: neuropilin-1-like (Meleagris gallopavo)	2372	1493	1833	2201	1858	1357	5085	4185	4596	3668	4626	5477	3210.64	1.28676	0.124612	1.33289	10.3262	5.36586e-25	1.52138e-22
T_ALT_S_011851	Chr13	complement(1842617..1859482)	16866	Q04791	SASB_ANAPL	Similar to PREDICTED: fatty acyl-CoA hydrolase precursor2C medium chain isoformX1 (Gallus gallus)	781	1006	590	630	983	885	2274	1891	2413	2616	1217	2433	1480.69	1.28338	0.187936	1.39942	6.82883	8.56121e-12	4.3899e-10
T_ALT_S_011994	Chr13	complement(10291419..10296740)	5322	C3VPR6	NLRC5_MOUSE	Similar to PREDICTED: protein NLRC5 isoform X2 (Gallus gallus)	2	8	2	2	2	0	18	22	9	8	6	13	7.46974	1.28325	0.334324	2.22121	3.83833	0.000123875	0.000927618
T_ALT_S_004392	Chr5	complement(43980901..44005228)	24328	Q4R4T8	LGMN_MACFA	Similar to PREDICTED: legumain isoform X3 (Gallus gallus)	1717	2923	2143	2788	2250	2814	6307	9255	5560	5607	6504	4561	4333.3	1.28045	0.156545	1.3562	8.17943	2.85181e-16	3.10054e-14
T_ALT_S_000682	Chr1	complement(51337152..51444961)	107810	P0C915	OCC1_CHICK	Similar to PREDICTED: putative overexpressed in colon carcinoma 1 protein homolog (Meleagris gallopavo)	143	92	76	91	83	108	516	246	255	213	152	222	179.222	1.27637	0.20407	1.41767	6.25455	3.98667e-10	1.39244e-08
T_ALT_S_000730	Chr1	53818934..53853413	34480	P51857	AK1D1_HUMAN	Similar to 3-oxo-5-beta-steroid 4-dehydrogenase (Gallus gallus)	212	92	136	115	67	49	257	173	502	225	259	488	213.216	1.27531	0.258617	1.5455	4.93128	8.16924e-07	1.21906e-05
T_ALT_S_002317	Chr2	5084378..5104690	20313	P41934	HM18_CAEEL	Similar to PREDICTED: O-acetyl-ADP-ribose deacetylase MACROD2 (Anas platyrhynchos)	389	128	236	349	336	268	824	738	688	731	653	724	502.733	1.27104	0.177172	1.37098	7.17404	7.28184e-13	4.51912e-11
T_ALT_S_003802	Chr5	7824712..7861955	37244	Q9NQ36	SCUB2_HUMAN	Similar to PREDICTED: signal peptide2C CUB domain2C EGF-like 2 isoform X4 (Gallus gallus)	43	23	35	25	16	21	119	62	61	106	50	53	50.9342	1.2611	0.245261	1.49026	5.14188	2.72005e-07	4.58415e-06
T_ALT_S_013962	Chr21	complement(8950053..8975359)	25307	-	-	Protein of unknown function	94	100	68	76	68	113	222	268	219	157	193	245	150.646	1.2525	0.152363	1.32239	8.22045	2.02749e-16	2.2552e-14
T_ALT_S_004741	Chr3	9239023..9275060	36038	Q14511	CASL_HUMAN	Similar to PREDICTED: enhancer of filamentation 1-like (Meleagris gallopavo)	220	91	127	115	94	105	465	362	266	262	321	239	218.8	1.25239	0.180541	1.35533	6.93687	4.00877e-12	2.16294e-10
T_ALT_S_009466	Chr8	23078444..23102860	24417	Q923S6	NEU1A_MOUSE	Similar to PREDICTED: neuralized-like protein 1A-like (Meleagris gallopavo)	2	0	3	2	4	0	15	11	4	10	6	9	5.45907	1.24299	0.338256	2.32215	3.67468	0.000238145	0.00163364
T_ALT_S_004827	Chr3	19972904..20046095	73192	P55289	CAD12_HUMAN	Similar to PREDICTED: cadherin-12-like2C partial (Meleagris gallopavo)	18	11	4	20	25	7	17	62	59	42	44	39	28.8597	1.2378	0.292902	1.64477	4.22599	2.37888e-05	0.000225269
T_ALT_S_007538	Chr6	complement(26975280..27083136)	107857	Q6ZNB7	ALKMO_HUMAN	Similar to PREDICTED: alkylglycerol monooxygenase (Gallus gallus)	276	251	204	303	474	409	1311	1045	882	766	509	582	575.319	1.2336	0.205429	1.37237	6.005	1.91329e-09	5.64617e-08
T_ALT_S_009947	Chr11	14069034..14079176	10143	Q5ZM39	BCL6_CHICK	Similar to B-cell lymphoma 6 protein homolog (Gallus gallus)	329	372	322	399	285	262	1039	936	832	601	753	600	552.22	1.23042	0.112303	1.26576	10.9563	6.1998e-28	2.42295e-25
T_ALT_S_015809	Chr26	complement(3623317..3644562)	21246	Q5QJ74	TBCEL_HUMAN	Similar to PREDICTED: tubulin folding cofactor E-like isoform X2 (Gallus gallus)	363	341	436	344	390	327	842	1071	937	732	843	846	618.548	1.2276	0.101075	1.25586	12.1454	6.06537e-34	5.84701e-31
T_ALT_S_011073	Chr16	complement(14739746..14802556)	62811	Q8TD57	DYH3_HUMAN	Similar to PREDICTED: dynein heavy chain 32C axonemal-like (Meleagris gallopavo)	78	100	61	99	53	53	131	178	220	220	146	210	129.292	1.22754	0.193528	1.34691	6.34297	2.25378e-10	8.31367e-09
T_ALT_S_007257	Chr6	3926737..3932072	5336	-	-	Protein of unknown function	14	18	11	8	8	6	38	28	33	23	25	32	20.1188	1.22657	0.248841	1.46114	4.92914	8.25938e-07	1.22871e-05
T_ALT_S_003400	Chr2	92624473..92632245	7773	Q8N755	PQLC3_HUMAN	Similar to PREDICTED: PQ-loop repeat-containing protein 3-like (Meleagris gallopavo)	1003	1201	887	1323	1238	870	2641	3831	2515	2039	2153	2706	1845.23	1.22602	0.132493	1.27619	9.25347	2.1732e-20	4.05671e-18
T_ALT_S_000504	Chr1	complement(46333746..46337302)	3557	Q5U649	CL060_HUMAN	Similar to PREDICTED: uncharacterized protein C12orf60 homolog (Melopsittacus undulatus)	2	8	4	11	14	4	42	29	24	18	16	14	15.1523	1.22471	0.30397	1.70019	4.02906	5.60014e-05	0.000475502
T_ALT_S_004739	Chr3	9055357..9086491	31135	Q96IZ2	ADTRP_HUMAN	Similar to PREDICTED: androgen-dependent TFPI-regulating protein isoform X1 (Gallus gallus)	118	134	94	103	72	62	315	329	205	243	254	129	169.318	1.22254	0.193578	1.34137	6.3155	2.69285e-10	9.78136e-09
T_ALT_S_010883	Chr16	complement(8689840..8693656)	3817	Q61907	PEMT_MOUSE	Similar to PREDICTED: phosphatidylethanolamine N-methyltransferase-like (Meleagris gallopavo)	458	587	554	667	347	482	1209	1214	1349	1308	986	1317	870.793	1.21769	0.136898	1.27122	8.89488	5.84812e-19	8.80872e-17
T_ALT_S_015803	Chr26	complement(3405506..3421078)	15573	-	-	Protein of unknown function	86	87	47	63	40	38	163	146	164	161	108	147	103.447	1.20947	0.187817	1.31885	6.43961	1.19781e-10	4.68117e-09
T_ALT_S_014781	Chr30	1465734..1466121	388	Q8CDB0	MKNK2_MOUSE	Similar to PREDICTED: MAP kinase-interacting serine/threonine-protein kinase 2 (Gallus gallus)	35	39	27	21	24	23	92	115	53	50	64	62	49.5621	1.20508	0.211601	1.35186	5.69504	1.23343e-08	2.91428e-07
T_ALT_S_010250	Chr12	1832367..1838942	6576	Q4QR83	STRA6_RAT	Similar to PREDICTED: stimulated by retinoic acid gene 6 protein homolog (Meleagris gallopavo)	28	24	23	6	7	2	27	163	22	75	62	89	43.8919	1.20397	0.340083	2.311	3.54021	0.000399804	0.00252232
T_ALT_S_010447	Chr12	complement(11473190..11573964)	100775	Q8WUJ3	K1199_HUMAN	Similar to PREDICTED: protein KIAA1199 homolog (Meleagris gallopavo)	2373	2661	1905	2540	1996	1862	6508	6531	4760	4135	5659	3946	3693.82	1.20072	0.116773	1.23817	10.2825	8.45166e-25	2.30587e-22
T_ALT_S_016991	ChrUn_random_7180001952137	8..916	909	B3F209	BHE40_SHEEP	Similar to class E basic helix-loop-helix protein 40 (Gallus gallus)	35	24	7	28	21	37	48	114	58	63	51	80	46.8136	1.19952	0.25767	1.45199	4.65524	3.23607e-06	4.07964e-05
T_ALT_S_002890	Chr2	complement(44393066..44404571)	11506	O70577	S22A2_MOUSE	Similar to PREDICTED: solute carrier family 22 member 2-like (Meleagris gallopavo)	1	0	2	0	0	6	9	4	11	6	10	20	5.83536	1.19346	0.340426	2.73747	3.50578	0.000455271	0.00279542
T_ALT_S_015407	Chr29	3391270..3410041	18772	O54826	AF10_MOUSE	Similar to PREDICTED: protein AF-17 (Gallus gallus)	82	87	70	55	23	52	142	223	118	141	131	177	107.628	1.19335	0.218056	1.34996	5.47269	4.43265e-08	9.10457e-07
T_ALT_S_012195	Chr13	17725837..17731199	5363	Q0VE82	CPNE7_MOUSE	Similar to PREDICTED: copine-7 (Gallus gallus)	4	0	7	0	0	4	13	21	7	23	18	4	8.50247	1.19084	0.340888	2.54018	3.49334	0.000477021	0.0029092
T_ALT_S_012769	Chr20	complement(5231216..5237766)	6551	P57788	MOT4_CHICK	Similar to PREDICTED: monocarboxylate transporter 4-like (Meleagris gallopavo)	45	8	17	20	22	24	69	156	41	51	32	57	43.9145	1.18949	0.289657	1.56157	4.10653	4.01641e-05	0.000356303
T_ALT_S_017156	ChrUn_random_7180001942114	17102..20165	3064	Q25460	FP1_MYTED	Similar to PREDICTED: adhesive plaque matrix protein-like2C partial (Ficedula albicollis)	22	19	8	23	9	14	34	102	44	22	21	61	30.6909	1.1883	0.291252	1.5687	4.07999	4.50386e-05	0.000392088
T_ALT_S_013767	Chr21	2480692..2507882	27191	Q9YGL9	AT2A3_CHICK	Similar to PREDICTED: sarcoplasmic/endoplasmic reticulum calcium ATPase 3 (Meleagris gallopavo)	334	218	309	205	215	241	636	823	458	541	598	549	424.18	1.18644	0.146585	1.24708	8.09384	5.78129e-16	6.01421e-14
T_ALT_S_012609	Chr9	complement(18260498..18288393)	27896	O61735	CLOCK_DROME	Similar to PREDICTED: neuronal PAS domain-containing protein 2-like isoform X7 (Gallus gallus)	57	27	34	17	15	22	54	157	60	88	47	71	53.4064	1.18643	0.272259	1.48374	4.35774	1.31413e-05	0.000136157
T_ALT_S_014241	Chr15	complement(11286247..11286833)	587	Q95215	BGH3_RABIT	Similar to PREDICTED: transforming growth factor-beta-induced protein ig-h3 (Melopsittacus undulatus)	11	17	8	8	6	9	32	35	30	26	17	21	18.0854	1.1861	0.258482	1.44052	4.58872	4.45972e-06	5.40097e-05
T_ALT_S_013837	Chr21	5510554..5530269	19716	O95153	RIMB1_HUMAN	Similar to PREDICTED: peripheral-type benzodiazepine receptor-associated protein 1 isoform X5 (Gallus gallus)	58	65	39	64	26	26	139	122	120	101	86	107	78.2928	1.17961	0.191474	1.29132	6.16071	7.24215e-10	2.3909e-08
T_ALT_S_016085	Chr27	complement(708084..715837)	7754	Q99N28	CADM3_MOUSE	Similar to PREDICTED: cell adhesion molecule 3-like (Falco peregrinus)	165	61	170	150	147	129	410	464	252	223	289	391	234.47	1.17932	0.196327	1.29791	6.0069	1.89103e-09	5.59189e-08
T_ALT_S_003243	Chr2	complement(74781006..74782450)	1445	Q82850	GAG_JEMBR	Similar to PREDICTED: uncharacterized protein LOC1018179212C partial (Ficedula albicollis)	4	4	2	0	2	3	17	10	5	8	7	13	6.20408	1.1789	0.332615	1.99332	3.54435	0.00039358	0.002488
T_ALT_S_010010	Chr11	15231025..15234084	3060	P42705	TPO_CANFA	Similar to PREDICTED: thrombopoietin-like (Meleagris gallopavo)	238	173	160	260	226	209	430	724	328	527	565	434	355.495	1.17869	0.172661	1.26599	6.82662	8.69374e-12	4.42646e-10
T_ALT_S_005542	Chr4	999928..1012966	13039	Q2KIQ5	T23O_BOVIN	Similar to PREDICTED: tryptophan 22C3-dioxygenase isoform X2 (Columba livia)	8322	17310	10682	17992	11184	14816	26721	55699	30808	30623	29228	24514	22923.5	1.17838	0.190532	1.28844	6.18468	6.22299e-10	2.06861e-08
T_ALT_S_007030	Chr41	56990307..57021444	31138	Q8WYK0	ACO12_HUMAN	Similar to PREDICTED: acyl-coenzyme A thioesterase 12 isoform X7 (Gallus gallus)	2	15	11	17	11	18	43	33	65	33	47	11	25.233	1.17693	0.303349	1.62556	3.87979	0.000104548	0.000804985
T_ALT_S_000257	Chr1	complement(22454408..22462233)	7826	-	-	Protein of unknown function	75	52	69	69	60	47	212	189	169	105	117	103	103.294	1.17415	0.16311	1.25046	7.19853	6.08641e-13	3.8265e-11
T_ALT_S_005784	Chr4	complement(19894616..19950497)	55882	Q5R522	PPM1K_PONAB	Similar to PREDICTED: protein phosphatase 1K2C mitochondrial isoform X3 (Gallus gallus)	443	992	445	765	421	522	1590	1969	1643	1373	1216	980	1016.73	1.17368	0.188695	1.2808	6.21999	4.97188e-10	1.69161e-08
T_ALT_S_016488	ChrUn_random_7180001865607	complement(60960..62186)	1227	P28318	M126_CHICK	Similar to PREDICTED: hypothetical protein LOC100544640 (Meleagris gallopavo)	55	70	59	144	89	47	191	134	251	142	152	303	135.754	1.17362	0.234376	1.36041	5.00744	5.51599e-07	8.61352e-06
T_ALT_S_003441	Chr2	99073138..99076455	3318	P62763	VISL1_BOVIN	Similar to visinin-like protein 1 (Mus musculus)	8	10	8	6	19	12	52	23	58	22	12	29	21.1645	1.17331	0.298205	1.58976	3.93458	8.33409e-05	0.000664705
T_ALT_S_015506	Chr25	complement(483647..492428)	8782	Q96I76	GPTC3_HUMAN	Similar to PREDICTED: G patch domain-containing protein 3-like (Meleagris gallopavo)	873	1350	941	1492	1277	1009	3005	4004	2049	2321	2984	2171	1938.94	1.17281	0.160286	1.246	7.31698	2.5362e-13	1.67459e-11
T_ALT_S_010969	Chr16	complement(11200185..11209587)	9403	Q8TAV3	CP2W1_HUMAN	Similar to PREDICTED: cytochrome P450 2W1-like (Meleagris gallopavo)	435	1003	687	1024	554	648	2223	2520	1121	2678	1485	950	1275.28	1.16909	0.231054	1.34773	5.05983	4.19624e-07	6.77206e-06
T_ALT_S_016842	ChrUn_random_7180001938265	113..1313	1201	P02790	HEMO_HUMAN	Similar to PREDICTED: hemopexin-like2C partial (Meleagris gallopavo)	124	84	115	49	89	134	115	255	172	217	361	1211	250.971	1.16814	0.335869	2.01993	3.47797	0.000505233	0.00306061
T_ALT_S_015405	Chr29	3372123..3382101	9979	P55198	AF17_HUMAN	Similar to PREDICTED: protein AF-17 (Gallus gallus)	106	81	82	110	49	60	163	268	167	167	182	197	134.663	1.16629	0.168699	1.24816	6.91346	4.72967e-12	2.50517e-10
T_ALT_S_005487	Chr3	complement(88860837..88871201)	10365	Q6PA97	TPPC9_XENLA	Similar to PREDICTED: LOW QUALITY PROTEIN: trafficking protein particle complex subunit 9-like (Meleagris gallopavo)	200	104	115	187	194	162	515	434	400	310	330	281	265.301	1.16154	0.156096	1.22985	7.44123	9.97526e-14	7.10553e-12
T_ALT_S_015074	Chr28	complement(1612151..1617036)	4886	Q9UK17	KCND3_HUMAN	Similar to PREDICTED: potassium voltage-gated channel subfamily D member 3-like (Meleagris gallopavo)	0	0	2	0	0	0	12	0	3	8	12	8	3.84562	1.16128	0.325308	4.46172	3.56978	0.000357279	0.00229611
T_ALT_S_009789	Chr11	8927690..8946416	18727	Q92182	SIAT1_CHICK	Similar to PREDICTED: beta-galactoside alpha-22C6-sialyltransferase 1-like (Meleagris gallopavo)	471	520	451	486	392	444	1164	1356	1156	947	775	926	748.475	1.16039	0.100062	1.18653	11.5968	4.27972e-31	2.57853e-28
T_ALT_S_005756	Chr4	complement(17357815..17361241)	3427	P81476	RNL2_CHICK	Similar to PREDICTED: ribonuclease CL2-like (Meleagris gallopavo)	4683	4812	5118	6909	6792	6703	16491	15107	15230	10535	11511	12607	9605.58	1.15993	0.125046	1.20182	9.27602	1.7593e-20	3.39193e-18
T_ALT_S_006421	Chr41	1341771..1375040	33270	Q1W668	SMAD2_BOVIN	Similar to PREDICTED: mothers against decapentaplegic homolog 2 isoform X1 (Falco peregrinus)	128	238	172	160	67	115	494	392	464	300	260	264	250.089	1.15788	0.206842	1.29039	5.59788	2.16986e-08	4.78296e-07
T_ALT_S_007102	Chr41	63053818..63062248	8431	Q95JF4	DNAJ1_CHLAE	Similar to PREDICTED: dnaJ homolog subfamily A member 1 (Columba livia)	325	299	264	384	264	246	864	996	800	459	655	423	487.271	1.15761	0.149214	1.21911	7.75805	8.62429e-15	7.29282e-13
T_ALT_S_015945	Chr24	complement(954657..986319)	31663	Q90635	DPYL2_CHICK	Similar to PREDICTED: dihydropyrimidinase-related protein 2-like (Meleagris gallopavo)	539	269	320	300	335	257	920	957	462	773	822	787	559.191	1.15522	0.177089	1.24594	6.52337	6.87445e-11	2.85645e-09
T_ALT_S_013909	Chr21	7435290..7445900	10611	-	-	Protein of unknown function	34	33	13	32	23	32	72	133	48	39	89	55	49.3437	1.1552	0.248409	1.37269	4.65039	3.31307e-06	4.15498e-05
T_ALT_S_015276	Chr29	complement(664459..682970)	18512	Q5S6V2	TAU_PONPY	Similar to PREDICTED: microtubule-associated protein tau-like (Columba livia)	171	178	80	117	85	126	299	351	404	231	194	332	211.04	1.15183	0.187166	1.25499	6.15404	7.55336e-10	2.47668e-08
T_ALT_S_011435	Chr17	11157981..11164531	6551	Q86Y01	DTX1_HUMAN	Similar to PREDICTED: E3 ubiquitin-protein ligase DTX1 (Gallus gallus)	3	6	7	9	7	13	17	20	21	20	24	22	14.1739	1.15024	0.278699	1.46819	4.12719	3.6722e-05	0.000329609
T_ALT_S_009174	Chr8	8642802..8716824	74023	Q5ZJ69	ARI5B_CHICK	Similar to PREDICTED: AT-rich interactive domain-containing protein 5B (Zonotrichia albicollis)	24	20	16	19	14	17	48	28	47	41	46	59	31.6285	1.14763	0.22424	1.31082	5.11784	3.09047e-07	5.14248e-06
T_ALT_S_009695	Chr11	3593030..3600695	7666	-	-	Protein of unknown function	198	178	250	269	168	300	720	271	633	513	386	783	389.048	1.14648	0.214262	1.29002	5.35085	8.75432e-08	1.67002e-06
T_ALT_S_002160	Chr1	complement(187429889..187435465)	5577	O95084	PRS23_HUMAN	Similar to PREDICTED: serine protease 23-like isoform 1 (Meleagris gallopavo)	914	491	702	740	633	493	1885	1207	1825	1017	1433	1724	1076.21	1.14134	0.150394	1.20306	7.58898	3.22433e-14	2.5759e-12
T_ALT_S_014103	Chr15	4001097..4013337	12241	Q923Q2	STA13_MOUSE	Similar to PREDICTED: rho GTPase-activating protein 7-like (Meleagris gallopavo)	23	34	6	12	6	6	51	60	25	25	65	35	28.6285	1.14131	0.306629	1.59589	3.72214	0.000197544	0.0013975
T_ALT_S_000984	Chr1	72389549..72425394	35846	O75334	LIPA2_HUMAN	Similar to PREDICTED: LOW QUALITY PROTEIN: liprin-alpha-2 isoform X6 (Gallus gallus)	8	8	5	3	5	8	22	17	24	11	12	19	11.6623	1.13892	0.287402	1.49088	3.96282	7.40684e-05	0.000604077
T_ALT_S_007511	Chr6	complement(24160802..24201478)	40677	P22897	MRC1_HUMAN	Similar to PREDICTED: macrophage mannose receptor 1 (Gallus gallus)	203	222	204	214	286	138	667	587	371	409	506	410	348.314	1.13815	0.161808	1.21076	7.03394	2.00785e-12	1.13857e-10
T_ALT_S_011439	Chr17	complement(11241607..11281979)	40373	Q2XVR3	SC4AA_DANRE	Similar to PREDICTED: sodium channel protein type 8 subunit alpha-like isoform 1 (Meleagris gallopavo)	29	32	18	53	26	11	47	116	82	75	119	24	52.1781	1.13813	0.28722	1.48239	3.96256	7.41495e-05	0.000604398
T_ALT_S_003926	Chr5	complement(14994925..15002710)	7786	A4IIK1	MFHA1_XENTR	Similar to PREDICTED: malignant fibrous histiocytoma-amplified sequence 1 homolog (Meleagris gallopavo)	14	9	24	20	21	6	44	32	32	39	41	53	28.0115	1.13797	0.258141	1.37979	4.40834	1.04165e-05	0.000111737
T_ALT_S_009095	Chr8	complement(1803119..1841315)	38197	P07949	RET_HUMAN	Similar to PREDICTED: LOW QUALITY PROTEIN: proto-oncogene tyrosine-protein kinase receptor Ret-like (Meleagris gallopavo)	383	261	195	348	152	269	925	819	963	483	423	320	448.461	1.13771	0.210519	1.27376	5.40431	6.50589e-08	1.29224e-06
T_ALT_S_017763	ChrUn_random_7180001950624	283..1336	1054	Q08DM1	DEMA_BOVIN	Similar to PREDICTED: dematin isoform X1 (Falco cherrug)	4	6	4	13	4	4	20	20	21	14	8	19	11.198	1.13697	0.298876	1.54628	3.80416	0.000142285	0.00105052
T_ALT_S_015044	Chr28	complement(1032480..1035400)	2921	Q95L05	FKBP5_CHLAE	Similar to PREDICTED: peptidyl-prolyl cis-trans isomerase FKBP5-like (Meleagris gallopavo)	470	317	428	324	373	355	852	1082	849	847	636	848	611.04	1.13514	0.123798	1.17528	9.16925	4.76333e-20	8.60972e-18
T_ALT_S_004522	Chr5	complement(53241717..53254151)	12435	P24723	KPCL_HUMAN	Similar to PREDICTED: protein kinase C eta type-like (Meleagris gallopavo)	4	23	37	45	20	19	99	107	79	78	19	59	48.1657	1.13477	0.302125	1.55624	3.75598	0.000172663	0.00124276
T_ALT_S_004351	Chr5	39417379..39443796	26418	D0PRN4	NRX3B_CHICK	Similar to PREDICTED: neurexin-3-beta-like (Falco peregrinus)	6	0	3	4	1	1	13	9	11	2	14	13	6.27408	1.1341	0.337886	2.06651	3.35647	0.000789443	0.0044626
T_ALT_S_011956	Chr13	9478778..9493194	14417	Q5M872	DPEP2_RAT	Similar to PREDICTED: dipeptidase 2-like (Meleagris gallopavo)	74	79	72	167	74	65	301	310	220	172	106	182	148.13	1.13265	0.213853	1.27371	5.29639	1.18117e-07	2.17024e-06
T_ALT_S_001960	Chr1	170016343..170031893	15551	Q5TBK1	N42L1_HUMAN	Similar to PREDICTED: NEDD4 binding protein 2-like 1 isoform 2 (Gallus gallus)	221	420	383	208	203	347	548	766	872	665	729	638	500.027	1.1297	0.191763	1.23697	5.89114	3.83539e-09	1.02513e-07
T_ALT_S_015626	Chr25	4441469..4449617	8149	P29279	CTGF_HUMAN	Similar to PREDICTED: connective tissue growth factor-like (Meleagris gallopavo)	35	38	36	36	39	38	92	125	83	56	78	84	60.859	1.1293	0.169425	1.20962	6.6655	2.63768e-11	1.1919e-09
T_ALT_S_002624	Chr2	25422922..25432821	9900	P09216	KPCE_RAT	Similar to PREDICTED: protein kinase C epsilon type (Gallus gallus)	18	26	18	22	23	7	47	36	49	81	35	42	34.0367	1.12898	0.262583	1.38166	4.29954	1.71156e-05	0.000170098
T_ALT_S_009786	Chr11	8874049..8879363	5315	Q92182	SIAT1_CHICK	Similar to PREDICTED: beta-galactoside alpha-22C6-sialyltransferase 1-like (Meleagris gallopavo)	865	809	905	973	930	937	2455	2602	2021	1555	1737	1743	1442.25	1.12313	0.0937791	1.14523	11.9763	4.7271e-33	3.79744e-30
T_ALT_S_006642	Chr41	complement(17599298..17610486)	11189	A0JNC4	ELOV7_BOVIN	Similar to elongation of very long chain fatty acids protein 7 (Gallus gallus)	24	22	8	28	17	13	40	48	43	47	47	43	31.5549	1.12312	0.223856	1.2818	5.01714	5.24467e-07	8.27023e-06
T_ALT_S_006076	Chr4	complement(45338052..45385406)	47355	P08220	GBRB1_BOVIN	Similar to PREDICTED: gamma-aminobutyric acid receptor subunit beta-1-like (Meleagris gallopavo)	6	9	8	8	3	10	84	16	7	72	6	8	19.8455	1.12121	0.34005	2.15064	3.2972	0.000976543	0.00532617
T_ALT_S_013911	Chr21	7473118..7474517	1400	Q9PU16	LPA12_XENLA	Similar to PREDICTED: lysophosphatidic acid receptor 1-B-like isoform X1 (Gallus gallus)	13	7	4	2	4	13	20	25	24	17	21	15	13.6226	1.12046	0.294343	1.49885	3.80663	0.000140871	0.00104194
T_ALT_S_012516	Chr9	12192823..12198616	5794	P36021	MOT8_HUMAN	Similar to PREDICTED: monocarboxylate transporter 8 (Gallus gallus)	44	74	36	75	57	53	141	133	128	157	85	143	93.7791	1.11896	0.193153	1.22735	5.79314	6.90839e-09	1.74034e-07
T_ALT_S_010476	Chr12	12473017..12534234	61218	Q91044	NTRK3_CHICK	Similar to NT-3 growth factor receptor precursor (Gallus gallus)	103	77	90	99	78	46	174	376	160	140	176	146	135.973	1.11836	0.203827	1.24172	5.48679	4.09313e-08	8.45524e-07
T_ALT_S_014082	Chr15	2330570..2335723	5154	-	-	Protein of unknown function	2	4	2	6	7	4	15	15	24	7	17	5	8.81136	1.11706	0.321848	1.70501	3.47078	0.000518952	0.00313452
T_ALT_S_016326	ChrUn_random_7180001957424	complement(97746..104925)	7180	-	-	Similar to PREDICTED: uncharacterized protein LOC427400 isoform X4 (Gallus gallus)	17	6	10	14	6	14	19	30	73	12	38	23	21.3421	1.1169	0.302396	1.53518	3.6935	0.000221188	0.00153694
T_ALT_S_002085	Chr1	180837618..180840653	3036	A8MXK1	VSTM5_HUMAN	Similar to PREDICTED: uncharacterized protein C11orf90-like (Meleagris gallopavo)	13	12	14	7	8	6	22	31	28	22	23	25	17.4592	1.1151	0.251334	1.33454	4.43672	9.13402e-06	0.000100408
T_ALT_S_005783	Chr4	19494463..19884919	390457	-	-	Protein of unknown function	36	35	24	23	30	21	59	93	52	58	55	80	46.927	1.11459	0.202998	1.2369	5.49067	4.00405e-08	8.28307e-07
T_ALT_S_010478	Chr12	12616748..12651222	34475	Q91044	NTRK3_CHICK	Similar to PREDICTED: NT-3 growth factor receptor isoform X2 (Anas platyrhynchos)	26	40	31	29	16	16	72	89	35	67	69	52	44.9496	1.11419	0.234909	1.29327	4.74306	2.10512e-06	2.81591e-05
T_ALT_S_011582	Chr14	3651095..3742329	91235	P48066	S6A11_HUMAN	Similar to PREDICTED: sodium- and chloride-dependent GABA transporter 3 isoform X2 (Gallus gallus)	16	11	47	38	51	19	123	72	87	52	94	55	54.7271	1.11017	0.271266	1.38503	4.09255	4.26656e-05	0.000374587
T_ALT_S_007266	Chr6	4473040..4479673	6634	Q9Y226	S22AD_HUMAN	Similar to PREDICTED: solute carrier family 22 member 13-like (Gallus gallus)	310	160	254	74	145	227	439	587	533	414	296	572	331.775	1.11015	0.228911	1.27561	4.8497	1.23645e-06	1.75114e-05
T_ALT_S_014967	Chr30	complement(4032607..4034798)	2192	Q9Y5W3	KLF2_HUMAN	Similar to PREDICTED: Krueppel-like factor 2 (Gallus gallus)	175	170	148	121	132	96	338	385	334	271	315	237	224.485	1.10951	0.13555	1.15726	8.18524	2.7176e-16	2.97701e-14
T_ALT_S_015616	Chr25	complement(3803435..3805050)	1616	Q8N165	PDK1L_HUMAN	Similar to PREDICTED: serine/threonine-protein kinase PDIK1L-like (Meleagris gallopavo)	28	53	23	18	20	13	87	71	67	41	62	57	44.3422	1.10535	0.242059	1.29855	4.56646	4.96026e-06	5.90332e-05
T_ALT_S_006357	Chr4	complement(65941660..65964419)	22760	Q9NWM0	SMOX_HUMAN	Similar to PREDICTED: spermine oxidase-like (Meleagris gallopavo)	106	122	85	84	97	63	225	278	166	196	229	163	150.197	1.10474	0.163255	1.17674	6.76697	1.31506e-11	6.32783e-10
T_ALT_S_017210	ChrUn_random_deg7180001435992	48..3084	3037	P17735	ATTY_HUMAN	Similar to PREDICTED: tyrosine aminotransferase-like (Meleagris gallopavo)	393	563	276	255	188	302	772	1086	1042	719	463	610	547.293	1.10464	0.207729	1.23238	5.31771	1.0508e-07	1.96058e-06
T_ALT_S_005750	Chr4	complement(17215710..17250084)	34375	Q27IV2	SHRM3_XENLA	Similar to PREDICTED: protein Shroom3 isoform X7 (Gallus gallus)	33	15	14	8	10	2	20	132	40	22	45	21	29.0663	1.10445	0.328403	1.75664	3.36308	0.000770782	0.00437422
T_ALT_S_010887	Chr16	complement(8734492..8736363)	1872	Q9Y272	RASD1_HUMAN	Similar to dexamethasone-induced Ras-related protein 1 (Gallus gallus)	156	138	56	90	58	73	263	212	352	183	191	151	157.345	1.10377	0.216279	1.24533	5.10348	3.33472e-07	5.51087e-06
T_ALT_S_006136	Chr4	48897457..48913405	15949	Q5F3T9	UGDH_CHICK	Similar to UDP-glucose 6-dehydrogenase (Gallus gallus)	3121	3100	3815	3775	3707	3921	7898	7757	7416	7731	7145	8704	5676.49	1.09655	0.113423	1.12871	9.66777	4.13305e-22	9.3381e-20
T_ALT_S_014379	Chr15	16150983..16168028	17046	Q9H015	S22A4_HUMAN	Similar to PREDICTED: solute carrier family 22 member 4-like (Meleagris gallopavo)	109	75	48	58	70	66	141	169	323	128	92	165	118.337	1.09505	0.22271	1.2468	4.91693	8.79128e-07	1.30114e-05
T_ALT_S_004322	Chr5	37553801..37575246	21446	-	-	Protein of unknown function	20	24	21	23	6	26	34	50	61	70	47	33	34.7295	1.09324	0.257425	1.32295	4.24684	2.16808e-05	0.000207757
T_ALT_S_002508	Chr2	complement(16378399..16457289)	78891	Q0VDD8	DYH14_HUMAN	Similar to PREDICTED: uncharacterized protein LOC421322 isoform X2 (Gallus gallus)	301	523	249	338	157	349	926	978	1460	416	362	922	567.49	1.09304	0.273108	1.36853	4.00221	6.27527e-05	0.000526031
T_ALT_S_015628	Chr25	complement(4460810..4474483)	13674	Q9NX07	TSAP1_HUMAN	Similar to PREDICTED: tRNA selenocysteine 1-associated protein 1-like (Meleagris gallopavo)	265	271	241	280	228	253	562	634	512	532	450	634	403.567	1.09188	0.106592	1.11999	10.2435	1.26536e-24	3.38834e-22
T_ALT_S_005769	Chr4	complement(17705065..17708009)	2945	Q8JHU0	HOP_CHICK	Similar to homeodomain-only protein (Gallus gallus)	3	2	4	1	0	2	7	12	6	5	7	9	4.77343	1.09156	0.336196	1.93764	3.2468	0.00116709	0.00618751
T_ALT_S_016281	ChrUn_random_7180001856830	complement(14704..39914)	25211	O42392	VDR_CHICK	Similar to vitamin D3 receptor (Gallus gallus)	72	52	53	53	58	81	164	150	149	92	130	140	98.4565	1.09104	0.151758	1.15139	7.18937	6.50925e-13	4.05706e-11
T_ALT_S_010715	Chr16	complement(2497243..2663731)	166489	Q5NVN8	RFOX1_PONAB	Similar to PREDICTED: RNA binding protein fox-1 homolog 1 isoform X38 (Gallus gallus)	5	2	8	12	5	1	18	15	23	9	25	10	10.8853	1.09029	0.317304	1.61197	3.43612	0.00059011	0.00348001
T_ALT_S_000980	Chr1	72021592..72041134	19543	Q1L5Z9	LONF2_HUMAN	Similar to PREDICTED: LON peptidase N-terminal domain and RING finger protein 2 (Pseudopodoces humilis)	2055	2491	2064	2404	1601	2075	4931	5940	4429	3548	4717	4039	3322.38	1.09013	0.105858	1.11776	10.298	7.1931e-25	2.00023e-22
T_ALT_S_000261	Chr1	complement(22520566..22601526)	80961	A4D0V7	CPED1_HUMAN	Similar to PREDICTED: uncharacterized protein C7orf58-like (Meleagris gallopavo)	117	81	88	53	51	51	183	251	200	108	127	150	119.094	1.08669	0.196069	1.19558	5.54236	2.98419e-08	6.3458e-07
T_ALT_S_018953	ChrUn_random_7180001881015	52..471	420	P11939	FOS_CHICK	Similar to proto-oncogene c-Fos (Gallus gallus)	2	3	2	0	1	4	5	16	10	9	1	16	5.73218	1.0851	0.340822	2.23339	3.18377	0.00145369	0.00739372
T_ALT_S_006577	Chr41	complement(11710496..11722917)	12422	P61134	CO6_PANTR	Similar to complement component C6 precursor (Gallus gallus)	1339	1519	1154	1860	1843	2043	3177	4685	4748	2113	3716	3616	2620.9	1.08216	0.166824	1.15613	6.48687	8.7639e-11	3.54975e-09
T_ALT_S_000927	Chr1	complement(67729466..67795636)	66171	-	-	Protein of unknown function	11	6	5	17	1	6	26	18	17	37	19	13	14.682	1.07939	0.31322	1.55848	3.44612	0.000568703	0.00337441
T_ALT_S_008806	Chr10	15744483..15781469	36987	Q8TDD5	MCLN3_HUMAN	Similar to PREDICTED: mucolipin-3-like (Meleagris gallopavo)	661	716	732	1227	919	1059	2794	1515	2415	1219	1807	2249	1426.47	1.07889	0.177112	1.16361	6.09157	1.11806e-09	3.4619e-08
T_ALT_S_014389	Chr15	16567411..16614935	47525	Q5STE3	FSTL4_MOUSE	Similar to follistatin-related protein 4 precursor (Gallus gallus)	16	4	5	9	5	4	10	21	31	13	26	18	13.3254	1.07867	0.304335	1.49583	3.54434	0.000393602	0.002488
T_ALT_S_006456	Chr41	complement(6286611..6300065)	13455	Q08DE6	AQP3_BOVIN	Similar to PREDICTED: aquaporin-3 (Gallus gallus)	807	576	572	493	650	440	1694	1605	1129	1023	1371	946	930.287	1.07525	0.144057	1.1281	7.46406	8.38984e-14	6.09634e-12
T_ALT_S_007666	Chr6	complement(38655654..38706444)	50791	Q6ZQY3	GADL1_HUMAN	Similar to PREDICTED: glutamate decarboxylase-like protein 1-like (Meleagris gallopavo)	5	5	4	9	5	0	13	12	14	20	8	15	9.18368	1.07384	0.316758	1.58553	3.39011	0.000698645	0.00401048
T_ALT_S_007413	Chr6	18793721..18843880	50160	Q8K3I9	GLCI1_MOUSE	Similar to glucocorticoid-induced transcript 1 protein (Gallus gallus)	377	609	384	520	297	324	991	1136	805	890	943	718	661.361	1.07274	0.155289	1.13507	6.90801	4.91493e-12	2.59379e-10
T_ALT_S_002316	Chr2	5030854..5058832	27979	A8MU46	SMTL1_HUMAN	Similar to PREDICTED: O-acetyl-ADP-ribose deacetylase MACROD2 (Gallus gallus)	65	19	36	50	75	25	97	106	97	126	101	102	75.0495	1.06877	0.238138	1.24681	4.48803	7.1884e-06	8.15249e-05
T_ALT_S_015870	Chr26	complement(5521547..5524110)	2564	P18438	CD3D_SHEEP	Similar to T-cell surface glycoprotein CD3 delta chain precursor (Gallus gallus)	4	4	8	6	2	2	19	14	14	10	9	9	8.23626	1.06599	0.310149	1.52156	3.43703	0.000588132	0.00347259
T_ALT_S_003857	Chr5	complement(10847038..10855289)	8252	Q96QS1	TSN32_HUMAN	Similar to PREDICTED: tetraspanin-32-like (Meleagris gallopavo)	100	139	118	171	131	117	379	516	226	191	279	185	208.192	1.06386	0.19374	1.16739	5.49118	3.99249e-08	8.27098e-07
T_ALT_S_001086	Chr1	complement(76296784..76353620)	56837	P20740	OVOS_CHICK	Similar to PREDICTED: ovostatin-like (Meleagris gallopavo)	21	13	12	11	11	10	34	18	85	21	34	18	23.4879	1.05998	0.29522	1.41791	3.59047	0.000330085	0.00215487
T_ALT_S_001532	Chr1	115485482..115502111	16630	Q9W6R1	KPB2_TAKRU	Similar to PREDICTED: phosphorylase b kinase regulatory subunit alpha2C liver isoform isoform X3 (Gallus gallus)	1480	1513	1066	1906	1445	1814	3225	3890	3080	3409	3059	2987	2397.89	1.05968	0.128205	1.10007	8.26551	1.39103e-16	1.5838e-14
T_ALT_S_000011	Chr1	143624..164809	21186	Q5XHY1	LR16B_RAT	Similar to PREDICTED: leucine-rich repeat-containing protein 16B-like isoform X3 (Gallus gallus)	182	137	161	134	147	197	336	441	378	267	304	337	249.466	1.05825	0.126495	1.09747	8.36594	5.9639e-17	7.19156e-15
T_ALT_S_014033	Chr15	complement(501816..505818)	4003	Q9W7C5	HBEGF_CHICK	Similar to proheparin-binding EGF-like growth factor precursor (Gallus gallus)	60	80	88	78	112	107	164	170	201	152	276	212	142.495	1.05739	0.196286	1.16387	5.38698	7.16511e-08	1.402e-06
T_ALT_S_000047	Chr1	1196900..1210785	13886	Q8VBX0	ASB13_MOUSE	Similar to ankyrin repeat and SOCS box protein 13 (Gallus gallus)	103	128	85	121	84	88	259	268	173	197	180	230	158.346	1.05586	0.141892	1.10611	7.44129	9.97054e-14	7.10553e-12
T_ALT_S_014206	Chr15	complement(9782083..9787533)	5451	-	-	Protein of unknown function	7	4	0	5	0	0	4	6	25	7	26	12	7.97786	1.05392	0.339966	2.39509	3.10006	0.0019348	0.00939863
T_ALT_S_008062	Chr7	12081439..12113446	32008	Q53TQ3	IN80D_HUMAN	Similar to PREDICTED: LOW QUALITY PROTEIN: INO80 complex subunit D (Gallus gallus)	245	278	155	260	102	158	461	463	440	395	408	412	311.833	1.05197	0.168824	1.12588	6.23113	4.63078e-10	1.58946e-08
T_ALT_S_006741	Chr41	25515870..25571073	55204	P31597	EAA3_RABIT	Similar to PREDICTED: excitatory amino acid transporter 3 (Gallus gallus)	5	3	22	1	2	6	61	5	13	42	8	46	18.0483	1.05141	0.340897	2.17705	3.08424	0.00204076	0.00978752
T_ALT_S_008321	Chr7	24882796..24920079	37284	P97924	KALRN_RAT	Similar to PREDICTED: kalirin isoform X11 (Gallus gallus)	2	10	4	5	0	8	33	14	13	11	7	19	10.3055	1.05121	0.33048	1.71416	3.18086	0.0014684	0.00745022
T_ALT_S_002329	Chr2	5719776..5725683	5908	Q5M8N0	CNRP1_MOUSE	Similar to PREDICTED: CB1 cannabinoid receptor-interacting protein 1-like (Meleagris gallopavo)	45	56	62	45	54	32	133	105	107	79	122	97	77.5243	1.05118	0.168649	1.12509	6.23293	4.578e-10	1.57614e-08
T_ALT_S_014377	Chr15	complement(16113744..16118703)	4960	Q90876	IRF1_CHICK	Similar to PREDICTED: interferon regulatory factor 1-like (Meleagris gallopavo)	101	118	122	95	97	89	268	209	243	163	184	266	161.67	1.04675	0.140187	1.09529	7.46685	8.21348e-14	5.99833e-12
T_ALT_S_010040	Chr11	complement(17122238..17135284)	13047	Q9Y691	KCMB2_HUMAN	Similar to PREDICTED: calcium-activated potassium channel subunit beta-2-like isoform 2 (Meleagris gallopavo)	6	0	0	0	2	0	6	5	7	4	8	24	5.22061	1.04495	0.335087	2.8215	3.11844	0.00181811	0.0089209
T_ALT_S_009137	Chr8	complement(4978002..5027885)	49884	Q9ULD0	OGDHL_HUMAN	Similar to PREDICTED: 2-oxoglutarate dehydrogenase2C mitochondrial isoform X5 (Ficedula albicollis)	74	39	52	22	34	32	105	96	121	92	74	79	67.6301	1.04323	0.210442	1.16818	4.95733	7.14696e-07	1.08784e-05
T_ALT_S_001340	Chr1	complement(101782082..101855556)	73475	P39086	GRIK1_HUMAN	Similar to PREDICTED: glutamate receptor ionotropic2C kainate 1 isoform X1 (Gallus gallus)	20	29	18	27	16	19	50	58	43	45	76	25	35.3403	1.04049	0.237764	1.21354	4.37616	1.20789e-05	0.000127187
T_ALT_S_004459	Chr5	complement(49400247..49414645)	14399	Q2M3D2	EX3L2_HUMAN	Similar to PREDICTED: exocyst complex component 3-like isoform X1 (Gallus gallus)	5	13	12	7	7	2	15	11	19	31	17	34	14.7434	1.04038	0.313759	1.50825	3.31586	0.000913627	0.00503854
T_ALT_S_012268	Chr9	complement(857730..861887)	4158	O15294	OGT1_HUMAN	Similar to PREDICTED: UDP-N-acetylglucosamine--peptide N-acetylglucosaminyltransferase 110 kDa subunit (Geospiza fortis)	1780	2029	1144	2302	1043	1345	3369	4178	3472	2658	3251	3456	2472.96	1.03811	0.14969	1.09365	6.93504	4.06101e-12	2.18298e-10
T_ALT_S_014337	Chr15	14754662..14762228	7567	P18146	EGR1_HUMAN	Similar to PREDICTED: early growth response protein 1-B-like (Anas platyrhynchos)	414	534	326	377	323	360	948	1096	704	781	634	796	602.479	1.03809	0.138042	1.08456	7.52006	5.47504e-14	4.1668e-12
T_ALT_S_013864	Chr21	6007465..6029643	22179	Q5ZMV8	RPGP2_CHICK	Similar to rap1 GTPase-activating protein 2 (Gallus gallus)	15	17	30	34	18	19	56	74	51	70	17	51	37.3903	1.03688	0.26287	1.26884	3.94447	7.99752e-05	0.000642111
T_ALT_S_014601	Chr23	complement(4659712..4663890)	4179	-	-	Protein of unknown function	33	18	24	20	33	31	76	60	67	32	68	55	42.5751	1.03445	0.209676	1.15751	4.93354	8.07508e-07	1.20875e-05
T_ALT_S_009633	Chr8	complement(34024115..34028693)	4579	Q99ML9	RN111_MOUSE	Similar to PREDICTED: E3 ubiquitin-protein ligase Arkadia isoform X4 (Melopsittacus undulatus)	1006	1861	1215	2126	1541	1286	3578	4821	2926	2499	3745	2157	2366.5	1.03376	0.177479	1.11532	5.82469	5.72173e-09	1.47743e-07
T_ALT_S_009404	Chr8	21614188..21617854	3667	Q3MHH6	PYRD2_BOVIN	Similar to PREDICTED: pyridine nucleotide-disulfide oxidoreductase domain-containing protein 2 isoform X10 (Gallus gallus)	188	167	168	227	191	190	392	368	292	396	411	507	292.494	1.03223	0.151424	1.08897	6.81682	9.3079e-12	4.67334e-10
T_ALT_S_012114	Chr13	complement(12860862..13066709)	205848	-	-	Protein of unknown function	17	9	5	8	4	1	31	32	16	14	14	14	13.3065	1.02844	0.310098	1.46075	3.3165	0.000911529	0.0050308
T_ALT_S_013697	Chr21	783886..799989	16104	O60507	TPST1_HUMAN	Similar to PREDICTED: protein-tyrosine sulfotransferase 1 isoformX2 (Gallus gallus)	415	396	412	490	445	372	1015	899	960	735	674	955	641.793	1.02757	0.0964853	1.04903	10.65	1.74327e-26	5.72903e-24
T_ALT_S_012231	Chr13	complement(18788607..18801423)	12817	Q14687	GSE1_HUMAN	Similar to PREDICTED: LOW QUALITY PROTEIN: genetic suppressor element 1 (Gallus gallus)	222	181	173	171	147	253	350	531	444	412	327	360	295.908	1.02623	0.147602	1.0795	6.95267	3.58442e-12	1.95588e-10
T_ALT_S_012310	Chr9	1256652..1256844	193	Q9Z2S7	T22D3_MOUSE	Similar to PREDICTED: TSC22 domain family protein 3 (Ficedula albicollis)	4	11	8	3	7	9	24	15	25	16	24	8	12.782	1.02318	0.299802	1.39565	3.41284	0.000642892	0.00373342
T_ALT_S_000336	Chr1	complement(32573810..32700809)	127000	Q9ULR3	PPM1H_HUMAN	Similar to PREDICTED: protein phosphatase 1H isoform X2 (Gallus gallus)	68	35	62	58	62	48	153	132	91	94	126	113	86.0983	1.02235	0.167159	1.0927	6.11601	9.59444e-10	3.02256e-08
T_ALT_S_012156	Chr13	complement(16750521..16754205)	3685	-	-	Protein of unknown function	4	0	2	6	4	0	10	14	10	4	8	9	5.74299	1.02102	0.335825	1.78244	3.04035	0.00236306	0.0110546
T_ALT_S_016151	Chr18	127959..142118	14160	Q63345	MOG_RAT	Similar to PREDICTED: myelin-oligodendrocyte glycoprotein-like2C partial (Meleagris gallopavo)	1217	1651	1005	1527	1571	1725	3233	3513	3076	2576	2509	3414	2239.77	1.02061	0.13851	1.06663	7.36847	1.72596e-13	1.18241e-11
T_ALT_S_000014	Chr1	complement(440753..449532)	8780	Q04650	LMX1A_MESAU	Similar to PREDICTED: LIM homeobox transcription factor 1-alpha-like (Gallus gallus)	3	5	6	2	0	9	9	13	27	4	12	22	9.23416	1.02045	0.335756	1.77493	3.03927	0.00237151	0.0110834
T_ALT_S_009291	Chr8	15923658..15933046	9389	P24461	CP2G1_RABIT	Similar to cytochrome P-450 2C45 (Gallus gallus)	25	30	40	15	26	35	105	128	31	42	41	80	48.9432	1.0203	0.272879	1.27775	3.73902	0.000184742	0.00131921
T_ALT_S_012739	Chr20	complement(4902648..4903244)	597	Q90X67	SOCS3_CHICK	Similar to PREDICTED: suppressor of cytokine signaling 3-like (Meleagris gallopavo)	12	5	16	3	10	6	7	26	19	32	13	59	17.7307	1.02024	0.328543	1.62816	3.10536	0.00190047	0.00927777
T_ALT_S_015950	Chr24	complement(1086223..1101740)	15518	Q91XU8	CDS2_RAT	Similar to PREDICTED: phosphatidate cytidylyltransferase 2 isoform X6 (Gallus gallus)	1145	1753	1206	1321	1195	1081	2562	4221	2404	2398	3157	1725	1995.98	1.01986	0.165923	1.08871	6.14661	7.91584e-10	2.56069e-08
T_ALT_S_013650	Chr21	complement(44963..49660)	4698	O95841	ANGL1_HUMAN	Similar to PREDICTED: angiopoietin-related protein 1-like (Meleagris gallopavo)	8	8	6	10	16	9	49	10	22	14	25	30	17.1014	1.01742	0.299263	1.3826	3.39975	0.000674484	0.00389343
T_ALT_S_000485	Chr1	45668581..45681029	12449	Q86XJ1	GA2L3_HUMAN	Similar to GAS2-like protein 3 (Gallus gallus)	362	357	186	444	273	280	529	877	685	527	700	664	485.843	1.01713	0.160042	1.08038	6.35537	2.07928e-10	7.70932e-09
T_ALT_S_017710	ChrUn_random_7180001881335	1..565	565	Q9GZW5	SCND2_HUMAN	Similar to PREDICTED: protein-glutamine gamma-glutamyltransferase 5-like (Gallus gallus)	28	10	20	26	10	21	51	50	52	17	60	38	31.2803	1.01479	0.255454	1.22222	3.97248	7.11282e-05	0.000584051
T_ALT_S_015045	Chr28	complement(1035831..1037877)	2047	Q13451	FKBP5_HUMAN	Similar to PREDICTED: peptidyl-prolyl cis-trans isomerase FKBP5 isoform X1 (Anas platyrhynchos)	152	110	137	102	134	127	308	332	262	262	188	241	194.621	1.01366	0.136154	1.05773	7.44497	9.69698e-14	6.97604e-12
T_ALT_S_001038	Chr1	75390603..75400286	9684	Q69DK8	C1S_PIG	Similar to PREDICTED: complement C1s subcomponent-like (Meleagris gallopavo)	359	601	522	511	528	571	895	1172	714	1138	1293	1334	810.624	1.01254	0.183416	1.09892	5.52044	3.3815e-08	7.12777e-07
T_ALT_S_012462	Chr9	9388526..9389350	825	-	-	Protein of unknown function	0	5	4	5	2	3	18	17	4	8	8	8	6.69945	1.01241	0.33327	1.70684	3.03782	0.00238299	0.0111268
T_ALT_S_005703	Chr4	complement(15405970..15442329)	36360	O94988	FA13A_HUMAN	Similar to PREDICTED: protein FAM13A-like (Meleagris gallopavo)	989	888	1137	1151	947	961	2257	2781	1925	1718	1904	1878	1528.76	1.01238	0.0939952	1.0324	10.7706	4.74032e-27	1.67183e-24
T_ALT_S_003084	Chr2	complement(60325703..60340277)	14575	Q92484	ASM3A_HUMAN	Similar to PREDICTED: acid sphingomyelinase-like phosphodiesterase 3a-like (Meleagris gallopavo)	161	159	152	159	152	171	390	317	350	283	326	289	240.868	1.01226	0.0977682	1.03401	10.3537	4.0277e-25	1.16481e-22
T_ALT_S_003541	Chr2	105436048..105456266	20219	Q9D6Y7	MSRA_MOUSE	Similar to PREDICTED: mitochondrial peptide methionine sulfoxide reductase isoform X1 (Anas platyrhynchos)	16	10	17	15	23	19	50	42	44	25	42	24	26.8923	1.00803	0.232038	1.16498	4.34424	1.39758e-05	0.000143111
T_ALT_S_017820	ChrUn_random_7180001899501	15..717	703	Q80TR1	LPHN1_MOUSE	Similar to PREDICTED: latrophilin-1-like (Ficedula albicollis)	10	4	0	3	1	3	14	6	26	5	14	9	7.70574	1.00602	0.338239	1.82764	2.9743	0.00293656	0.0132406
T_ALT_S_013382	Chr19	1337916..1351953	14038	Q8NA23	WDR31_HUMAN	Similar to PREDICTED: WD repeat-containing protein 31-like (Meleagris gallopavo)	10	15	6	8	7	6	25	33	16	23	12	18	14.7424	1.00515	0.280154	1.28513	3.58784	0.00033343	0.0021718
T_ALT_S_010203	Chr12	complement(670824..684901)	14078	Q8C170	MYO9A_MOUSE	Similar to PREDICTED: unconventional myosin-IXa2C partial (Melopsittacus undulatus)	11	6	7	6	2	1	14	26	8	21	13	10	10.3301	1.00472	0.320307	1.5104	3.13673	0.00170844	0.00846901
T_ALT_S_007518	Chr6	complement(24819163..24833261)	14099	Q6MM37	T23O_BDEBA	Similar to PREDICTED: MAM and LDL-receptor class A domain-containing protein C10orf112 (Gallus gallus)	6	0	2	0	0	0	22	8	14	4	2	5	4.95523	1.00323	0.333821	2.76151	3.00529	0.00265331	0.0121993
T_ALT_S_011448	Chr17	complement(11469393..11487435)	18043	Q1XA76	ASIC1_CHICK	Similar to PREDICTED: acid-sensing ion channel 1 (Geospiza fortis)	17	21	18	10	8	3	14	26	42	28	52	32	22.7128	1.00158	0.300909	1.36805	3.32852	0.00087308	0.00487964
T_ALT_S_003583	Chr2	107448053..107459625	11573	Q2XXQ5	CRVP2_DISTY	Similar to PREDICTED: cysteine-rich venom protein-like (Gallus gallus)	4	4	5	1	6	4	11	21	24	9	15	1	8.55879	1.00092	0.33456	1.71087	2.99173	0.00277398	0.0126376
T_ALT_S_001535	Chr1	115558400..115576842	18443	P46019	KPB2_HUMAN	Similar to PREDICTED: phosphorylase b kinase regulatory subunit alpha2C skeletal muscle isoform isoform X6 (Gallus gallus)	736	1013	551	984	626	886	1392	1980	1612	2109	1255	1600	1229.5	1.0009	0.16961	1.07199	5.9012	3.60867e-09	9.68113e-08
T_ALT_S_016084	Chr27	complement(703641..707740)	4100	P07629	SAMP_MESAU	Similar to C-reactive protein precursor (Gallus gallus)	59	65	95	99	61	94	205	193	163	103	153	183	121.294	1.00052	0.167357	1.06951	5.97837	2.25378e-09	6.49197e-08
T_ALT_S_014914	Chr30	complement(3179459..3187798)	8340	Q5IS41	NCAN_PANTR	Similar to neurocan core protein precursor (Gallus gallus)	91	90	53	55	74	59	22	38	40	21	35	38	51.005	-1.00398	0.20711	-1.11965	-4.84757	1.24986e-06	1.76839e-05
T_ALT_S_008237	Chr7	21605879..21640698	34820	Q0VFZ6	CC173_HUMAN	Similar to PREDICTED: coiled-coil domain-containing protein 173-like (Gallus gallus)	282	302	443	500	454	404	223	233	209	179	161	146	292.806	-1.00651	0.15247	-1.06265	-6.60133	4.0749e-11	1.75366e-09
T_ALT_S_006176	Chr4	53709608..53713087	3480	Q865B7	PRGC1_BOVIN	Similar to peroxisome proliferator-activated receptor gamma coactivator 1-alpha (Gallus gallus)	15	23	20	17	18	15	6	10	7	5	8	9	12.7067	-1.00803	0.273114	-1.26626	-3.69089	0.00022347	0.00154982
T_ALT_S_016054	Chr27	281485..284793	3309	P51673	RABP2_RAT	Similar to PREDICTED: LOW QUALITY PROTEIN: cellular retinoic acid-binding protein 2-like (Meleagris gallopavo)	91	12	6	6	19	6	2	7	8	4	9	2	13.7578	-1.00964	0.340894	-2.07017	-2.96173	0.0030592	0.0136615
T_ALT_S_012729	Chr20	4696872..4700896	4025	Q14781	CBX2_HUMAN	Similar to PREDICTED: chromobox protein homolog 2 (Gallus gallus)	77	80	46	116	44	75	33	56	23	18	40	23	51.5674	-1.0113	0.238842	-1.18093	-4.23417	2.29402e-05	0.000218521
T_ALT_S_014676	Chr23	6308532..6313946	5415	P47239	PAX7_MOUSE	Similar to PREDICTED: paired box protein Pax-7 isoform X1 (Melopsittacus undulatus)	13	30	34	16	28	30	6	10	15	14	7	9	17.8549	-1.01174	0.28622	-1.31699	-3.53484	0.000408018	0.00256296
T_ALT_S_016722	ChrUn_random_7180001923121	157..1984	1828	Q7M6Y6	MRO2B_MOUSE	Similar to PREDICTED: maestro heat-like repeat-containing protein family member 2B-like isoform X5 (Gallus gallus)	26	2	9	2	5	16	3	4	1	0	0	3	5.77601	-1.01363	0.338252	-2.4707	-2.99668	0.00272939	0.0124777
T_ALT_S_008493	Chr10	complement(3113181..3119668)	6488	Q8IUS5	EPHX4_HUMAN	Similar to PREDICTED: epoxide hydrolase 4 (Gallus gallus)	0	11	8	16	14	9	1	4	0	4	1	0	5.69929	-1.01388	0.33774	-2.53299	-3.00196	0.00268251	0.0123179
T_ALT_S_001292	Chr1	complement(90513561..90526280)	12720	Q8IUF8	MINA_HUMAN	Similar to PREDICTED: MYC-induced nuclear antigen-like (Meleagris gallopavo)	507	375	750	501	525	589	284	246	288	234	191	301	398.005	-1.01426	0.158062	-1.07562	-6.41682	1.39147e-10	5.39427e-09
T_ALT_S_008010	Chr7	complement(9707425..9727972)	20548	Q5ZL72	CH60_CHICK	Similar to PREDICTED: 60 kDa heat shock protein2C mitochondrial-like (Meleagris gallopavo)	9476	9471	12426	10611	10515	12640	5821	4942	6216	6118	3566	4438	8004.15	-1.01769	0.144767	-1.06825	-7.02985	2.0675e-12	1.16781e-10
T_ALT_S_004781	Chr3	12367804..12379878	12075	-	-	Protein of unknown function	97	52	73	52	36	65	27	7	29	17	37	36	43.6948	-1.01778	0.268657	-1.26208	-3.78839	0.000151626	0.00111239
T_ALT_S_004912	Chr3	complement(32128495..32137142)	8648	Q9YGS0	IRX4_CHICK	Similar to iroquois-class homeodomain protein IRX-4 (Gallus gallus)	23	27	37	13	41	31	7	12	16	6	17	12	20.3116	-1.01877	0.283763	-1.31564	-3.59021	0.000330407	0.00215547
T_ALT_S_013577	Chr19	7814925..7847423	32499	Q5VT06	CE350_HUMAN	Similar to PREDICTED: centriolin-like (Meleagris gallopavo)	15	0	38	5	8	18	1	6	0	2	3	0	8.00431	-1.01886	0.333305	-2.83093	-3.05684	0.0022368	0.0105493
T_ALT_S_002771	Chr2	34047524..34111879	64356	Q6ZMV9	KIF6_HUMAN	Similar to PREDICTED: kinesin-like protein KIF6-like (Meleagris gallopavo)	1	7	8	4	31	7	0	2	2	0	0	4	5.66464	-1.02074	0.332632	-2.91572	-3.06867	0.00215015	0.0102005
T_ALT_S_014572	Chr23	4106296..4112248	5953	Q99PW8	KIF17_MOUSE	Similar to PREDICTED: dolichyl-diphosphooligosaccharide--protein glycosyltransferase 48 kDa subunit-like (Meleagris gallopavo)	40	15	80	26	31	59	26	18	12	9	6	25	28.8104	-1.02151	0.304616	-1.41502	-3.35342	0.000798183	0.00450497
T_ALT_S_006551	Chr41	complement(9707190..9857028)	149839	-	-	Protein of unknown function	5	9	8	7	12	8	2	3	5	0	2	3	5.31805	-1.02502	0.333399	-1.73622	-3.07447	0.0021088	0.0100604
T_ALT_S_001579	Chr1	120435752..120451912	16161	Q13491	GPM6B_HUMAN	Similar to neuronal membrane glycoprotein M6-b (Gallus gallus)	107	37	43	30	45	24	13	30	17	21	18	15	32.7478	-1.02846	0.276556	-1.30055	-3.71882	0.000200156	0.0014139
T_ALT_S_015417	Chr29	complement(3608967..3609969)	1003	Q14168	MPP2_HUMAN	Similar to PREDICTED: MAGUK p55 subfamily member 2-like (Meleagris gallopavo)	92	46	96	67	73	85	30	31	41	47	31	24	55.1578	-1.03035	0.212164	-1.15677	-4.85637	1.19555e-06	1.69986e-05
T_ALT_S_006591	Chr41	complement(12542773..12547078)	4306	P23228	HMCS1_CHICK	Similar to PREDICTED: hydroxymethylglutaryl-CoA synthase2C cytoplasmic-like2C partial (Meleagris gallopavo)	1056	517	502	370	363	355	167	403	235	249	175	142	370.77	-1.0319	0.232203	-1.19169	-4.44395	8.83235e-06	9.74759e-05
T_ALT_S_001275	Chr1	complement(90035738..90057782)	22045	-	-	Protein of unknown function	242	221	202	205	112	182	108	86	30	44	94	133	136.864	-1.03238	0.243701	-1.21567	-4.23625	2.27287e-05	0.000217078
T_ALT_S_015408	Chr29	complement(3441451..3483720)	42270	Q9QXY2	SRCN1_RAT	Similar to PREDICTED: SRC kinase signaling inhibitor 1 (Falco peregrinus)	129	153	95	109	112	113	57	86	52	29	72	27	85.208	-1.03549	0.209473	-1.15789	-4.94331	7.68086e-07	1.15814e-05
T_ALT_S_009001	Chr10	26234983..26239367	4385	Q1RKN1	THIO_RICBR	Similar to PREDICTED: hypothetical protein LOC100547222 (Meleagris gallopavo)	98	72	80	69	82	51	52	23	37	30	33	30	54.227	-1.03727	0.193141	-1.13778	-5.37056	7.84925e-08	1.50531e-06
T_ALT_S_005038	Chr3	complement(45167517..45178527)	11011	Q6GM21	SLMO1_XENLA	Similar to PREDICTED: protein slowmo homolog 1-like isoform 1 (Meleagris gallopavo)	236	157	277	143	248	204	77	142	95	78	104	86	153.471	-1.03808	0.186515	-1.13035	-5.56569	2.61118e-08	5.61346e-07
T_ALT_S_012955	Chr22	complement(501553..509654)	8102	P02612	MLRM_CHICK	Similar to myosin regulatory light chain 22C smooth muscle major isoform (Gallus gallus)	867	567	808	527	553	614	318	243	362	277	337	293	477.626	-1.04052	0.145584	-1.0929	-7.14724	8.85429e-13	5.40224e-11
T_ALT_S_010433	Chr12	complement(10522719..10529885)	7167	Q01954	BNC1_HUMAN	Similar to PREDICTED: zinc finger protein basonuclin-1-like (Meleagris gallopavo)	32	15	16	32	10	12	4	10	10	10	5	3	12.9136	-1.04095	0.304475	-1.44503	-3.41882	0.000628938	0.00366564
T_ALT_S_002580	Chr2	21233150..21253503	20354	Q7Z3Z2	RD3_HUMAN	Similar to PREDICTED: protein RD3-like (Meleagris gallopavo)	118	90	103	256	190	177	78	63	49	62	61	91	110.889	-1.04428	0.224597	-1.19245	-4.64959	3.3259e-06	4.16746e-05
T_ALT_S_009346	Chr8	complement(18633903..18653229)	19327	P62739	ACTA_BOVIN	Similar to actin2C aortic smooth muscle (Homo sapiens)	4512	1943	2402	2236	1988	2340	1269	711	1739	1147	1080	918	1832.03	-1.04449	0.193771	-1.14612	-5.39031	7.03346e-08	1.38373e-06
T_ALT_S_001272	Chr1	complement(89959007..89975235)	16229	-	-	Similar to PREDICTED: histone-lysine N-methyltransferase PRDM9-like (Meleagris gallopavo)	370	340	387	314	417	409	206	131	207	153	166	187	273.575	-1.04531	0.141273	-1.0946	-7.39925	1.36951e-13	9.52072e-12
T_ALT_S_008427	Chr7	33522248..33594225	71978	Q9C0I4	THS7B_HUMAN	Similar to PREDICTED: LOW QUALITY PROTEIN: thrombospondin type-1 domain-containing protein 7B-like2C partial (Meleagris gallopavo)	95	85	182	163	120	158	79	57	60	28	63	72	96.1634	-1.04551	0.212888	-1.17439	-4.91109	9.05704e-07	1.33501e-05
T_ALT_S_016924	ChrUn_random_7180001923125	142..661	520	-	-	Similar to PREDICTED: glycerol kinase-like (Meleagris gallopavo)	33	6	18	3	7	36	3	10	8	1	1	2	10.507	-1.04635	0.340794	-2.1035	-3.07034	0.00213813	0.0101568
T_ALT_S_015397	Chr29	complement(3287548..3299700)	12153	Q8IUK5	PLDX1_HUMAN	Similar to PREDICTED: plexin domain-containing protein 1 isoform X1 (Gallus gallus)	1068	544	777	688	606	701	324	366	226	246	478	333	525.165	-1.04757	0.17704	-1.12979	-5.91717	3.27535e-09	8.91933e-08
T_ALT_S_005436	Chr3	83178211..83192973	14763	Q14534	ERG1_HUMAN	Similar to PREDICTED: squalene monooxygenase-like (Meleagris gallopavo)	106	66	76	67	113	35	37	28	38	23	35	39	54.8006	-1.04923	0.228803	-1.20594	-4.58572	4.52421e-06	5.47448e-05
T_ALT_S_005403	Chr3	80710645..80715571	4927	P28686	NOV_CHICK	Similar to PREDICTED: protein NOV-like (Meleagris gallopavo)	239	47	80	84	124	72	62	51	40	14	50	41	73.5512	-1.05425	0.274219	-1.32393	-3.84455	0.000120774	0.000907219
T_ALT_S_016771	ChrUn_random_7180001955926	60..1475	1416	Q7Z745	MRO2B_HUMAN	Similar to PREDICTED: maestro heat-like repeat-containing protein family member 2B-like isoform X1 (Gallus gallus)	57	13	21	5	13	55	9	14	11	0	2	0	16.3287	-1.05516	0.340608	-2.27982	-3.09788	0.00194909	0.00945448
T_ALT_S_002315	Chr2	complement(4357845..4361464)	3620	Q9NZU0	FLRT3_HUMAN	Similar to PREDICTED: leucine-rich repeat transmembrane protein FLRT3-like (Meleagris gallopavo)	214	217	153	210	136	140	76	98	73	58	84	100	128.415	-1.05534	0.15583	-1.11723	-6.77239	1.26669e-11	6.14645e-10
T_ALT_S_001428	Chr1	complement(107861129..107913319)	52191	Q9EP73	PD1L1_MOUSE	Similar to PREDICTED: hypothetical protein LOC100539282 (Meleagris gallopavo)	49	76	108	20	47	72	17	38	13	27	5	33	42.3831	-1.0666	0.307756	-1.49767	-3.46573	0.000528792	0.00317935
T_ALT_S_003299	Chr2	complement(80157814..80242934)	85121	Q6YHK3	CD109_HUMAN	Similar to PREDICTED: CD109 antigen (Anas platyrhynchos)	259	39	99	46	51	103	31	37	63	25	14	44	65.9226	-1.06699	0.303104	-1.46761	-3.52022	0.000431191	0.00267712
T_ALT_S_000317	Chr1	complement(29850710..29974637)	123928	Q90827	NEL_CHICK	Similar to protein NEL precursor (Gallus gallus)	942	834	736	255	484	334	231	406	299	178	125	271	418.93	-1.0677	0.24761	-1.26592	-4.31201	1.6178e-05	0.000162454
T_ALT_S_008312	Chr7	complement(24475953..24518340)	42388	Q6A4L1	S12A8_XENLA	Similar to PREDICTED: solute carrier family 12 member 8-like (Meleagris gallopavo)	176	105	207	129	141	149	60	84	65	45	46	101	108.291	-1.06857	0.198604	-1.17924	-5.38039	7.43251e-08	1.43874e-06
T_ALT_S_008742	Chr10	complement(13020210..13031360)	11151	Q6AW68	SC16B_CHICK	Similar to PREDICTED: protein transport protein Sec16B-like (Meleagris gallopavo)	1191	1599	1845	1717	2297	2104	989	1065	876	559	651	856	1309.28	-1.06901	0.163015	-1.13832	-6.5577	5.46447e-11	2.30368e-09
T_ALT_S_012183	Chr13	complement(17620034..17623869)	3836	Q9H9R9	DBND1_HUMAN	Similar to PREDICTED: dysbindin domain-containing protein 1-like (Meleagris gallopavo)	33	11	59	27	36	21	9	8	12	10	16	14	21.3278	-1.071	0.2925	-1.42169	-3.66154	0.0002507	0.00170835
T_ALT_S_003089	Chr2	complement(60480848..60498475)	17628	Q48FJ9	COBT_PSE14	Protein of unknown function	103	89	45	43	42	81	9	21	22	30	35	36	46.4133	-1.07156	0.275535	-1.35206	-3.88901	0.000100654	0.000779152
T_ALT_S_012775	Chr20	5307624..5311340	3717	P51570	GALK1_HUMAN	Similar to PREDICTED: galactokinase isoform X4 (Gallus gallus)	535	427	1162	788	548	414	293	359	194	287	237	301	458.76	-1.07222	0.210332	-1.20021	-5.09775	3.43713e-07	5.66069e-06
T_ALT_S_005068	Chr3	48195693..48207790	12098	O14730	RIOK3_HUMAN	Similar to PREDICTED: serine/threonine-protein kinase RIO3 isoform X3 (Gallus gallus)	4063	3177	5561	3430	3852	4688	1954	2529	1846	1706	1383	1996	3003.21	-1.07311	0.148455	-1.12948	-7.22852	4.88274e-13	3.09669e-11
T_ALT_S_008638	Chr10	10177900..10191765	13866	Q9D3A8	CAPON_MOUSE	Similar to PREDICTED: carboxyl-terminal PDZ ligand of neuronal nitric oxide synthase protein isoform X11 (Gallus gallus)	615	480	631	788	708	694	434	332	286	176	201	357	470.018	-1.07976	0.164118	-1.15085	-6.57917	4.7308e-11	2.01792e-09
T_ALT_S_003180	Chr2	66828688..66833821	5134	Q0VC50	RT4I1_BOVIN	Similar to PREDICTED: reticulon-4-interacting protein 12C mitochondrial-like2C partial (Meleagris gallopavo)	130	93	164	109	139	112	38	67	82	49	46	49	89.3644	-1.08349	0.18716	-1.18071	-5.78912	7.07542e-09	1.77623e-07
T_ALT_S_006115	Chr4	47342798..47786548	443751	Q6ZWB6	KCTD8_HUMAN	Similar to PREDICTED: LOW QUALITY PROTEIN: potassium channel tetramerization domain containing 82C partial (Falco cherrug)	54	47	105	63	68	81	31	34	31	31	22	31	49.8219	-1.08779	0.212867	-1.22241	-5.1102	3.21822e-07	5.33664e-06
T_ALT_S_008236	Chr7	complement(21597371..21633788)	36418	A2AR02	PPIG_MOUSE	Similar to PREDICTED: peptidyl-prolyl cis-trans isomerase G isoform X3 (Gallus gallus)	391	497	670	664	570	567	182	386	270	255	181	211	401.767	-1.10077	0.175537	-1.18547	-6.27084	3.59101e-10	1.26341e-08
T_ALT_S_015416	Chr29	complement(3607424..3608729)	1306	Q9WV34	MPP2_MOUSE	Similar to PREDICTED: MAGUK p55 subfamily member 2-like (Meleagris gallopavo)	214	165	308	213	204	207	81	80	80	80	159	75	155.389	-1.10243	0.201805	-1.22128	-5.46283	4.68593e-08	9.57041e-07
T_ALT_S_015009	Chr28	complement(329756..357952)	28197	Q86VF2	IGFN1_HUMAN	Similar to PREDICTED: immunoglobulin-like and fibronectin type III domain-containing protein 1-like2C partial (Meleagris gallopavo)	65	14	51	33	32	40	5	4	4	14	10	31	25.2573	-1.1059	0.324532	-1.71121	-3.40768	0.000655175	0.0037956
T_ALT_S_005291	Chr3	complement(69791167..69807374)	16208	P04354	CALB1_CHICK	Similar to PREDICTED: calbindin-like (Meleagris gallopavo)	11	5	12	2	14	8	0	4	0	3	0	2	5.13298	-1.11588	0.340446	-2.5329	-3.27769	0.0010466	0.00565115
T_ALT_S_015266	Chr29	complement(456060..458470)	2411	Q0P4C4	DCAKD_DANRE	Similar to PREDICTED: dephospho-CoA kinase domain-containing protein isoform X11 (Gallus gallus)	9	8	19	15	14	15	3	7	3	4	2	7	8.82593	-1.12005	0.313007	-1.62493	-3.57836	0.000345759	0.00223399
T_ALT_S_004017	Chr5	complement(20292980..20313913)	20934	Q68DD2	PA24F_HUMAN	Similar to PREDICTED: cytosolic phospholipase A2 zeta-like (Meleagris gallopavo)	51	25	111	38	19	47	16	39	8	14	9	12	32.0113	-1.12129	0.310345	-1.5935	-3.61305	0.000302611	0.00200291
T_ALT_S_009368	Chr8	complement(19768853..19774957)	6105	Q2AC31	FFAR4_RAT	Similar to PREDICTED: G-protein coupled receptor 120-like (Meleagris gallopavo)	57	41	60	73	65	45	32	24	13	14	36	20	39.6348	-1.12331	0.227737	-1.28939	-4.93248	8.11932e-07	1.21412e-05
T_ALT_S_000221	Chr1	complement(19231265..19273994)	42730	Q6ZVW7	I17EL_HUMAN	Similar to PREDICTED: putative interleukin-17 receptor E-like (Taeniopygia guttata)	39	102	99	47	72	43	30	32	31	18	33	3	45.6441	-1.12443	0.292122	-1.48765	-3.84919	0.000118511	0.000894296
T_ALT_S_000177	Chr1	complement(12527823..12597888)	70066	O93574	RELN_CHICK	Similar to PREDICTED: reelin-like2C partial (Meleagris gallopavo)	869	1305	859	826	399	775	460	393	360	337	200	376	590.432	-1.12888	0.198361	-1.24523	-5.69105	1.26261e-08	2.97836e-07
T_ALT_S_011305	Chr17	8155839..8200889	45051	P04210	LV1_CHICK	Similar to PREDICTED: immunoglobulin superfamily DCC subclass member 3-like (Pseudopodoces humilis)	4	12	18	12	11	17	3	1	4	3	3	7	8.00464	-1.13336	0.327789	-1.8169	-3.45758	0.000545046	0.00325676
T_ALT_S_009030	Chr10	complement(26963918..26969818)	5901	P28571	SC6A9_MOUSE	Similar to PREDICTED: sodium- and chloride-dependent glycine transporter 1-like (Meleagris gallopavo)	210	343	208	123	146	257	56	147	54	57	63	128	149.242	-1.1365	0.253049	-1.36193	-4.49124	7.08105e-06	8.04336e-05
T_ALT_S_003933	Chr5	complement(15290050..15297798)	7749	P35790	CHKA_HUMAN	Similar to PREDICTED: choline kinase alpha-like (Meleagris gallopavo)	1013	852	1178	1383	1469	1814	667	604	697	378	509	516	919.495	-1.14009	0.167203	-1.21844	-6.81861	9.19275e-12	4.63161e-10
T_ALT_S_012055	Chr13	11119981..11125591	5611	P00508	AATM_CHICK	Similar to PREDICTED: aspartate aminotransferase2C mitochondrial-like (Meleagris gallopavo)	7574	6650	8306	7648	7283	7989	3832	3434	3525	3252	3401	2718	5440.18	-1.15101	0.0905997	-1.17208	-12.7043	5.5965e-37	8.9917e-34
T_ALT_S_004116	Chr5	complement(23953143..23967919)	14777	Q2HJF2	FXL22_BOVIN	Protein of unknown function	32	2	24	1	11	2	1	0	2	2	1	0	6.36374	-1.15914	0.331707	-3.54432	-3.49447	0.000475003	0.00289934
T_ALT_S_009863	Chr11	complement(10553817..10554950)	1134	Q96HV5	TM41A_HUMAN	Similar to PREDICTED: transmembrane protein 41A-like (Meleagris gallopavo)	210	170	396	223	252	199	112	160	83	78	79	94	170.142	-1.1599	0.197153	-1.27777	-5.88324	4.02309e-09	1.06937e-07
T_ALT_S_013354	Chr19	complement(436028..445644)	9617	Q6UXC1	AEGP_HUMAN	Similar to PREDICTED: apical endosomal glycoprotein isoform X2 (Gallus gallus)	2336	3192	3053	3517	3371	3510	1576	1050	1259	1504	1381	1284	2254.79	-1.16637	0.147432	-1.22672	-7.91121	2.54891e-15	2.3476e-13
T_ALT_S_005003	Chr3	42606537..42676881	70345	P19137	LAMA1_MOUSE	Similar to laminin subunit alpha-1 precursor (Gallus gallus)	1190	1041	994	974	1136	1116	558	449	602	392	406	425	768.493	-1.16908	0.102355	-1.19669	-11.4218	3.25522e-30	1.68109e-27
T_ALT_S_006586	Chr41	complement(12245599..12251825)	6227	P70492	FGF10_RAT	Similar to fibroblast growth factor 10 precursor (Gallus gallus)	19	24	17	27	16	10	9	5	10	8	4	1	12.2884	-1.1796	0.299156	-1.6068	-3.94307	8.04442e-05	0.000645476
T_ALT_S_012381	Chr9	2979943..2980256	314	P08955	PYR1_MESAU	Similar to PREDICTED: CAD protein (Gallus gallus)	12	13	8	12	11	23	3	1	7	4	1	6	8.44301	-1.18043	0.32469	-1.84573	-3.63557	0.000277371	0.00186288
T_ALT_S_014303	Chr15	complement(13302658..13323203)	20546	P19246	NFH_MOUSE	Similar to PREDICTED: hypothetical protein LOC100550301 (Meleagris gallopavo)	1175	781	1391	903	956	1057	494	382	497	482	333	438	737.783	-1.18432	0.149102	-1.24718	-7.94298	1.97385e-15	1.87775e-13
T_ALT_S_013408	Chr19	2279889..2280646	758	P18856	CAF1_EPHMU	Similar to PREDICTED: collagen alpha-1(II) chain-like (Gallus gallus)	13	15	4	10	8	7	0	0	6	0	1	3	5.49614	-1.18652	0.340888	-2.50747	-3.48067	0.000500168	0.00303422
T_ALT_S_003123	Chr2	complement(62976731..63039263)	62533	Q3URY6	ARMC2_MOUSE	Similar to PREDICTED: armadillo repeat-containing protein 2-like (Meleagris gallopavo)	60	62	44	116	110	92	18	21	22	36	49	26	54.9024	-1.18706	0.263489	-1.45562	-4.50516	6.63238e-06	7.59691e-05
T_ALT_S_009954	Chr11	complement(14167630..14169990)	2361	Q9BQQ7	RTP3_HUMAN	Similar to PREDICTED: uncharacterized protein LOC101751236 (Gallus gallus)	29	16	42	14	14	28	12	8	10	0	10	2	15.2063	-1.19522	0.3212	-1.80872	-3.72111	0.000198349	0.00140251
T_ALT_S_002614	Chr2	complement(24245482..24261011)	15530	Q9H222	ABCG5_HUMAN	Similar to PREDICTED: ATP-binding cassette sub-family G member 5-like (Meleagris gallopavo)	260	551	328	554	390	438	64	67	47	42	321	24	257.358	-1.19894	0.337131	-2.11969	-3.55631	0.000376099	0.0023926
T_ALT_S_003174	Chr2	complement(66498220..66509768)	11549	Q91379	NR2E1_CHICK	Similar to PREDICTED: nuclear receptor subfamily 2 group E member 1 (Falco peregrinus)	46	41	66	65	71	37	18	15	16	0	14	38	35.3249	-1.2071	0.307787	-1.6971	-3.92186	8.78671e-05	0.000695815
T_ALT_S_002749	Chr2	complement(32766904..32768911)	2008	Q04619	HS90B_CHICK	Similar to PREDICTED: heat shock cognate protein HSP 90-beta-like (Meleagris gallopavo)	709	384	838	527	625	685	229	223	314	256	224	282	440.37	-1.20719	0.170555	-1.29411	-7.07799	1.46262e-12	8.66781e-11
T_ALT_S_013250	Chr22	12107284..12120215	12932	Q8NI51	CTCFL_HUMAN	Similar to PREDICTED: transcriptional repressor CTCFL isoform X1 (Ficedula albicollis)	1248	1089	1253	1577	1370	1278	609	615	459	669	480	400	915.768	-1.20881	0.137124	-1.26216	-8.81549	1.19158e-18	1.75819e-16
T_ALT_S_016171	ChrUn_random_7180001879934	complement(992..1970)	979	P27003	S10AA_CHICK	Similar to protein S100-A10 (Gallus gallus)	905	650	953	616	641	847	355	300	337	285	344	300	541.962	-1.21095	0.13244	-1.26051	-9.14343	6.05004e-20	1.08004e-17
T_ALT_S_003770	Chr5	complement(6072012..6088381)	16370	A1A5B4	ANO9_HUMAN	Similar to PREDICTED: anoctamin-9-like (Meleagris gallopavo)	287	133	292	121	154	180	71	107	92	67	67	54	133.998	-1.21157	0.210217	-1.35619	-5.76346	8.24081e-09	2.03002e-07
T_ALT_S_011240	Chr17	6729275..6758127	28853	O00763	ACACB_HUMAN	Similar to PREDICTED: LOW QUALITY PROTEIN: acetyl-CoA carboxylase 2 (Taeniopygia guttata)	265	405	192	289	229	390	57	211	82	51	132	26	192.507	-1.21204	0.307403	-1.69763	-3.94282	8.05282e-05	0.000645476
T_ALT_S_002750	Chr2	complement(32769259..32773278)	4020	Q04619	HS90B_CHICK	Similar to PREDICTED: heat shock cognate protein HSP 90-beta-like (Meleagris gallopavo)	908	734	1067	630	796	985	335	253	455	392	222	387	597.113	-1.21669	0.18232	-1.31907	-6.67341	2.49919e-11	1.13642e-09
T_ALT_S_014210	Chr15	9817865..9826831	8967	P10184	IOV7_CHICK	Similar to PREDICTED: ovoinhibitor-like isoform X2 (Gallus gallus)	147	98	105	28	23	88	37	31	21	5	35	22	52.5002	-1.21728	0.308099	-1.712	-3.95092	7.7851e-05	0.000629268
T_ALT_S_015418	Chr29	complement(3610749..3613981)	3233	Q9WV34	MPP2_MOUSE	Similar to PREDICTED: MAGUK p55 subfamily member 2-like isoform X3 (Gallus gallus)	181	135	169	181	136	114	65	42	62	65	63	70	106.111	-1.21971	0.160192	-1.29607	-7.61402	2.65693e-14	2.15838e-12
T_ALT_S_015961	Chr24	1524671..1527050	2380	Q9Y250	LZTS1_HUMAN	Similar to PREDICTED: leucine zipper putative tumor suppressor 1-like (Meleagris gallopavo)	18	9	11	13	6	20	4	7	2	0	2	5	7.93575	-1.2236	0.327737	-1.95981	-3.73349	0.000188843	0.00134317
T_ALT_S_005601	Chr4	8996565..9003579	7015	Q99735	MGST2_HUMAN	Similar to PREDICTED: microsomal glutathione S-transferase 2-like (Meleagris gallopavo)	5611	6206	8257	7935	7697	8123	3046	3689	3109	2366	3019	3093	5161.51	-1.22585	0.122282	-1.26805	-10.0247	1.1866e-23	3.01021e-21
T_ALT_S_009972	Chr11	14407715..14409068	1354	Q9CYS6	CB072_MOUSE	Similar to PREDICTED: 26S proteasome non-ATPase regulatory subunit 1-like (Meleagris gallopavo)	19	18	21	20	14	10	4	5	2	4	11	5	11.0117	-1.22976	0.301346	-1.69488	-4.08089	4.4864e-05	0.000391039
T_ALT_S_001539	Chr1	115797632..115981127	183496	Q8R550	SH3K1_MOUSE	Similar to PREDICTED: SH3 domain-containing kinase-binding protein 1-like2C partial (Meleagris gallopavo)	1557	1260	2446	1263	1749	1709	750	699	715	280	552	934	1155	-1.23244	0.203791	-1.36826	-6.04759	1.47028e-09	4.43848e-08
T_ALT_S_004647	Chr5	complement(58960386..58963611)	3226	Q8BXA0	LRFN5_MOUSE	Similar to PREDICTED: leucine-rich repeat and fibronectin type-III domain-containing protein 5 isoform X2 (Gallus gallus)	348	259	276	286	309	268	174	67	145	104	92	117	202.099	-1.2343	0.168132	-1.32033	-7.34125	2.11603e-13	1.4298e-11
T_ALT_S_009233	Chr8	11036633..11039126	2494	Q8TCA0	LRC20_HUMAN	Similar to leucine-rich repeat-containing protein 20 (Gallus gallus)	36	24	16	12	19	18	8	6	6	6	11	2	13.5399	-1.23657	0.296913	-1.67216	-4.16475	3.11693e-05	0.000284538
T_ALT_S_000179	Chr1	complement(12632660..12685766)	53107	O93574	RELN_CHICK	Similar to PREDICTED: reelin-like2C partial (Meleagris gallopavo)	8346	7883	9576	7649	6561	7758	4188	3875	3073	2497	2963	3364	5596.64	-1.23764	0.103046	-1.26728	-12.0105	3.12824e-33	2.66085e-30
T_ALT_S_004782	Chr3	12380193..12382480	2288	Q6B856	TBB2B_BOVIN	Similar to tubulin beta-2 chain (Gallus gallus)	399	143	233	120	206	160	76	61	123	79	53	72	141.969	-1.23784	0.232229	-1.43003	-5.33025	9.8075e-08	1.84417e-06
T_ALT_S_000178	Chr1	12564776..12627965	63190	-	-	Protein of unknown function	84	50	61	45	28	37	11	22	15	22	12	24	33.8568	-1.2436	0.252965	-1.49251	-4.91609	8.82892e-07	1.30538e-05
T_ALT_S_007297	Chr6	complement(6225114..6245933)	20820	Q91WG5	AAKG2_MOUSE	Similar to PREDICTED: 5-AMP-activated protein kinase subunit gamma-2 isoform X1 (Zonotrichia albicollis)	1003	1329	922	1529	1050	901	448	512	552	484	398	315	779.128	-1.24714	0.142004	-1.30656	-8.78247	1.59917e-18	2.33576e-16
T_ALT_S_015196	Chr28	3978233..4043224	64992	Q14833	GRM4_HUMAN	Similar to PREDICTED: metabotropic glutamate receptor 4 isoform X1 (Gallus gallus)	61	49	29	52	17	39	10	19	9	9	16	20	27.0432	-1.24871	0.26761	-1.54687	-4.66617	3.06873e-06	3.90615e-05
T_ALT_S_011778	Chr14	complement(15990030..15991803)	1774	Q2XXR8	VAR1_VARVA	Similar to PREDICTED: AVIToxin-VAR1-like (Meleagris gallopavo)	32	36	41	14	18	58	2	15	12	8	14	8	21.6291	-1.25209	0.307646	-1.76436	-4.06989	4.70362e-05	0.000407028
T_ALT_S_015186	Chr28	3765384..3776275	10892	Q16611	BAK_HUMAN	Similar to bcl-2 homologous antagonist/killer (Gallus gallus)	1047	911	1011	766	925	858	365	460	356	376	346	352	644.946	-1.25452	0.109694	-1.28883	-11.4365	2.74688e-30	1.47111e-27
T_ALT_S_005925	Chr4	complement(31185314..31187131)	1818	Q3UZZ6	ST1D1_MOUSE	Similar to PREDICTED: estrogen sulfotransferase-like (Meleagris gallopavo)	1718	1434	2686	1618	1496	1215	812	839	1012	202	246	317	1111.81	-1.25462	0.2872	-1.63291	-4.36846	1.25128e-05	0.000130639
T_ALT_S_012740	Chr20	4913109..4916196	3088	Q566U4	KFA_DANRE	Similar to PREDICTED: probable arylformamidase-like (Meleagris gallopavo)	508	169	548	259	395	409	144	238	144	88	96	148	259.621	-1.25613	0.227829	-1.44102	-5.51346	3.51849e-08	7.37352e-07
T_ALT_S_016790	ChrUn_random_7180001948822	complement(1072..2865)	1794	Q9ERT9	PPR1A_MOUSE	Similar to PREDICTED: protein phosphatase 1 regulatory subunit 1A-like (Meleagris gallopavo)	424	349	744	661	799	582	289	212	233	240	187	223	411.632	-1.25793	0.185107	-1.36769	-6.79569	1.07794e-11	5.36477e-10
T_ALT_S_001945	Chr1	complement(169159645..169187985)	28341	Q5JR59	MTUS2_HUMAN	Similar to PREDICTED: microtubule-associated tumor suppressor candidate 2-like (Meleagris gallopavo)	116	35	22	14	19	19	6	14	8	4	10	14	22.6839	-1.25908	0.325601	-1.96657	-3.86693	0.000110215	0.000842784
T_ALT_S_014859	Chr30	complement(2564426..2569644)	5219	Q80VM7	ANR24_MOUSE	Similar to PREDICTED: ankyrin repeat domain-containing protein 24-like (Meleagris gallopavo)	21	5	16	9	7	21	4	2	6	4	1	0	7.90826	-1.26588	0.335532	-2.22462	-3.77276	0.00016145	0.00117197
T_ALT_S_006694	Chr41	complement(21863425..21943689)	80265	O95263	PDE8B_HUMAN	Similar to PREDICTED: high affinity cAMP-specific and IBMX-insensitive 32C5-cyclic phosphodiesterase 8B isoform X7 (Gallus gallus)	260	118	131	102	108	129	28	124	52	17	38	18	91.4606	-1.27025	0.287065	-1.65323	-4.42495	9.64661e-06	0.000104959
T_ALT_S_013982	Chr21	complement(9303892..9307329)	3438	Q3T113	TMIG1_BOVIN	Similar to PREDICTED: transmembrane and immunoglobulin domain-containing protein 1-like (Meleagris gallopavo)	48	47	59	36	50	61	8	31	18	8	22	19	33.8541	-1.2712	0.251841	-1.52191	-5.04765	4.47276e-07	7.16248e-06
T_ALT_S_010519	Chr12	complement(16893519..16914107)	20589	P29122	PCSK6_HUMAN	Similar to PREDICTED: proprotein convertase subtilisin/kexin type 6-like (Meleagris gallopavo)	392	467	482	389	442	423	171	187	192	166	158	167	302.331	-1.2834	0.113388	-1.32108	-11.3187	1.06079e-29	5.11302e-27
T_ALT_S_005333	Chr3	complement(72396051..72430222)	34172	Q9H841	NPAL2_HUMAN	Similar to PREDICTED: NIPA-like protein 2-like (Meleagris gallopavo)	12	7	8	17	16	6	2	4	5	2	2	0	6.61792	-1.28495	0.331211	-2.14352	-3.87954	0.000104654	0.000805377
T_ALT_S_015705	Chr25	5415671..5419691	4021	Q8NA29	MFS2A_HUMAN	Similar to PREDICTED: major facilitator superfamily domain-containing protein 2A2C partial (Gallus gallus)	757	527	895	697	712	951	276	422	212	254	222	358	521.859	-1.28608	0.175208	-1.38463	-7.34028	2.13148e-13	1.43354e-11
T_ALT_S_012357	Chr9	complement(2410976..2425382)	14407	Q9HBX9	RXFP1_HUMAN	Similar to PREDICTED: relaxin receptor 1-like (Meleagris gallopavo)	16	16	12	19	16	5	3	9	4	3	1	1	8.55277	-1.28992	0.324323	-2.01233	-3.97727	6.97109e-05	0.00057339
T_ALT_S_007925	Chr7	2502697..2522261	19565	Q9BV36	MELPH_HUMAN	Similar to PREDICTED: melanophilin-like isoform 7 (Meleagris gallopavo)	33	14	22	12	14	13	10	3	3	7	2	4	11.2554	-1.30079	0.312319	-1.8837	-4.16496	3.11412e-05	0.000284461
T_ALT_S_006549	Chr41	complement(9673063..9681735)	8673	Q8WWF8	CAPSL_HUMAN	Similar to PREDICTED: calcyphosine-like isoform X2 (Gallus gallus)	391	675	312	470	401	493	122	303	216	80	187	63	306.133	-1.30329	0.244559	-1.53695	-5.32915	9.86758e-08	1.85306e-06
T_ALT_S_008850	Chr10	18629718..18641012	11295	Q99665	I12R2_HUMAN	Similar to interleukin-12 receptor subunit beta-2 precursor (Gallus gallus)	5	8	17	14	18	14	2	4	2	6	2	0	7.73871	-1.31587	0.333078	-2.25021	-3.95063	7.79454e-05	0.000629308
T_ALT_S_003863	Chr5	complement(11332864..11362258)	29395	Q6AY78	S22AI_RAT	Similar to PREDICTED: solute carrier family 22 member 18-like (Meleagris gallopavo)	1067	970	1403	1400	1391	1455	632	435	435	505	397	536	883.915	-1.31652	0.147255	-1.38449	-8.94044	3.87619e-19	6.09235e-17
T_ALT_S_002825	Chr2	38523629..38528284	4656	Q8IYA2	C144C_HUMAN	Similar to PREDICTED: ankyrin repeat domain-containing protein 26-like (Gallus gallus)	32	37	27	18	12	39	0	10	8	4	12	9	17.3233	-1.31685	0.315123	-1.93031	-4.17883	2.93011e-05	0.000270041
T_ALT_S_015491	Chr25	223331..247739	24409	Q8N1P7	AIM1L_HUMAN	Similar to PREDICTED: uncharacterized protein LOC419544 isoform X3 (Gallus gallus)	90	115	393	145	195	238	99	50	23	55	87	42	128.652	-1.33982	0.285716	-1.73779	-4.68933	2.74107e-06	3.52633e-05
T_ALT_S_009755	Chr11	6185724..6200250	14527	Q70VZ7	MOGT1_BOVIN	Similar to PREDICTED: 2-acylglycerol O-acyltransferase 2 (Falco cherrug)	443	983	947	1238	819	1136	432	414	380	264	346	185	628.454	-1.3435	0.201032	-1.48667	-6.683	2.34093e-11	1.07646e-09
T_ALT_S_008441	Chr7	34266848..34287511	20664	Q8TDX5	ACMSD_HUMAN	Similar to PREDICTED: cyclin-T2-like (Meleagris gallopavo)	1432	1296	1847	1003	1372	1523	394	408	831	428	273	673	955.379	-1.34578	0.208105	-1.50217	-6.46681	1.00092e-10	3.98714e-09
T_ALT_S_006229	Chr4	complement(58371895..58372294)	400	Q9NRR1	CYTL1_HUMAN	Similar to PREDICTED: cytokine-like protein 1-like (Meleagris gallopavo)	35	10	11	11	25	10	8	4	6	2	2	0	10.0932	-1.34934	0.33124	-2.23824	-4.07359	4.62935e-05	0.000401322
T_ALT_S_003945	Chr5	15894674..15906705	12032	A4FV48	FADS2_BOVIN	Similar to PREDICTED: fatty acid desaturase 2-like (Meleagris gallopavo)	731	295	583	494	490	493	244	161	297	144	116	153	344.954	-1.35265	0.191141	-1.48005	-7.0767	1.47629e-12	8.71315e-11
T_ALT_S_011651	Chr14	complement(8562637..8566593)	3957	O55070	DNSL3_MOUSE	Similar to deoxyribonuclease gamma precursor (Gallus gallus)	116	115	137	108	94	97	53	43	47	39	31	34	75.505	-1.35759	0.155099	-1.4366	-8.75303	2.07698e-18	2.97358e-16
T_ALT_S_000364	Chr1	34761463..34777948	16486	Q00987	MDM2_HUMAN	Similar to Mdm22C transformed 3T3 cell double minute 22C p53 binding protein (Gallus gallus)	8592	6943	11463	6767	6295	6440	2475	2823	2998	2626	1875	3938	5242.43	-1.36022	0.173258	-1.4617	-7.85082	4.13316e-15	3.64424e-13
T_ALT_S_002220	Chr1	complement(190423044..190444860)	21817	Q60649	CLPB_MOUSE	Similar to PREDICTED: caseinolytic peptidase B protein homolog (Gallus gallus)	151	197	117	146	133	199	60	95	65	33	23	54	105.022	-1.37157	0.217626	-1.55062	-6.30239	2.93094e-10	1.05954e-08
T_ALT_S_013258	Chr22	12493900..12503445	9546	Q8NCL9	APCDL_HUMAN	Similar to PREDICTED: adenomatosis polyposis coli down-regulated 1-like (Gallus gallus)	1353	738	714	903	1103	842	359	272	354	351	357	343	636.314	-1.37405	0.153256	-1.45162	-8.96568	3.08377e-19	4.9546e-17
T_ALT_S_009413	Chr8	complement(21677612..21683539)	5928	Q0P5I5	HOGA1_BOVIN	Similar to PREDICTED: ankyrin repeat domain-containing protein 2 isoform X5 (Gallus gallus)	199	131	212	206	299	249	95	53	122	45	56	76	144.657	-1.38961	0.213218	-1.56173	-6.51728	7.1592e-11	2.95777e-09
T_ALT_S_013560	Chr19	7437994..7454967	16974	Q9IAK4	NOE1_CHICK	Similar to PREDICTED: noelin (Anas platyrhynchos)	145	61	72	62	76	90	16	28	39	22	40	15	54.9262	-1.39665	0.244211	-1.648	-5.71902	1.07143e-08	2.56931e-07
T_ALT_S_011619	Chr14	complement(6282551..6295342)	12792	Q9D176	SUSD3_MOUSE	Similar to PREDICTED: sushi domain-containing protein 3-like (Meleagris gallopavo)	122	142	450	248	273	294	84	177	70	47	43	50	165.848	-1.41014	0.271744	-1.76079	-5.18921	2.11184e-07	3.67919e-06
T_ALT_S_015727	Chr26	complement(258903..263414)	4512	Q9WU81	SPX2_MOUSE	Similar to PREDICTED: uncharacterized protein LOC102050568 (Falco cherrug)	119	82	175	54	111	76	24	52	29	26	33	32	67.5708	-1.41545	0.242264	-1.66406	-5.84259	5.13966e-09	1.34151e-07
T_ALT_S_017166	ChrUn_random_7180001862757	2144..3395	1252	Q0VAQ4	SMAGP_HUMAN	Similar to PREDICTED: small cell adhesion glycoprotein-like2C partial (Gallus gallus)	19	8	28	6	16	2	0	2	2	2	1	3	7.38326	-1.42291	0.340615	-2.96439	-4.17747	2.94769e-05	0.000271488
T_ALT_S_015133	Chr28	2817202..2842028	24827	Q5RD01	CDK18_PONAB	Similar to PREDICTED: cyclin-dependent kinase 18-like (Meleagris gallopavo)	727	352	822	418	619	625	183	218	271	151	215	189	397.305	-1.42372	0.183898	-1.54604	-7.74189	9.79481e-15	8.23448e-13
T_ALT_S_009843	Chr11	complement(9818390..9820180)	1791	Q28105	EPCR_BOVIN	Similar to PREDICTED: endothelial protein C receptor-like (Meleagris gallopavo)	343	117	460	112	172	194	79	96	65	58	73	55	150.675	-1.43105	0.254583	-1.72071	-5.62116	1.89678e-08	4.25231e-07
T_ALT_S_006228	Chr4	complement(58318653..58319056)	404	Q9NRR1	CYTL1_HUMAN	Similar to PREDICTED: cytokine-like protein 1-like (Meleagris gallopavo)	29	10	13	4	21	19	3	4	5	4	2	1	9.54483	-1.43121	0.329365	-2.3482	-4.34537	1.39039e-05	0.000142589
T_ALT_S_008460	Chr10	379529..398188	18660	-	-	Protein of unknown function	421	577	175	234	475	234	72	225	83	99	99	58	228.107	-1.432	0.263774	-1.75525	-5.42889	5.67051e-08	1.14679e-06
T_ALT_S_015469	Chr29	4058367..4061579	3213	Q61576	FKB10_MOUSE	Similar to PREDICTED: peptidyl-prolyl cis-trans isomerase FKBP10-like (Meleagris gallopavo)	2082	1426	1883	1572	1713	1601	615	556	571	535	671	653	1150.5	-1.45492	0.115753	-1.4995	-12.5691	3.12196e-36	3.76196e-33
T_ALT_S_004737	Chr3	complement(8853971..8858476)	4506	P22387	EDN1_MOUSE	Similar to PREDICTED: endothelin-1 (Gallus gallus)	127	87	94	126	149	131	21	35	64	24	48	34	77.9528	-1.4653	0.219322	-1.66143	-6.68106	2.37227e-11	1.08554e-09
T_ALT_S_003406	Chr2	complement(93022035..93030001)	7967	P27118	DCOR_CHICK	Similar to PREDICTED: ornithine decarboxylase-like (Meleagris gallopavo)	1458	796	1449	1260	1245	886	333	323	425	428	377	467	782.294	-1.46579	0.16417	-1.56248	-8.92853	4.31721e-19	6.64115e-17
T_ALT_S_017410	ChrUn_random_deg7180001684359	69..1955	1887	A3LYI0	NST1_PICST	Similar to PREDICTED: oral-facial-digital syndrome 1 protein-like isoform X2 (Gallus gallus)	102	100	58	15	56	34	8	13	30	2	19	5	36.4147	-1.46773	0.324325	-2.2739	-4.52549	6.02556e-06	6.98713e-05
T_ALT_S_005951	Chr4	34094359..34100373	6015	P55050	FABPI_MOUSE	Similar to PREDICTED: fatty acid-binding protein2C intestinal-like (Meleagris gallopavo)	14	2	84	8	30	16	2	6	0	1	0	0	13.6897	-1.4695	0.336361	-4.1787	-4.36882	1.24921e-05	0.000130517
T_ALT_S_005327	Chr3	72182509..72244490	61982	Q5U1W4	LAP4B_RAT	Similar to PREDICTED: lysosomal-associated transmembrane protein 4B (Ficedula albicollis)	3206	6474	5524	6148	6134	4504	965	1944	312	1679	1739	381	3255.62	-1.4703	0.317569	-2.17007	-4.62987	3.65898e-06	4.53375e-05
T_ALT_S_002863	Chr2	40962244..40990628	28385	Q96NE9	FRMD6_HUMAN	Similar to PREDICTED: FERM domain-containing protein 6-like isoform X10 (Gallus gallus)	344	284	211	347	269	254	117	83	117	81	70	114	188.611	-1.4757	0.14243	-1.5466	-10.3609	3.73518e-25	1.10226e-22
T_ALT_S_000632	Chr1	complement(49460057..49463288)	3232	P07583	LEG4_CHICK	Similar to PREDICTED: beta-galactoside-binding lectin-like (Meleagris gallopavo)	131	18	170	35	38	26	27	14	10	15	10	9	41.1102	-1.48142	0.324058	-2.29103	-4.57146	4.84327e-06	5.78791e-05
T_ALT_S_003604	Chr2	108784992..108787852	2861	Q6QLQ9	GLL10_CHICK	Similar to PREDICTED: gallinacin-10-like (Meleagris gallopavo)	16653	14554	32466	16106	13661	26480	9583	1251	1416	2331	5299	1834	11780	-1.48897	0.333006	-2.49168	-4.4713	7.77473e-06	8.73524e-05
T_ALT_S_014006	Chr21	complement(9710255..9712391)	2137	Q9NZ20	PA2G3_HUMAN	Similar to PREDICTED: group 3 secretory phospholipase A2-like (Gallus gallus)	186	42	18	14	17	5	4	10	6	6	3	4	24.9295	-1.50663	0.340511	-3.03637	-4.42463	9.66088e-06	0.000105035
T_ALT_S_004694	Chr3	4691412..4746563	55152	Q9UHG0	DCDC2_HUMAN	Similar to PREDICTED: doublecortin domain-containing protein 2 isoform X1 (Gallus gallus)	768	856	1017	858	618	862	339	374	266	166	183	307	545.715	-1.53709	0.155674	-1.62693	-9.8738	5.40765e-23	1.32533e-20
T_ALT_S_016760	ChrUn_random_7180001830026	2540..5027	2488	Q8IYA2	C144C_HUMAN	Similar to PREDICTED: ankyrin repeat domain-containing protein 26-like (Gallus gallus)	118	127	136	34	80	122	2	20	27	2	17	25	59.2583	-1.54257	0.336862	-2.75247	-4.57924	4.6667e-06	5.62338e-05
T_ALT_S_015007	Chr28	257066..273380	16315	P02642	TNNT2_CHICK	Similar to PREDICTED: troponin T2C cardiac muscle isoforms isoform 1 (Meleagris gallopavo)	1160	122	277	100	163	166	69	52	52	28	50	51	183.248	-1.56036	0.334727	-2.6801	-4.66159	3.13771e-06	3.97645e-05
T_ALT_S_009430	Chr8	22034586..22038760	4175	Q9NS61	KCIP2_HUMAN	Similar to PREDICTED: Kv channel-interacting protein 2 isoform X1 (Pseudopodoces humilis)	26	17	17	13	10	19	5	8	0	1	4	1	9.90847	-1.56041	0.323332	-2.44021	-4.82603	1.39282e-06	1.95346e-05
T_ALT_S_007368	Chr6	12152351..12210108	57758	-	-	Protein of unknown function	95	51	122	147	103	149	28	34	21	32	26	41	70.5111	-1.60989	0.23124	-1.85922	-6.962	3.35472e-12	1.84446e-10
T_ALT_S_016224	ChrUn_random_7180001957374	complement(28905..40527)	11623	Q91437	PYR1_SQUAC	Similar to PREDICTED: CAD protein (Gallus gallus)	2206	2575	2799	2838	2855	3245	852	781	859	888	657	1053	1801.38	-1.61417	0.143179	-1.69249	-11.2737	1.76907e-29	7.994e-27
T_ALT_S_001699	Chr1	133415231..133452504	37274	Q14393	GAS6_HUMAN	Similar to PREDICTED: growth arrest-specific protein 6-like (Meleagris gallopavo)	124	42	244	57	48	66	26	19	29	23	9	20	58.356	-1.61497	0.300242	-2.20616	-5.37889	7.49464e-08	1.4469e-06
T_ALT_S_014484	Chr23	2079593..2085515	5923	P08060	CAH6_SHEEP	Similar to PREDICTED: carbonic anhydrase 6-like (Meleagris gallopavo)	33	22	52	12	32	34	8	14	4	1	2	7	18.3463	-1.62987	0.316136	-2.41336	-5.15558	2.52842e-07	4.28616e-06
T_ALT_S_012217	Chr13	complement(18082075..18083649)	1575	Q96AQ7	CIDEC_HUMAN	Similar to PREDICTED: cell death activator CIDE-3-like (Meleagris gallopavo)	1751	1583	2595	2084	2268	2125	692	841	404	591	708	478	1340.19	-1.63164	0.167314	-1.74401	-9.75195	1.80962e-22	4.15352e-20
T_ALT_S_002705	Chr2	complement(31146768..31151137)	4370	Q16678	CP1B1_HUMAN	Similar to PREDICTED: cytochrome P450 1B12C partial (Gallus gallus)	756	242	542	336	332	253	106	60	139	63	159	78	251.116	-1.69084	0.24568	-1.99915	-6.8823	5.88942e-12	3.09676e-10
T_ALT_S_012085	Chr13	11732901..11751737	18837	A5PJZ5	NUP93_BOVIN	Similar to PREDICTED: nuclear pore complex protein Nup93-like (Meleagris gallopavo)	1598	5096	1259	1935	2713	1808	415	422	265	604	778	343	1446.07	-1.69574	0.301595	-2.3233	-5.62258	1.88125e-08	4.24382e-07
T_ALT_S_011316	Chr17	complement(8372756..8388961)	16206	Q90Y90	KREM1_XENLA	Similar to PREDICTED: kremen protein 1-like (Meleagris gallopavo)	254	223	435	385	407	419	89	138	86	85	101	92	225.964	-1.70673	0.18432	-1.85453	-9.25959	2.05209e-20	3.90437e-18
T_ALT_S_002107	Chr1	complement(182909636..182913810)	4175	Q65Z91	TSK_CHICK	Similar to PREDICTED: tsukushin-like (Meleagris gallopavo)	242	187	163	150	77	298	60	38	59	41	46	39	115.812	-1.72194	0.229703	-1.98277	-7.49639	6.56007e-14	4.91496e-12
T_ALT_S_015200	Chr28	complement(4093032..4100822)	7791	Q5R411	PACN1_PONAB	Similar to PREDICTED: protein kinase C and casein kinase substrate in neurons protein 1 isoform X2 (Gallus gallus)	22	32	44	22	86	44	6	18	6	4	8	5	25.0466	-1.72581	0.309448	-2.46746	-5.57705	2.44632e-08	5.31937e-07
T_ALT_S_006309	Chr4	complement(63420775..63432105)	11331	O93532	K2CO_CHICK	Similar to PREDICTED: keratin2C type II cytoskeletal cochleal-like (Meleagris gallopavo)	982	716	818	316	467	913	103	268	68	188	100	129	421.482	-1.73752	0.29107	-2.29325	-5.96943	2.38083e-09	6.8037e-08
T_ALT_S_008709	Chr10	complement(11990243..11998114)	7872	Q95K68	RGS8_MACFA	Similar to PREDICTED: regulator of G-protein signaling 8 (Anas platyrhynchos)	1055	986	1527	1492	1387	1299	344	248	185	364	436	416	812.138	-1.74172	0.20054	-1.92649	-8.68514	3.78275e-18	5.16024e-16
T_ALT_S_009432	Chr8	22064915..22066875	1961	O75607	NPM3_HUMAN	Similar to PREDICTED: nucleoplasmin-3 isoform X1 (Gallus gallus)	671	187	680	294	521	409	54	39	119	86	54	148	271.004	-1.74843	0.305238	-2.43443	-5.72809	1.01566e-08	2.4396e-07
T_ALT_S_011463	Chr17	12753959..12757971	4013	A0AVX7	CHP3_CHICK	Similar to PREDICTED: LOW QUALITY PROTEIN: calcineurin B homologous protein 3 (Columba livia)	254	174	309	260	254	459	73	99	110	42	56	69	179.246	-1.75022	0.211574	-1.96305	-8.27238	1.31311e-16	1.50695e-14
T_ALT_S_012920	Chr20	10329558..10360309	30752	Q80SX5	OTOP2_MOUSE	Similar to PREDICTED: otopetrin-2 isoform X1 (Gallus gallus)	132	150	172	65	123	78	34	18	38	28	17	33	73.8915	-1.7949	0.240011	-2.10377	-7.47841	7.52277e-14	5.57842e-12
T_ALT_S_006308	Chr4	complement(63414622..63418756)	4135	O93532	K2CO_CHICK	Similar to PREDICTED: keratin2C type II cytoskeletal cochleal-like (Meleagris gallopavo)	1559	967	1348	468	797	1259	132	424	145	201	93	175	627.024	-1.86438	0.291971	-2.4688	-6.38548	1.70858e-10	6.51875e-09
T_ALT_S_014342	Chr15	complement(14904440..14912908)	8469	Q9UJX2	CDC23_HUMAN	Similar to PREDICTED: cell division cycle protein 23 homolog (Gallus gallus)	575	510	578	436	661	634	177	116	190	92	91	184	352.916	-1.86627	0.17922	-2.01734	-10.4133	2.15581e-25	6.63255e-23
T_ALT_S_011884	Chr13	3266912..3693189	426278	-	-	Similar to PREDICTED: zinc finger protein 276 (Gallus gallus)	2570	2155	4358	3478	2949	3973	564	832	488	1056	429	908	1982.79	-1.90366	0.220537	-2.16097	-8.63195	6.03162e-18	8.15114e-16
T_ALT_S_011386	Chr17	10379212..10381904	2693	Q9UBL9	P2RX2_HUMAN	Similar to PREDICTED: P2X purinoceptor 2 isoform X2 (Gallus gallus)	498	799	876	964	931	1103	246	190	167	228	210	193	535.335	-1.91179	0.179118	-2.06637	-10.6734	1.35636e-26	4.56114e-24
T_ALT_S_015536	Chr25	1317076..1320562	3487	Q5NRQ0	EDN2_FELCA	Similar to PREDICTED: endothelin-2-like (Meleagris gallopavo)	26	23	17	48	18	20	6	0	3	1	4	6	14.0165	-1.966	0.312138	-2.90184	-6.29849	3.00555e-10	1.07842e-08
T_ALT_S_016253	ChrUn_random_7180001860529	complement(52052..53271)	1220	Q9HBH0	RHOF_HUMAN	Similar to PREDICTED: rho-related GTP-binding protein RhoF isoform X1 (Gallus gallus)	84	64	74	13	26	85	2	18	2	6	6	5	32.0322	-1.98139	0.325928	-3.16592	-6.07921	1.20776e-09	3.70003e-08
T_ALT_S_011655	Chr14	8655234..8687016	31783	O88278	CELR3_RAT	Similar to PREDICTED: LOW QUALITY PROTEIN: cadherin EGF LAG seven-pass G-type receptor 3 (Falco peregrinus)	538	601	1275	290	579	802	156	157	132	109	154	106	410.486	-2.03175	0.233404	-2.35259	-8.70486	3.17961e-18	4.42088e-16
T_ALT_S_003504	Chr2	103905407..103917980	12574	Q8HXW0	GGLO_PIG	Similar to PREDICTED: l-gulonolactone oxidase-like (Meleagris gallopavo)	345	92	219	192	209	361	55	40	62	22	27	59	138.996	-2.03458	0.251782	-2.43592	-8.08072	6.43877e-16	6.60316e-14
T_ALT_S_015537	Chr25	1321170..1327487	6318	-	-	Protein of unknown function	41	46	49	112	22	42	11	10	10	2	8	7	29.1522	-2.03808	0.288767	-2.69434	-7.05789	1.69054e-12	9.70047e-11
T_ALT_S_009229	Chr8	10980035..10988291	8257	P55157	MTP_HUMAN	Similar to PREDICTED: microsomal triglyceride transfer protein large subunit-like (Meleagris gallopavo)	1130	810	1204	786	1073	1425	191	249	328	176	151	275	649.168	-2.07048	0.182841	-2.24616	-11.324	9.98567e-30	4.97906e-27
T_ALT_S_014935	Chr30	3512501..3521889	9389	O75462	CRLF1_HUMAN	Similar to PREDICTED: cytokine receptor-like factor 1 isoform X4 (Gallus gallus)	70	24	105	10	26	44	2	6	7	2	2	5	25.1049	-2.13649	0.328837	-3.55685	-6.49709	8.18867e-11	3.32607e-09
T_ALT_S_010804	Chr16	6914114..6918945	4832	P56404	AQP8_MOUSE	Similar to PREDICTED: aquaporin-8 (Gallus gallus)	12	4	22	20	22	23	0	2	0	0	0	2	8.92388	-2.15309	0.338727	-4.70067	-6.35642	2.06505e-10	7.67624e-09
T_ALT_S_010239	Chr12	1647275..1651115	3841	P79760	CP1A4_CHICK	Similar to PREDICTED: LOW QUALITY PROTEIN: cytochrome P450 1A4-like (Meleagris gallopavo)	7885	10271	9351	14380	11563	12253	1872	623	1128	1944	1427	2336	6246.01	-2.25885	0.264812	-2.77772	-8.53001	1.46335e-17	1.90631e-15
T_ALT_S_006836	Chr41	complement(36573823..36604669)	30847	Q9HAS3	S28A3_HUMAN	Similar to PREDICTED: solute carrier family 28 member 3 isoform X9 (Gallus gallus)	63	26	74	27	46	59	4	5	5	8	2	8	27.269	-2.36307	0.292354	-3.19713	-8.08289	6.32499e-16	6.53281e-14
T_ALT_S_015613	Chr25	3787517..3789119	1603	Q62941	ZNT2_RAT	Similar to PREDICTED: zinc transporter 2-like (Meleagris gallopavo)	75	156	88	52	142	110	10	4	4	9	20	2	56.7138	-2.62622	0.301222	-3.66765	-8.71854	2.81808e-18	3.95626e-16
T_ALT_S_010238	Chr12	complement(1642486..1645648)	3163	P79761	CP1A5_CHICK	Similar to PREDICTED: LOW QUALITY PROTEIN: cytochrome P450 1A5 (Meleagris gallopavo)	7766	8142	11961	12702	13703	13597	1253	419	1046	957	818	1520	6168.08	-2.87865	0.257314	-3.4859	-11.1873	4.70433e-29	2.00072e-26
T_ALT_S_016521	ChrUn_random_7180001956280	1..3743	3743	Q7ZX75	LMBRL_XENLA	Similar to PREDICTED: protein LMBR1L-like2C partial (Meleagris gallopavo)	378	334	486	444	521	555	45	49	35	42	49	55	249.703	-3.07198	0.173481	-3.30591	-17.7078	3.64804e-70	1.75835e-66

## Sheet: WTA1 to WTC1
Gene ID	Chromosome	Region	Gene length	Swiss Prot		RefSeq	Raw Read Counts							DESeq2 Differential Expression Analysis
				ID	Gene Name_Species	Description	WTC1L1	WTC1L2	WTC1L3	WTC1L4	WTA1L1	WTA1L2	WTA1L3	Base Mean	log2FC (MAP)	Std Error	log2FC (MLE)	Wald statistic	p-value	q-value
T_ALT_S_000364	Chr1	34761463..34777948	16486	Q00987	MDM2_HUMAN	Similar to Mdm22C transformed 3T3 cell double minute 22C p53 binding protein (Gallus gallus)	1293	1540	1153	1137	12390	15842	11562	5969.82	2.76522	0.142407	3.15779	19.4178	5.46008e-84	7.29904e-80
T_ALT_S_006857	Chr41	complement(38241906..38365478)	123573	Q148E0	AAED1_BOVIN	Similar to PREDICTED: chromosome Z open reading frame2C human C9orf21 isoformX2 (Gallus gallus)	270	228	267	292	1130	848	1242	580.149	1.51427	0.156522	1.79538	9.67449	3.87026e-22	1.29344e-18
T_ALT_S_014111	Chr15	complement(5960935..5965914)	4980	Q5E9I1	CCNG1_BOVIN	Similar to PREDICTED: cyclin-G1-like (Meleagris gallopavo)	2433	2214	2237	2116	6906	6781	5986	3936.97	1.22748	0.11314	1.32649	10.8492	2.01229e-27	1.34502e-23
T_ALT_S_009999	Chr11	15141492..15149027	7536	Q8N398	VW5B2_HUMAN	Similar to PREDICTED: von Willebrand factor A domain-containing protein 5B2 isoform X5 (Gallus gallus)	64	52	68	38	187	167	434	134.844	1.18782	0.211268	2.0065	5.62234	1.88391e-08	1.25921e-05
T_ALT_S_005068	Chr3	48195693..48207790	12098	O14730	RIOK3_HUMAN	Similar to PREDICTED: serine/threonine-protein kinase RIO3 isoform X3 (Gallus gallus)	1611	1476	1481	1466	4327	3512	5064	2594.33	1.16132	0.127875	1.28711	9.08168	1.06916e-19	2.38209e-16
T_ALT_S_014943	Chr30	complement(3584188..3585108)	921	Q9Z0J6	GDF15_RAT	Similar to PREDICTED: growth/differentiation factor 15-like (Gallus gallus)	27	80	29	43	166	247	206	107.503	1.14478	0.212403	1.98811	5.38968	7.05845e-08	3.7743e-05
T_ALT_S_016842	ChrUn_random_7180001938265	113..1313	1201	P02790	HEMO_HUMAN	Similar to PREDICTED: hemopexin-like2C partial (Meleagris gallopavo)	62	134	84	138	410	260	1161	297.89	1.09694	0.214679	2.29348	5.10967	3.22723e-07	0.000123262
T_ALT_S_001787	Chr1	149851598..149985246	133649	O75592	MYCB2_HUMAN	Similar to PREDICTED: probable E3 ubiquitin-protein ligase MYCBP2 isoform X31 (Gallus gallus)	927	809	796	884	2617	2035	2316	1429.69	1.09023	0.134372	1.22407	8.11349	4.91852e-16	8.21885e-13
T_ALT_S_009957	Chr11	complement(14203947..14206870)	2924	Q86UW1	OSTA_HUMAN	Similar to PREDICTED: organic solute transporter subunit alpha isoform X2 (Ficedula albicollis)	243	449	187	264	963	755	1079	536.621	1.0659	0.194425	1.49013	5.4823	4.19842e-08	2.6726e-05
T_ALT_S_015491	Chr25	223331..247739	24409	Q8N1P7	AIM1L_HUMAN	Similar to PREDICTED: uncharacterized protein LOC419544 isoform X3 (Gallus gallus)	44	94	32	47	219	182	211	112.547	1.05086	0.208932	1.70015	5.02964	4.91402e-07	0.000168437
T_ALT_S_010472	Chr12	complement(12370528..12373115)	2588	Q8WTP8	AEN_HUMAN	Similar to PREDICTED: apoptosis-enhancing nuclease isoform X2 (Gallus gallus)	142	198	104	147	378	446	458	256.217	1.04386	0.17346	1.31117	6.01788	1.76715e-09	1.47645e-06
T_ALT_S_002310	Chr2	4170755..4173138	2384	Q5ZMB2	HEBP1_CHICK	Similar to PREDICTED: heme-binding protein 1-like (Meleagris gallopavo)	39	35	57	40	131	149	124	78.7334	1.02932	0.193461	1.43458	5.32056	1.0345e-07	5.31895e-05
T_ALT_S_015053	Chr28	1115155..1117804	2650	Q25C36	OLFL3_CHICK	Similar to olfactomedin-like protein 3 precursor (Gallus gallus)	734	882	794	668	1409	2220	2792	1295.36	1.01557	0.167067	1.24498	6.07881	1.21075e-09	1.07902e-06
T_ALT_S_014481	Chr23	complement(2036182..2045086)	8905	-	-	Protein of unknown function	375	269	284	338	709	832	1006	523.047	1.01056	0.154959	1.19292	6.52143	6.96413e-11	7.75804e-08
T_ALT_S_009323	Chr8	17215574..17221245	5672	P83242	MSMB_STRCA	Similar to PREDICTED: beta-microseminoprotein-like isoform X1 (Gallus gallus)	2948	8696	6720	5699	2262	2581	1281	4449.36	-1.07169	0.208634	-1.76494	-5.13671	2.79587e-07	0.000113844
T_ALT_S_003602	Chr2	complement(108747217..108757878)	10662	Q6QLQ7	GLL12_CHICK	Similar to PREDICTED: gallinacin-12-like (Meleagris gallopavo)	2021	2847	3358	2978	1047	1625	1132	2200.93	-1.07551	0.175257	-1.36789	-6.13679	8.4208e-10	8.04066e-07
T_ALT_S_003359	Chr2	complement(87378658..87404836)	26179	Q9UJW2	TINAG_HUMAN	Similar to PREDICTED: tubulointerstitial nephritis antigen-like (Meleagris gallopavo)	551	363	870	839	109	213	288	480.457	-1.10962	0.211494	-1.94082	-5.24659	1.54939e-07	7.33996e-05
T_ALT_S_010716	Chr16	complement(2664122..2809023)	144902	Q17QD3	RFOX1_BOVIN	Similar to PREDICTED: RNA binding protein fox-1 homolog 1 isoform X2 (Columba livia)	275	91	262	210	8	27	45	138.113	-1.2655	0.213714	-3.22644	-5.92146	3.19104e-09	2.50928e-06
T_ALT_S_004876	Chr3	complement(27076838..27144481)	67644	P20711	DDC_HUMAN	Similar to PREDICTED: aromatic-L-amino-acid decarboxylase-like (Meleagris gallopavo)	570	818	319	889	190	191	173	468.056	-1.28734	0.205503	-2.03688	-6.26433	3.74424e-10	3.85023e-07
T_ALT_S_005487	Chr3	complement(88860837..88871201)	10365	Q6PA97	TPPC9_XENLA	Similar to PREDICTED: LOW QUALITY PROTEIN: trafficking protein particle complex subunit 9-like (Meleagris gallopavo)	419	447	411	449	177	164	138	325.074	-1.42654	0.14654	-1.65208	-9.73479	2.14251e-22	9.54701e-19
T_ALT_S_002316	Chr2	5030854..5058832	27979	A8MU46	SMTL1_HUMAN	Similar to PREDICTED: O-acetyl-ADP-ribose deacetylase MACROD2 (Gallus gallus)	86	78	93	97	17	20	19	61.2229	-1.63573	0.199489	-2.47096	-8.19959	2.41202e-16	4.60627e-13
T_ALT_S_002317	Chr2	5084378..5104690	20313	P41934	HM18_CAEEL	Similar to PREDICTED: O-acetyl-ADP-ribose deacetylase MACROD2 (Anas platyrhynchos)	796	792	862	872	240	266	142	590.564	-1.66548	0.178357	-2.15685	-9.3379	9.82608e-21	2.6271e-17

## Sheet: WTA5 to WTC5
Gene ID	Chromosome	Region	Gene length	Swiss Prot		RefSeq	Raw Read Counts								DESeq2 Differential Expression Analysis
				ID	Gene Name_Species	Description	WTC5L1	WTC5L2	WTC5L3	WTC5L4	WTA5L1	WTA5L2	WTA5L3	WTA5L4	Base Mean	log2FC (MAP)	Std Error	log2FC (MLE)	Wald statistic	p-value	q-value
T_ALT_S_012368	Chr9	complement(2646065..2656529)	10465	Q9HAV5	TNR27_HUMAN	Similar to PREDICTED: tumor necrosis factor receptor superfamily member 27-like (Meleagris gallopavo)	8	33	25	22	911	620	579	683	414.023	4.5723	0.209833	5.44809	21.7902	2.87438e-105	1.81129e-101
T_ALT_S_006947	Chr41	complement(47813160..47833405)	20246	Q91X83	METK1_MOUSE	Similar to PREDICTED: s-adenosylmethionine synthase isoform type-1-like2C partial (Meleagris gallopavo)	0	2	1	5	263	133	253	212	126.669	4.55454	0.260024	7.22584	17.5158	1.08501e-68	3.41861e-65
T_ALT_S_015158	Chr28	3321139..3323013	1875	P38936	CDN1A_HUMAN	Similar to cdk inhibitor CIP1 (p21) (Gallus gallus)	30	43	41	40	1428	846	830	818	584.083	4.49445	0.190256	5.12845	23.6232	2.22627e-123	2.80576e-119
T_ALT_S_009292	Chr8	15933679..15935651	1973	P08683	CP2CB_RAT	Similar to cytochrome P-450 2C45 (Gallus gallus)	48	64	68	71	639	467	393	449	309.415	3.07426	0.175277	3.41384	17.5395	7.16069e-69	3.0082e-65
T_ALT_S_009291	Chr8	15923658..15933046	9389	P24461	CP2G1_RABIT	Similar to cytochrome P-450 2C45 (Gallus gallus)	53	43	61	43	575	313	299	337	240.675	2.90983	0.201545	3.37435	14.4376	2.99971e-47	7.56107e-44
T_ALT_S_009229	Chr8	10980035..10988291	8257	P55157	MTP_HUMAN	Similar to PREDICTED: microsomal triglyceride transfer protein large subunit-like (Meleagris gallopavo)	69	75	43	84	379	325	467	513	275.422	2.74259	0.192725	3.12674	14.2306	5.91647e-46	1.24275e-42
T_ALT_S_000515	Chr1	complement(46409580..46412481)	2902	P84048	H4_ACRAS	Similar to PREDICTED: histone H4-like (Ficedula albicollis)	10	12	6	24	116	145	60	65	62.2222	2.19445	0.278179	3.37939	7.88862	3.05552e-15	1.67429e-12
T_ALT_S_006309	Chr4	complement(63420775..63432105)	11331	O93532	K2CO_CHICK	Similar to PREDICTED: keratin2C type II cytoskeletal cochleal-like (Meleagris gallopavo)	121	135	82	67	476	220	382	495	268.639	2.06441	0.210926	2.43123	9.78735	1.27601e-22	1.63495e-19
T_ALT_S_006308	Chr4	complement(63414622..63418756)	4135	O93532	K2CO_CHICK	Similar to PREDICTED: keratin2C type II cytoskeletal cochleal-like (Meleagris gallopavo)	129	227	99	71	629	290	590	787	385.466	2.01688	0.246937	2.61235	8.1676	3.14572e-16	2.08661e-13
T_ALT_S_000518	Chr1	complement(46430477..46430788)	312	P62803	H4_BOVIN	Similar to histone H4 (Homo sapiens)	11	22	7	11	69	50	80	44	41.3498	1.94459	0.267012	2.76838	7.28275	3.27074e-13	1.05695e-10
T_ALT_S_016276	ChrUn_random_7181001874166	88143..109926	21784	P78410	BT3A2_HUMAN	Similar to PREDICTED: butyrophilin subfamily 3 member A3-like isoform X1 (Gallus gallus)	73	86	35	29	357	113	240	242	159.573	1.9115	0.257535	2.57928	7.42231	1.15092e-13	4.0292e-11
T_ALT_S_013132	Chr22	6851796..6862462	10667	Q9BYT1	S17A9_HUMAN	Similar to solute carrier family 17 member 9 (Gallus gallus)	3	5	1	2	50	11	22	30	17.0513	1.85134	0.294782	3.8125	6.28036	3.37793e-10	5.52884e-08
T_ALT_S_015097	Chr28	complement(1885760..1906555)	20796	Q13751	LAMB3_HUMAN	Similar to PREDICTED: laminin subunit beta-3-like (Meleagris gallopavo)	44	18	27	28	65	158	110	142	83.0921	1.83173	0.261665	2.5226	7.00027	2.55467e-12	6.85032e-10
T_ALT_S_012021	Chr13	10688843..10727119	38277	P21158	CSGA_MYXXA	Similar to PREDICTED: uncharacterized oxidoreductase C663.09c-like isoform X1 (Gallus gallus)	3499	2636	4316	3532	12241	8103	9276	10014	7256.48	1.75239	0.17756	1.94777	9.86928	5.65713e-23	8.9121e-20
T_ALT_S_005904	Chr4	29091244..29105167	13924	Q6DEB1	AT2L1_XENLA	Similar to PREDICTED: LOW QUALITY PROTEIN: ethanolamine-phosphate phospho-lyase (Gallus gallus)	1024	1711	541	1188	3117	3328	3193	3055	2332.43	1.72222	0.211474	2.02852	8.14389	3.82784e-16	2.41211e-13
T_ALT_S_007220	Chr6	1635141..1638870	3730	Q9UNU6	CP8B1_HUMAN	Similar to PREDICTED: 7-alpha-hydroxycholest-4-en-3-one 12-alpha-hydroxylase-like (Meleagris gallopavo)	828	2029	939	1048	3750	2179	3974	4701	2626.59	1.71261	0.224917	2.07885	7.61441	2.64896e-14	1.11283e-11
T_ALT_S_014482	Chr23	complement(2045182..2048307)	3126	-	-	Protein of unknown function	3	2	11	3	47	23	23	31	19.8661	1.70688	0.291807	3.1199	5.84935	4.93496e-09	5.50401e-07
T_ALT_S_009294	Chr8	complement(15956171..15994994)	38824	Q9Y6L7	TLL2_HUMAN	Similar to PREDICTED: tolloid-like protein 2-like (Meleagris gallopavo)	13	39	46	31	97	68	215	278	110.215	1.70032	0.286988	2.80154	5.92472	3.1283e-09	3.65055e-07
T_ALT_S_004169	Chr5	26754624..26763621	8998	P70549	NAC3_RAT	Similar to PREDICTED: sodium/calcium exchanger 3-like isoform 1 (Meleagris gallopavo)	47	40	27	64	186	168	73	138	100.083	1.67337	0.241543	2.12986	6.92783	4.2733e-12	1.09911e-09
T_ALT_S_002258	Chr2	complement(1036821..1113770)	76950	Q6ZMW3	EMAL6_HUMAN	Similar to PREDICTED: echinoderm microtubule associated protein like 6 isoform X2 (Gallus gallus)	250	385	185	272	1333	558	498	695	551.315	1.63152	0.21865	1.95165	7.46179	8.53529e-14	3.07343e-11
T_ALT_S_000508	Chr1	46373018..46373398	381	Q9PSW9	H2B8_CHICK	Similar to PREDICTED: probable histone H2B.1-like isoform X1 (Ficedula albicollis)	62	58	39	86	176	149	152	156	118.342	1.62146	0.194611	1.85205	8.33183	7.96011e-17	5.57341e-14
T_ALT_S_016383	ChrUn_random_7180001854197	32849..37350	4502	Q7TN12	CA106_MOUSE	Similar to PREDICTED: uncharacterized protein C1orf106 homolog2C partial (Gallus gallus)	2	8	1	0	37	15	23	18	14.5279	1.57814	0.295687	3.57574	5.33718	9.44024e-08	7.77305e-06
T_ALT_S_014118	Chr15	6922840..6973332	50493	O94823	AT10B_HUMAN	Similar to PREDICTED: probable phospholipid-transporting ATPase VB isoform X9 (Gallus gallus)	8	0	2	3	45	16	21	19	15.7904	1.56846	0.295726	3.41468	5.30376	1.13445e-07	8.82556e-06
T_ALT_S_015491	Chr25	223331..247739	24409	Q8N1P7	AIM1L_HUMAN	Similar to PREDICTED: uncharacterized protein LOC419544 isoform X3 (Gallus gallus)	13	21	11	7	47	21	58	71	33.9746	1.5667	0.279634	2.40432	5.60269	2.11045e-08	2.06186e-06
T_ALT_S_006346	Chr4	complement(65569726..65597791)	28066	Q1LZB0	DDRGK_BOVIN	Similar to PREDICTED: DDRGK domain-containing protein 1-like (Meleagris gallopavo)	94	81	96	101	255	203	196	200	164.18	1.53175	0.160976	1.66683	9.5154	1.81018e-21	1.90115e-18
T_ALT_S_000364	Chr1	34761463..34777948	16486	Q00987	MDM2_HUMAN	Similar to Mdm22C transformed 3T3 cell double minute 22C p53 binding protein (Gallus gallus)	1948	1599	1348	1360	6427	2326	2963	3541	2827.09	1.50462	0.199996	1.7333	7.52327	5.34216e-14	2.04022e-11
T_ALT_S_002615	Chr2	24261029..24274663	13635	Q9H221	ABCG8_HUMAN	Similar to PREDICTED: ATP-binding cassette sub-family G member 8-like (Meleagris gallopavo)	6	16	6	12	19	38	39	56	26.6172	1.50357	0.285024	2.42761	5.27523	1.32588e-07	9.9182e-06
T_ALT_S_003890	Chr5	complement(12528519..12570059)	41541	Q9ES64	USH1C_MOUSE	Similar to PREDICTED: harmonin (Taeniopygia guttata)	15	16	24	28	125	51	52	41	47.4228	1.45054	0.27366	2.12557	5.30052	1.1547e-07	8.87362e-06
T_ALT_S_004571	Chr5	complement(55472166..55474481)	2316	P17931	LEG3_HUMAN	Similar to PREDICTED: galectin-3-like (Meleagris gallopavo)	137	298	68	216	506	381	424	497	337.073	1.43533	0.243533	1.83452	5.89381	3.77399e-09	4.32396e-07
T_ALT_S_005923	Chr4	complement(31159267..31174786)	15520	Q6PDD0	UD2A2_MOUSE	Similar to PREDICTED: hypothetical protein LOC100549312 (Meleagris gallopavo)	420	593	423	340	953	591	1124	1302	764.733	1.41985	0.201418	1.63994	7.04929	1.7983e-12	4.92695e-10
T_ALT_S_006051	Chr4	complement(42866073..42875259)	9187	P38024	PUR6_CHICK	Similar to PREDICTED: hypothetical protein LOC100539860 (Meleagris gallopavo)	526	673	1126	815	1668	1693	1703	2312	1416.82	1.40146	0.217323	1.67113	6.44871	1.12804e-10	1.97454e-08
T_ALT_S_004523	Chr5	complement(53301664..53317752)	16089	P24723	KPCL_HUMAN	Similar to PREDICTED: protein kinase C eta type-like (Meleagris gallopavo)	7	8	8	10	16	28	23	41	19.3212	1.39076	0.282226	2.18484	4.92781	8.31548e-07	4.57642e-05
T_ALT_S_010259	Chr12	complement(2020880..2032588)	11709	Q6UVK1	CSPG4_HUMAN	Similar to PREDICTED: chondroitin sulfate proteoglycan 4 isoform X4 (Gallus gallus)	110	120	91	102	196	232	194	231	169.747	1.38958	0.153749	1.49926	9.03799	1.59581e-19	1.43657e-16
T_ALT_S_014943	Chr30	complement(3584188..3585108)	921	Q9Z0J6	GDF15_RAT	Similar to PREDICTED: growth/differentiation factor 15-like (Gallus gallus)	37	46	33	39	122	118	57	67	69.277	1.36957	0.234951	1.70817	5.82915	5.57101e-09	6.15889e-07
T_ALT_S_014111	Chr15	complement(5960935..5965914)	4980	Q5E9I1	CCNG1_BOVIN	Similar to PREDICTED: cyclin-G1-like (Meleagris gallopavo)	1857	1987	1348	1908	3761	2895	3125	3802	2718.76	1.36898	0.104841	1.41494	13.0577	5.74745e-39	1.03479e-35
T_ALT_S_000635	Chr1	49509126..49511968	2843	P05162	LEG2_HUMAN	Similar to PREDICTED: galectin-2-like isoform 1 (Meleagris gallopavo)	190	571	139	308	568	1777	1134	1314	843.578	1.36086	0.294296	2.53971	4.62412	3.76186e-06	0.000154432
T_ALT_S_000519	Chr1	complement(46443602..46451266)	7665	P13912	H2A_CAIMO	Similar to PREDICTED: uncharacterized protein LOC102036135 (Geospiza fortis)	55	56	35	51	87	128	101	93	81.3636	1.32308	0.211916	1.56086	6.24345	4.28028e-10	6.6598e-08
T_ALT_S_011907	Chr13	complement(5231928..5242907)	10980	Q8BGT5	ALAT2_MOUSE	Similar to PREDICTED: alanine aminotransferase 2 isoform X1 (Gallus gallus)	52	27	83	73	151	77	179	253	120.967	1.31231	0.273391	1.91174	4.8001	1.58583e-06	7.74658e-05
T_ALT_S_016093	Chr27	862700..868495	5796	Q16610	ECM1_HUMAN	Similar to PREDICTED: extracellular matrix protein 1 isoform X1 (Gallus gallus)	67	106	59	73	175	158	132	135	119.619	1.30751	0.182415	1.46394	7.16779	7.62172e-13	2.27727e-10
T_ALT_S_010472	Chr12	complement(12370528..12373115)	2588	Q8WTP8	AEN_HUMAN	Similar to PREDICTED: apoptosis-enhancing nuclease isoform X2 (Gallus gallus)	194	230	137	139	406	242	315	387	268.105	1.30585	0.164021	1.42566	7.96148	1.69989e-15	9.73805e-13
T_ALT_S_008441	Chr7	34266848..34287511	20664	Q8TDX5	ACMSD_HUMAN	Similar to PREDICTED: cyclin-T2-like (Meleagris gallopavo)	408	667	514	635	971	1028	1051	1265	867.805	1.30575	0.169	1.43457	7.7263	1.10721e-14	5.16822e-12
T_ALT_S_007495	Chr6	23665963..23736923	70961	Q9TU53	CUBN_CANFA	Similar to PREDICTED: cubilin (Gallus gallus)	87	130	60	139	183	124	331	356	189.451	1.29932	0.258563	1.75422	5.02514	5.0306e-07	3.0777e-05
T_ALT_S_000444	Chr1	complement(43073731..43182971)	109241	-	-	Protein of unknown function	40	40	20	15	94	68	53	50	50.3493	1.28612	0.252604	1.69753	5.09144	3.55348e-07	2.27188e-05
T_ALT_S_014481	Chr23	complement(2036182..2045086)	8905	-	-	Protein of unknown function	281	270	164	315	699	418	366	523	395.512	1.28219	0.177764	1.42548	7.21289	5.47767e-13	1.72588e-10
T_ALT_S_016878	ChrUn_random_7180001859684	27..1098	1072	P17852	ITA3_CRIGR	Similar to integrin alpha-3 precursor (Gallus gallus)	11	9	12	14	58	27	26	20	23.7368	1.28205	0.279523	1.95802	4.58657	4.50581e-06	0.000179705
T_ALT_S_005068	Chr3	48195693..48207790	12098	O14730	RIOK3_HUMAN	Similar to PREDICTED: serine/threonine-protein kinase RIO3 isoform X3 (Gallus gallus)	1289	1179	1161	1326	2984	2244	1715	2253	1853.44	1.28089	0.130895	1.35067	9.78567	1.29727e-22	1.63495e-19
T_ALT_S_015276	Chr29	complement(664459..682970)	18512	Q5S6V2	TAU_PONPY	Similar to PREDICTED: microtubule-associated protein tau-like (Columba livia)	89	83	120	107	374	263	141	140	175.245	1.27382	0.246016	1.64151	5.17778	2.24541e-07	1.53799e-05
T_ALT_S_004522	Chr5	complement(53241717..53254151)	12435	P24723	KPCL_HUMAN	Similar to PREDICTED: protein kinase C eta type-like (Meleagris gallopavo)	37	36	19	61	78	120	60	97	68.0977	1.27337	0.256155	1.70385	4.9711	6.65745e-07	3.87028e-05
T_ALT_S_015469	Chr29	4058367..4061579	3213	Q61576	FKB10_MOUSE	Similar to PREDICTED: peptidyl-prolyl cis-trans isomerase FKBP10-like (Meleagris gallopavo)	326	425	203	311	473	572	601	746	482.953	1.26922	0.184222	1.4245	6.88961	5.59462e-12	1.38253e-09
T_ALT_S_012968	Chr22	876852..895837	18986	A7MB28	NDRG3_BOVIN	Similar to PREDICTED: protein NDRG3-like (Meleagris gallopavo)	49	73	58	31	67	105	128	185	93.5244	1.2598	0.256681	1.68866	4.90803	9.19969e-07	4.95486e-05
T_ALT_S_011439	Chr17	complement(11241607..11281979)	40373	Q2XVR3	SC4AA_DANRE	Similar to PREDICTED: sodium channel protein type 8 subunit alpha-like isoform 1 (Meleagris gallopavo)	24	36	7	15	45	98	33	54	42.4009	1.25149	0.286277	2.02443	4.3716	1.23337e-05	0.000410136
T_ALT_S_016161	Chr18	complement(220024..224796)	4773	P81383	OXLA_OPHHA	Similar to L-amino-acid oxidase precursor (Gallus gallus)	82	47	71	115	238	119	137	183	130.63	1.25059	0.231039	1.54188	5.41289	6.20143e-08	5.35319e-06
T_ALT_S_009247	Chr8	11367008..11373001	5994	Q86X67	NUD13_HUMAN	Similar to PREDICTED: nucleoside diphosphate-linked moiety X motif 13 isoform X8 (Gallus gallus)	30	34	23	42	60	59	79	65	52.5183	1.24438	0.227751	1.52275	5.46377	4.66116e-08	4.19605e-06
T_ALT_S_016994	ChrUn_random_7180001953015	complement(22769..25887)	3119	Q5KWF8	MUTS2_GEOKA	Similar to PREDICTED: C-type lectin domain family 172C member A-like isoform X1 (Gallus gallus)	19	28	34	27	87	54	37	62	45.8835	1.24376	0.242951	1.58916	5.1194	3.06516e-07	1.99125e-05
T_ALT_S_012927	Chr20	10433914..10441910	7997	Q90632	MOT3_CHICK	Similar to PREDICTED: monocarboxylate transporter 6 isoform X2 (Gallus gallus)	130	281	111	178	381	388	266	333	272.339	1.24352	0.211043	1.46313	5.89225	3.80966e-09	4.32551e-07
T_ALT_S_017228	ChrUn_random_7180001860811	2808..3511	704	Q60759	GCDH_MOUSE	Similar to PREDICTED: microtubule-associated serine/threonine-protein kinase 1-like (Falco peregrinus)	423	410	578	468	922	1001	699	940	721.33	1.24314	0.175633	1.37803	7.07805	1.46193e-12	4.09439e-10
T_ALT_S_013131	Chr22	6845038..6848237	3200	Q9BYT1	S17A9_HUMAN	Similar to PREDICTED: LOW QUALITY PROTEIN: solute carrier family 17 member 9-like (Meleagris gallopavo)	12	46	5	8	130	38	39	66	45.3863	1.24149	0.295298	2.42274	4.2042	2.62009e-05	0.0007338
T_ALT_S_006328	Chr4	64570460..64580982	10523	Q925N0	SFXN5_MOUSE	Similar to PREDICTED: sideroflexin-5 (Gallus gallus)	38	62	34	33	79	70	66	123	66.1603	1.23619	0.222056	1.49067	5.56703	2.59117e-08	2.47398e-06
T_ALT_S_001787	Chr1	149851598..149985246	133649	O75592	MYCB2_HUMAN	Similar to PREDICTED: probable E3 ubiquitin-protein ligase MYCBP2 isoform X31 (Gallus gallus)	832	763	822	739	1930	1174	1210	1399	1159.37	1.23555	0.137401	1.31062	8.99231	2.42083e-19	2.03398e-16
T_ALT_S_012406	Chr9	4137889..4156909	19021	-	-	Protein of unknown function	835	946	765	881	1576	2210	1109	1480	1297.81	1.23523	0.182188	1.3821	6.77998	1.20193e-11	2.52466e-09
T_ALT_S_003911	Chr5	complement(14031770..14225502)	193733	Q98UI9	MUC5B_CHICK	Similar to PREDICTED: mucin-5B isoform X1 (Gallus gallus)	11	14	2	13	33	27	25	22	19.7624	1.23492	0.281964	1.92132	4.3797	1.18845e-05	0.000396244
T_ALT_S_013926	Chr21	8169667..8208509	38843	Q0VCK9	VMP1_BOVIN	Similar to PREDICTED: transmembrane protein 49-like (Meleagris gallopavo)	232	235	246	283	570	921	312	344	423.516	1.22962	0.247971	1.5942	4.95873	7.09572e-07	4.06488e-05
T_ALT_S_003571	Chr2	complement(106545739..106569019)	23281	Q9NZA1	CLIC5_HUMAN	Similar to PREDICTED: chloride intracellular channel protein 5-like (Meleagris gallopavo)	11	4	4	16	25	22	26	27	18.3536	1.21993	0.286816	1.99624	4.25336	2.10589e-05	0.00061866
T_ALT_S_013060	Chr22	complement(4480297..4483265)	2969	Q6DIV6	VIAAT_XENTR	Similar to PREDICTED: vesicular inhibitory amino acid transporter (Gallus gallus)	10	21	10	8	38	28	20	32	22.0676	1.21803	0.269755	1.74077	4.51531	6.32239e-06	0.000240003
T_ALT_S_011972	Chr13	10050109..10053884	3776	Q9H0I3	CC113_HUMAN	Similar to PREDICTED: coiled-coil domain-containing protein 113 isoform X3 (Gallus gallus)	15	23	12	21	53	28	28	46	29.553	1.20571	0.251545	1.58616	4.79322	1.64125e-06	7.9373e-05
T_ALT_S_006092	Chr4	complement(45936660..45948989)	12330	Q9H720	PG2IP_HUMAN	Similar to PREDICTED: PGAP2-interacting protein-like (Meleagris gallopavo)	2	20	4	5	41	13	25	46	20.8636	1.19837	0.295733	2.48161	4.05222	5.0735e-05	0.001246
T_ALT_S_001276	Chr1	complement(90057978..90067513)	9536	Q5VZP5	DUS27_HUMAN	Similar to PREDICTED: inactive dual specificity phosphatase 27-like (Meleagris gallopavo)	4	23	10	6	90	19	165	193	72.455	1.19713	0.284087	3.92934	4.21396	2.50927e-05	0.000715109
T_ALT_S_012998	Chr22	complement(2362559..2379323)	16765	Q76IQ7	TOX2_RAT	Similar to PREDICTED: TOX high mobility group box family member 2 isoform X5 (Gallus gallus)	12	10	9	12	66	59	13	14	26.507	1.19554	0.294879	2.28584	4.05433	5.02782e-05	0.00123761
T_ALT_S_007502	Chr6	23801156..23828641	27486	O60494	CUBN_HUMAN	Similar to PREDICTED: cubilin-like (Meleagris gallopavo)	3	8	10	18	36	13	40	40	22.9578	1.19361	0.293336	2.17175	4.06907	4.72009e-05	0.0011803
T_ALT_S_001308	Chr1	complement(95689917..95713976)	24060	-	-	Similar to PREDICTED: uncharacterized protein LOC418465 (Gallus gallus)	116	156	58	79	98	438	162	275	187.808	1.19124	0.278699	1.79489	4.27427	1.91762e-05	0.000581329
T_ALT_S_007837	Chr6	complement(47737634..47750959)	13326	-	-	Protein of unknown function	256	288	151	259	262	1358	526	801	542.809	1.18097	0.293927	2.16403	4.01791	5.87172e-05	0.00138839
T_ALT_S_003512	Chr2	104026012..104028231	2220	P14018	CLUS_COTJA	Similar to clusterin precursor (Gallus gallus)	232	160	223	268	523	417	334	342	329.342	1.17473	0.190128	1.33082	6.17861	6.46667e-10	9.05549e-08
T_ALT_S_003570	Chr2	complement(106541456..106543663)	2208	-	-	Protein of unknown function	32	8	8	40	45	52	64	84	45.1747	1.17326	0.289204	1.96607	4.05688	4.97335e-05	0.001229
T_ALT_S_005293	Chr3	69847675..69863430	15756	Q59I64	YLAT2_DANRE	Similar to PREDICTED: Y+L amino acid transporter 2-like isoform X1 (Anas platyrhynchos)	39	113	17	26	83	142	122	137	91.5377	1.17231	0.285118	1.86727	4.11167	3.92806e-05	0.00101445
T_ALT_S_019099	ChrUn_random_7180001951566	1..396	396	P08288	H11R_CHICK	Similar to PREDICTED: hypothetical protein LOC100540359 (Meleagris gallopavo)	34	37	58	57	91	90	80	100	72.7772	1.1723	0.221218	1.41161	5.2993	1.16248e-07	8.8792e-06
T_ALT_S_009610	Chr8	32318190..32356111	37922	P34947	GRK5_HUMAN	Similar to PREDICTED: G protein-coupled receptor kinase 5 isoform X3 (Gallus gallus)	74	65	95	74	170	127	126	137	114.432	1.17071	0.186483	1.31911	6.27787	3.43249e-10	5.5461e-08
T_ALT_S_009059	Chr10	complement(28187801..28227675)	39875	Q9Y6K8	KAD5_HUMAN	Similar to PREDICTED: adenylate kinase isoenzyme 5-like (Meleagris gallopavo)	76	83	36	59	89	114	147	126	97.1377	1.1701	0.227674	1.42997	5.13934	2.75699e-07	1.80971e-05
T_ALT_S_002614	Chr2	complement(24245482..24261011)	15530	Q9H222	ABCG5_HUMAN	Similar to PREDICTED: ATP-binding cassette sub-family G member 5-like (Meleagris gallopavo)	43	77	37	51	59	88	115	163	84.142	1.15853	0.253139	1.5307	4.57667	4.72439e-06	0.000187237
T_ALT_S_008371	Chr7	28446901..28452284	5384	Q8CGR7	UPP2_MOUSE	Similar to PREDICTED: uridine phosphorylase 2-like (Meleagris gallopavo)	137	106	99	104	169	215	208	182	161.789	1.15677	0.182434	1.29513	6.34073	2.28682e-10	3.84276e-08
T_ALT_S_016386	ChrUn_random_7180001881438	13100..19550	6451	P47807	MYO1A_CHICK	Similar to unconventional myosin-Ia (Gallus gallus)	65	63	40	40	161	72	68	99	78.5333	1.1558	0.224628	1.40157	5.14542	2.66919e-07	1.77098e-05
T_ALT_S_010250	Chr12	1832367..1838942	6576	Q4QR83	STRA6_RAT	Similar to PREDICTED: stimulated by retinoic acid gene 6 protein homolog (Meleagris gallopavo)	8	8	2	5	57	45	7	9	19.2739	1.15263	0.293225	2.8426	3.93087	8.46402e-05	0.00184593
T_ALT_S_010670	Chr16	complement(957465..974189)	16725	Q90577	SRCA_CHICK	Similar to PREDICTED: sarcalumenin isoform X2 (Columba livia)	401	447	359	238	581	348	852	995	556.802	1.14403	0.234854	1.42418	4.87124	1.10902e-06	5.81575e-05
T_ALT_S_006857	Chr41	complement(38241906..38365478)	123573	Q148E0	AAED1_BOVIN	Similar to PREDICTED: chromosome Z open reading frame2C human C9orf21 isoformX2 (Gallus gallus)	336	279	180	261	770	263	474	449	390.695	1.14279	0.215561	1.35719	5.30148	1.14868e-07	8.87362e-06
T_ALT_S_004463	Chr5	complement(49553459..49553755)	297	P05122	KCRB_CHICK	Similar to PREDICTED: creatine kinase B-type-like (Meleagris gallopavo)	21	8	16	16	49	29	22	36	25.9304	1.13617	0.267418	1.60185	4.24869	2.15027e-05	0.000628768
T_ALT_S_017402	ChrUn_random_7180001952809	complement(740..3141)	2402	Q3MIX3	ADCK5_HUMAN	Similar to PREDICTED: uncharacterized aarF domain-containing protein kinase 5 (Pseudopodoces humilis)	30	22	53	30	100	59	58	66	55.4868	1.13417	0.252539	1.49683	4.49106	7.08704e-06	0.00026193
T_ALT_S_005214	Chr3	complement(61390412..61586823)	196412	Q99502	EYA1_HUMAN	Similar to PREDICTED: eyes absent homolog 1-like isoform 1 (Meleagris gallopavo)	26	26	13	33	41	19	89	119	49.2529	1.13158	0.290717	1.93716	3.89236	9.92734e-05	0.00211342
T_ALT_S_001309	Chr1	complement(95763895..95781541)	17647	Q8WWY8	LIPH_HUMAN	Similar to PREDICTED: lipase member H-like (Meleagris gallopavo)	99	175	130	218	350	230	248	294	228.316	1.12752	0.20469	1.31024	5.50844	3.62018e-08	3.30616e-06
T_ALT_S_002310	Chr2	4170755..4173138	2384	Q5ZMB2	HEBP1_CHICK	Similar to PREDICTED: heme-binding protein 1-like (Meleagris gallopavo)	81	57	55	42	119	82	95	115	84.2614	1.1233	0.193707	1.28026	5.79897	6.67219e-09	7.12624e-07
T_ALT_S_018802	ChrUn_random_7180001926451	441..677	237	Q93077	H2A1C_HUMAN	Similar to PREDICTED: histone H2A-IV-like (Gallus gallus)	77	76	58	59	86	136	113	135	97.8089	1.12194	0.202094	1.29785	5.55159	2.8309e-08	2.66252e-06
T_ALT_S_009134	Chr8	4889971..4904429	14459	P47804	RGR_HUMAN	Similar to PREDICTED: RPE-retinal G protein-coupled receptor-like (Meleagris gallopavo)	8	14	2	6	9	33	22	31	17.2325	1.11952	0.295419	2.20336	3.7896	0.000150892	0.00291468
T_ALT_S_003299	Chr2	complement(80157814..80242934)	85121	Q6YHK3	CD109_HUMAN	Similar to PREDICTED: CD109 antigen (Anas platyrhynchos)	41	75	29	38	100	85	67	79	67.0655	1.11386	0.223595	1.34749	4.9816	6.3061e-07	3.71382e-05
T_ALT_S_015929	Chr24	complement(451474..459812)	8339	Q9XSL6	ADA28_MACFA	Similar to PREDICTED: disintegrin and metalloproteinase domain-containing protein 28 isoform X3 (Gallus gallus)	30	35	21	51	26	40	170	180	76.4083	1.11048	0.294944	2.11208	3.76506	0.000166506	0.00314461
T_ALT_S_011440	Chr17	11295260..11301986	6727	Q86WS5	TMPSC_HUMAN	Similar to PREDICTED: transmembrane protease serine 12-like (Meleagris gallopavo)	59	53	21	40	61	86	75	95	64.5119	1.10988	0.235667	1.3854	4.70953	2.4829e-06	0.000111445
T_ALT_S_016666	ChrUn_random_7180001866109	26743..31932	5190	Q9DBV3	DHX34_MOUSE	Similar to PREDICTED: probable ATP-dependent RNA helicase DHX34-like (Gallus gallus)	65	56	92	38	169	100	111	104	97.1234	1.10899	0.237806	1.3932	4.66342	3.10994e-06	0.000131968
T_ALT_S_013566	Chr19	7562309..7568715	6407	Q8K3K7	PLCB_MOUSE	Similar to PREDICTED: 1-acyl-sn-glycerol-3-phosphate acyltransferase beta (Gallus gallus)	23	32	37	23	37	30	96	120	53.8308	1.10887	0.285064	1.76709	3.88991	0.00010028	0.00213125
T_ALT_S_016108	Chr27	complement(1044155..1049008)	4854	Q5VU13	VSIG8_HUMAN	Similar to PREDICTED: V-set and immunoglobulin domain-containing protein 8 (Falco peregrinus)	17	16	15	21	49	42	23	27	27.7541	1.09999	0.260242	1.4981	4.2268	2.37034e-05	0.000686745
T_ALT_S_011142	Chr17	complement(4004997..4006415)	1419	Q8N3T6	T132C_HUMAN	Similar to PREDICTED: transmembrane protein 132C isoform X4 (Gallus gallus)	15	7	11	12	29	17	38	21	20.3651	1.09959	0.282194	1.71173	3.89658	9.75602e-05	0.00208398
T_ALT_S_018586	ChrUn_random_7180001953063	complement(2514..2720)	207	P07322	ENOB_CHICK	Similar to beta-enolase (Gallus gallus)	26	76	52	44	101	84	84	98	74.4032	1.09879	0.233193	1.36256	4.71193	2.4538e-06	0.000111242
T_ALT_S_016756	ChrUn_random_7180001869472	3..974	972	Q2R185	KRP3_ORYSJ	Similar to PREDICTED: nestin-like (Ficedula albicollis)	25	25	13	17	66	27	29	39	31.1899	1.0912	0.258275	1.47152	4.22496	2.38985e-05	0.00068923
T_ALT_S_008292	Chr7	complement(23962405..23970342)	7938	Q9UEW3	MARCO_HUMAN	Similar to PREDICTED: macrophage receptor MARCO-like (Meleagris gallopavo)	471	295	279	520	646	632	664	683	550.384	1.09083	0.188793	1.23298	5.77792	7.56291e-09	7.8773e-07
T_ALT_S_009807	Chr11	9310901..9311504	604	P41689	SPYA_FELCA	Similar to PREDICTED: serine--pyruvate aminotransferase2C mitochondrial (Gallus gallus)	178	190	293	201	332	374	367	403	309.919	1.07188	0.200644	1.23637	5.34221	9.1818e-08	7.62809e-06
T_ALT_S_001385	Chr1	104183432..104207621	24190	-	-	Protein of unknown function	12	17	19	20	30	26	30	50	26.9488	1.06991	0.26003	1.45594	4.11458	3.87886e-05	0.0010038
T_ALT_S_013952	Chr21	complement(8647116..8659810)	12695	Q3V050	S47A2_MOUSE	Similar to PREDICTED: multidrug and toxin extrusion protein 2-like (Meleagris gallopavo)	80	122	46	99	232	159	113	116	125.606	1.06909	0.232402	1.32199	4.60017	4.22138e-06	0.000169433
T_ALT_S_005925	Chr4	complement(31185314..31187131)	1818	Q3UZZ6	ST1D1_MOUSE	Similar to PREDICTED: estrogen sulfotransferase-like (Meleagris gallopavo)	743	557	481	697	961	810	1117	1061	840.853	1.0682	0.161767	1.16298	6.60333	4.02025e-11	7.91675e-09
T_ALT_S_009475	Chr8	23597734..23605687	7954	P78417	GSTO1_HUMAN	Similar to glutathione S-transferase omega-1 (Gallus gallus)	2283	2947	1287	2323	2166	10560	4129	6038	4362.77	1.06711	0.293309	1.91604	3.63818	0.000274566	0.00463234
T_ALT_S_004580	Chr5	complement(55957534..56016796)	59263	Q7Z553	MDGA2_HUMAN	Similar to PREDICTED: MAM domain-containing glycosylphosphatidylinositol anchor protein 2-like (Meleagris gallopavo)	1834	2147	970	1686	1612	7256	2865	4517	3125.55	1.06536	0.29117	1.83086	3.65889	0.000253313	0.00436134
T_ALT_S_004940	Chr3	34365320..34420276	54957	Q8IXK2	GLT12_HUMAN	Similar to PREDICTED: polypeptide N-acetylgalactosaminyltransferase 12 (Gallus gallus)	80	93	40	31	170	84	90	107	89.752	1.06298	0.246397	1.37022	4.31407	1.60273e-05	0.000512671
T_ALT_S_015723	Chr26	171705..180757	9053	Q99689	FEZ1_HUMAN	Similar to PREDICTED: LOW QUALITY PROTEIN: fasciculation and elongation protein zeta-1-like (Meleagris gallopavo)	106	146	103	141	218	276	149	181	173.173	1.05594	0.200724	1.21811	5.26064	1.43553e-07	1.03768e-05
T_ALT_S_007911	Chr7	complement(1697629..1728688)	31060	Q7Z2W7	TRPM8_HUMAN	Similar to PREDICTED: LOW QUALITY PROTEIN: transient receptor potential cation channel subfamily M member 8 (Falco cherrug)	11	27	5	10	19	17	41	78	27.7862	1.05392	0.295362	2.05054	3.56824	0.000359383	0.00559864
T_ALT_S_015018	Chr28	complement(539292..539570)	279	Q9H4A4	AMPB_HUMAN	Similar to PREDICTED: aminopeptidase B-like (Meleagris gallopavo)	69	48	53	42	92	96	67	97	73.5978	1.04981	0.197776	1.20498	5.3081	1.10773e-07	8.78036e-06
T_ALT_S_002895	Chr2	complement(44516416..44523694)	7279	Q8CAY6	THIC_MOUSE	Similar to PREDICTED: acetyl-CoA acetyltransferase2C cytosolic-like2C partial (Meleagris gallopavo)	2432	3211	3327	3716	6683	5000	4030	4867	4331.74	1.04757	0.1674	1.14847	6.25788	3.90248e-10	6.22569e-08
T_ALT_S_009313	Chr8	complement(16875478..16894252)	18775	Q92038	ACOD_CYPCA	Similar to PREDICTED: acyl-CoA desaturase-like (Meleagris gallopavo)	38	80	26	50	94	81	77	84	69.1068	1.04621	0.231502	1.29084	4.51923	6.20642e-06	0.000237029
T_ALT_S_004507	Chr5	complement(52156768..52189045)	32278	P27653	C1TC_RAT	Similar to PREDICTED: c-1-tetrahydrofolate synthase2C cytoplasmic-like (Meleagris gallopavo)	4568	6716	6885	5870	11885	10088	7273	9649	8200.08	1.04482	0.16806	1.14641	6.21692	5.06993e-10	7.51722e-08
T_ALT_S_011150	Chr17	complement(4802311..4817730)	15420	Q6ZTI6	F101A_HUMAN	Similar to PREDICTED: protein FAM101A (Gallus gallus)	803	989	767	1104	1178	1478	1470	1586	1229.47	1.03432	0.16616	1.13219	6.22483	4.82064e-10	7.23268e-08
T_ALT_S_001384	Chr1	complement(104155728..104204532)	48805	Q9Y3R5	DOP2_HUMAN	Similar to PREDICTED: protein dopey-2-like (Meleagris gallopavo)	176	160	250	189	354	236	313	384	269.902	1.03395	0.192716	1.1763	5.36511	8.08981e-08	6.84268e-06
T_ALT_S_017010	ChrUn_random_7180001902657	complement(61..837)	777	P0C0L4	CO4A_HUMAN	Similar to complement 4 precursor (Gallus gallus)	0	12	0	11	64	22	18	30	21.1885	1.03391	0.287012	2.99633	3.60231	0.000315398	0.00508958
T_ALT_S_016588	ChrUn_random_7180001925661	199..1245	1047	P51658	DHB2_MOUSE	Similar to PREDICTED: hypothetical protein LOC100540446 (Meleagris gallopavo)	2792	1830	6255	4422	11062	7400	7922	8670	6765.03	1.03244	0.282893	1.60632	3.64959	0.000262656	0.00448318
T_ALT_S_012562	Chr9	15210311..15379886	169576	Q9W6V6	TEN1_CHICK	Similar to teneurin-1 (Gallus gallus)	10	35	17	10	69	109	21	19	39.7753	1.03087	0.295734	2.1085	3.48579	0.000490681	0.00709181
T_ALT_S_002672	Chr2	complement(28517226..28526744)	9519	Q9CQ46	EFCB2_MOUSE	Similar to PREDICTED: EF-hand calcium-binding domain-containing protein 2-like (Meleagris gallopavo)	59	31	40	32	72	70	54	77	56.7793	1.02265	0.219247	1.22508	4.66439	3.0953e-06	0.000131791
T_ALT_S_017538	ChrUn_random_7180001849625	128..514	387	Q9CR30	JOS2_MOUSE	Similar to PREDICTED: uncharacterized protein LOC101911799 (Falco peregrinus)	50	65	58	47	92	115	74	80	76.4073	1.02259	0.208632	1.19787	4.90141	9.51533e-07	5.08143e-05
T_ALT_S_011298	Chr17	8032098..8033464	1367	Q02960	MIF_CHICK	Similar to PREDICTED: macrophage migration inhibitory factor (Gallus gallus)	2362	4207	1688	3344	2873	5399	5314	5744	4083.16	1.02115	0.232288	1.2621	4.39605	1.10238e-05	0.000374481
T_ALT_S_007738	Chr6	complement(42500357..42505185)	4829	Q9PU41	CCKN_CHICK	Similar to PREDICTED: cholecystokinin-like (Meleagris gallopavo)	2	10	4	12	17	12	20	26	13.8557	1.02102	0.294237	1.89519	3.47006	0.000520343	0.00744368
T_ALT_S_011297	Chr17	8023501..8030704	7204	P20135	GSTT1_CHICK	Similar to PREDICTED: glutathione S-transferase theta-1-like (Meleagris gallopavo)	1921	3245	1337	2764	3237	3557	3662	4237	3121.8	1.0205	0.197286	1.16979	5.1727	2.30739e-07	1.56344e-05
T_ALT_S_000427	Chr1	complement(40716531..41168284)	451754	Q32KY7	CL050_BOVIN	Similar to PREDICTED: uncharacterized protein C12orf50 homolog (Gallus gallus)	2246	2448	1111	1834	1795	7921	3245	4676	3441.73	1.02027	0.291142	1.75107	3.50439	0.000457657	0.00672228
T_ALT_S_008630	Chr10	complement(9970797..9975695)	4899	Q7SZC6	RGS4_CHICK	Similar to PREDICTED: regulator of G-protein signaling 4-like (Meleagris gallopavo)	252	362	198	273	390	417	384	454	354.363	1.01443	0.154217	1.0948	6.57791	4.77095e-11	8.84239e-09
T_ALT_S_005556	Chr4	complement(2860593..2960116)	99524	Q8N475	FSTL5_HUMAN	Similar to PREDICTED: follistatin-related protein 5-like isoform 2 (Meleagris gallopavo)	30	77	38	71	142	110	53	94	79.9169	1.007	0.256182	1.34519	3.93082	8.46581e-05	0.00184593
T_ALT_S_008195	Chr7	complement(18836677..18840919)	4243	O00487	PSDE_HUMAN	Similar to proteasome (prosome2C macropain) 26S subunit2C non-ATPase2C 14 (Xenopus laevis)	71	54	92	66	142	104	99	120	97.7898	1.00655	0.202488	1.16522	4.97091	6.6639e-07	3.87028e-05
T_ALT_S_011967	Chr13	9993758..10001586	7829	Q99811	PRRX2_HUMAN	Protein of unknown function	8	18	10	10	26	11	20	55	20.6091	1.0033	0.291094	1.72591	3.44666	0.000567554	0.00787226
T_ALT_S_017514	ChrUn_random_7180001854285	complement(9..3099)	3091	Q17QP1	ABHD8_BOVIN	Protein of unknown function	14	9	18	9	38	22	18	25	20.1406	1.0029	0.275758	1.48363	3.6369	0.000275934	0.00464181
T_ALT_S_010969	Chr16	complement(11200185..11209587)	9403	Q8TAV3	CP2W1_HUMAN	Similar to PREDICTED: cytochrome P450 2W1-like (Meleagris gallopavo)	131	437	73	222	795	974	325	420	456.054	1.00127	0.295724	2.06696	3.38582	0.000709665	0.00926829
T_ALT_S_010884	Chr16	complement(8711407..8713754)	2348	Q7YRH6	PEMT_BOVIN	Similar to PREDICTED: phosphatidylethanolamine N-methyltransferase-like (Meleagris gallopavo)	196	264	202	202	338	329	271	355	279.417	1.00094	0.133123	1.0576	7.51892	5.52299e-14	2.04724e-11
T_ALT_S_013911	Chr21	7473118..7474517	1400	Q9PU16	LPA12_XENLA	Similar to PREDICTED: lysophosphatidic acid receptor 1-B-like isoform X1 (Gallus gallus)	63	85	28	62	22	13	13	18	33.9524	-1.00015	0.260079	-1.36235	-3.84557	0.000120272	0.00244481
T_ALT_S_004459	Chr5	complement(49400247..49414645)	14399	Q2M3D2	EX3L2_HUMAN	Similar to PREDICTED: exocyst complex component 3-like isoform X1 (Gallus gallus)	56	31	77	33	12	12	14	11	28.4981	-1.00184	0.281316	-1.55153	-3.56127	0.000369066	0.00571629
T_ALT_S_008956	Chr10	complement(23412376..23412922)	547	Q9JMR2	YUBN_ECOLI	Protein of unknown function	82	75	37	75	24	7	21	22	38.5054	-1.00773	0.261435	-1.38061	-3.85463	0.000115906	0.00238687
T_ALT_S_016842	ChrUn_random_7180001938265	113..1313	1201	P02790	HEMO_HUMAN	Similar to PREDICTED: hemopexin-like2C partial (Meleagris gallopavo)	4158	3110	3546	506	732	203	356	426	1430.89	-1.01139	0.294712	-2.28312	-3.43181	0.000599578	0.00818172
T_ALT_S_006402	Chr41	224452..238545	14094	Q148W0	AT8B1_MOUSE	Similar to ATPase2C class I2C type 8B2C member 1 (Gallus gallus)	726	844	417	592	233	165	214	236	390.371	-1.01408	0.166039	-1.10996	-6.10751	1.01194e-09	1.30138e-07
T_ALT_S_006516	Chr41	complement(8063883..8068619)	4737	Q8VHB5	CAH9_MOUSE	Similar to PREDICTED: carbonic anhydrase 9 isoform X1 (Gallus gallus)	1951	1136	1333	1521	622	509	394	437	910.513	-1.02193	0.172896	-1.12851	-5.91063	3.40797e-09	3.94043e-07
T_ALT_S_008957	Chr10	23414645..23418974	4330	P42773	CDN2C_HUMAN	Similar to PREDICTED: cyclin-dependent kinase 4 inhibitor C isoform X6 (Gallus gallus)	44	41	31	60	5	11	12	16	24.9907	-1.02598	0.274353	-1.51213	-3.73965	0.000184274	0.00342033
T_ALT_S_016191	ChrUn_random_7180001955349	81456..102005	20550	B3DLH6	MYOF_XENTR	Similar to PREDICTED: myoferlin-like (Gallus gallus)	34	26	27	19	9	7	3	5	14.5775	-1.03599	0.285322	-1.67724	-3.63095	0.000282382	0.00467656
T_ALT_S_011982	Chr13	10185540..10204778	19239	Q0V9S9	CC135_XENTR	Similar to PREDICTED: coiled-coil domain-containing protein lobo homolog isoform X3 (Gallus gallus)	1729	1667	962	1351	678	444	323	401	858.004	-1.03623	0.178147	-1.15262	-5.8167	6.00192e-09	6.52088e-07
T_ALT_S_008620	Chr10	complement(9092199..9099467)	7269	Q6UVM3	KCNT2_HUMAN	Similar to PREDICTED: potassium channel subfamily T member 2-like (Meleagris gallopavo)	214	186	160	190	90	53	49	51	113.718	-1.03747	0.180764	-1.15887	-5.7394	9.50137e-09	9.73542e-07
T_ALT_S_014240	Chr15	complement(11273963..11279736)	5774	Q8BFZ4	FXL21_MOUSE	Similar to PREDICTED: f-box/LRR-repeat protein 21-like (Meleagris gallopavo)	2231	2243	1254	1764	676	631	447	689	1130.96	-1.05442	0.148246	-1.13061	-7.11261	1.13868e-12	3.26155e-10
T_ALT_S_017861	ChrUn_random_7180001855409	24..1514	1491	Q7M6Z0	R4RL2_MOUSE	Similar to PREDICTED: reticulon 4 receptor-like 22C partial (Gallus gallus)	329	421	204	188	93	83	80	85	167.667	-1.06959	0.203346	-1.2402	-5.25996	1.44088e-07	1.03768e-05
T_ALT_S_006655	Chr41	complement(19055791..19134564)	78774	Q9UKP5	ATS6_HUMAN	Similar to PREDICTED: A disintegrin and metalloproteinase with thrombospondin motifs 6 isoform X8 (Gallus gallus)	30	20	28	28	10	3	6	2	14.2871	-1.06968	0.291122	-1.87771	-3.67433	0.000238478	0.00418598
T_ALT_S_005198	Chr3	complement(59884954..59909841)	24888	P52550	MYBA_CHICK	Similar to PREDICTED: myb-related protein A isoform X2 (Anas platyrhynchos)	162	226	102	219	20	49	54	58	100.696	-1.07591	0.257672	-1.44874	-4.17549	2.97344e-05	0.000812891
T_ALT_S_003174	Chr2	complement(66498220..66509768)	11549	Q91379	NR2E1_CHICK	Similar to PREDICTED: nuclear receptor subfamily 2 group E member 1 (Falco peregrinus)	60	65	36	52	16	10	15	17	30.5337	-1.08247	0.244247	-1.39219	-4.43186	9.34258e-06	0.000331675
T_ALT_S_007283	Chr6	complement(5640872..5642586)	1715	-	-	Protein of unknown function	43	36	43	67	13	15	7	11	26.7664	-1.10404	0.269094	-1.57801	-4.10282	4.08148e-05	0.00104338
T_ALT_S_008393	Chr7	complement(29465202..29573884)	108683	P20929	NEBU_HUMAN	Similar to PREDICTED: LOW QUALITY PROTEIN: nebulin-like (Taeniopygia guttata)	794	444	643	471	98	57	180	247	333.245	-1.11587	0.265201	-1.55137	-4.20762	2.58071e-05	0.000725997
T_ALT_S_005622	Chr4	10770169..10784282	14114	Q9I962	SMAD1_COTJA	Similar to PREDICTED: mothers against decapentaplegic homolog 1-like (Meleagris gallopavo)	103	72	74	50	28	13	18	21	42.8264	-1.11752	0.244424	-1.43619	-4.57207	4.82931e-06	0.000189607
T_ALT_S_001231	Chr1	87225170..87248338	23169	P41217	OX2G_HUMAN	Similar to PREDICTED: OX-2 membrane glycoprotein-like (Gallus gallus)	686	769	436	655	132	140	202	240	369.612	-1.16699	0.195544	-1.33417	-5.96793	2.40285e-09	2.88411e-07
T_ALT_S_016669	ChrUn_random_7180001948662	complement(661..7027)	6367	Q5IFP1	3BHS_CANFA	Similar to 3 beta-hydroxysteroid dehydrogenase 1 (Gallus gallus)	54	47	61	53	15	8	12	19	30.5988	-1.16728	0.251757	-1.54255	-4.63655	3.54266e-06	0.000147354
T_ALT_S_011497	Chr14	complement(1010791..1029487)	18697	-	-	Protein of unknown function	134	53	142	90	23	19	26	31	59.4025	-1.17144	0.264895	-1.63257	-4.42226	9.76761e-06	0.000341948
T_ALT_S_004858	Chr3	complement(25610174..25625370)	15197	-	-	Protein of unknown function	106	130	143	127	27	36	31	45	74.1221	-1.17941	0.213959	-1.39866	-5.5123	3.54178e-08	3.28213e-06
T_ALT_S_013720	Chr21	1312343..1322790	10448	Q68D06	SLN13_HUMAN	Similar to PREDICTED: schlafen family member 13-like (Meleagris gallopavo)	168	129	162	179	50	10	40	53	89.4538	-1.19855	0.258996	-1.62319	-4.6277	3.69755e-06	0.000152288
T_ALT_S_011386	Chr17	10379212..10381904	2693	Q9UBL9	P2RX2_HUMAN	Similar to PREDICTED: P2X purinoceptor 2 isoform X2 (Gallus gallus)	291	224	229	231	99	67	35	61	140.008	-1.24617	0.202706	-1.44345	-6.14766	7.86361e-10	1.06565e-07
T_ALT_S_015694	Chr25	complement(5305202..5309609)	4408	P80226	FABPL_CHICK	Similar to PREDICTED: fatty acid-binding protein2C liver-like (Meleagris gallopavo)	24925	32645	37872	7082	4343	436	1206	1711	11947.8	-1.2543	0.29108	-3.35279	-4.30913	1.63899e-05	0.000521321
T_ALT_S_002835	Chr2	complement(38973589..38994605)	21017	Q585H6	FAZ1_TRYB2	Similar to PREDICTED: oral-facial-digital syndrome 1 protein-like isoform X2 (Gallus gallus)	794	875	820	1074	161	183	257	328	512.842	-1.26039	0.203941	-1.4628	-6.1802	6.40223e-10	9.05549e-08
T_ALT_S_001907	Chr1	166691610..166738186	46577	P23416	GLRA2_HUMAN	Similar to PREDICTED: glycine receptor subunit alpha-2 isoform X3 (Gallus gallus)	294	136	289	114	29	17	53	57	111.705	-1.28825	0.27917	-1.95544	-4.61457	3.93911e-06	0.000160813
T_ALT_S_005246	Chr3	65277545..65286874	9330	Q90641	IPKA_CHICK	Similar to PREDICTED: cAMP-dependent protein kinase inhibitor alpha isoform X1 (Columba livia)	333	559	436	155	47	95	77	83	200.566	-1.29857	0.262958	-1.78953	-4.93834	7.87921e-07	4.40423e-05
T_ALT_S_000281	Chr1	complement(25635924..25750333)	114410	-	-	Protein of unknown function	218	320	265	412	46	36	66	117	166.712	-1.32474	0.251692	-1.74271	-5.26333	1.41466e-07	1.03768e-05
T_ALT_S_001160	Chr1	complement(81264725..81286179)	21455	Q9BWV1	BOC_HUMAN	Similar to PREDICTED: brother of CDO (Taeniopygia guttata)	318	176	244	189	52	56	52	58	129.829	-1.37697	0.207808	-1.61193	-6.62618	3.44489e-11	6.89142e-09
T_ALT_S_012085	Chr13	11732901..11751737	18837	A5PJZ5	NUP93_BOVIN	Similar to PREDICTED: nuclear pore complex protein Nup93-like (Meleagris gallopavo)	4580	3720	1465	6791	654	473	781	915	2130.57	-1.53634	0.256619	-2.05851	-5.98687	2.13924e-09	2.61755e-07
T_ALT_S_009316	Chr8	complement(16963684..16997116)	33433	P20678	CP2H2_CHICK	Similar to PREDICTED: cytochrome P450 2H2-like (Meleagris gallopavo)	3068	4269	2075	2096	618	670	510	553	1533.94	-1.59139	0.182966	-1.78292	-8.69769	3.38721e-18	2.51112e-15
T_ALT_S_005403	Chr3	80710645..80715571	4927	P28686	NOV_CHICK	Similar to PREDICTED: protein NOV-like (Meleagris gallopavo)	122	121	105	155	24	27	26	16	66.8086	-1.60486	0.222937	-1.94785	-7.19872	6.07785e-13	1.86827e-10
T_ALT_S_017195	ChrUn_random_7180001835270	complement(1..4789)	4789	Q5IFP1	3BHS_CANFA	Similar to 3 beta-hydroxysteroid dehydrogenase 1 (Gallus gallus)	129	106	138	81	17	14	20	23	58.953	-1.70265	0.237629	-2.15238	-7.16516	7.76977e-13	2.27727e-10
T_ALT_S_002097	Chr1	complement(182198513..182208212)	9700	Q92080	NARE_CHICK	Similar to PREDICTED: erythroblast NAD(P)(+)--arginine ADP-ribosyltransferase-like2C partial (Meleagris gallopavo)	277	41	321	223	13	10	13	21	101.723	-1.92206	0.292012	-3.49911	-6.58212	4.63802e-11	8.72433e-09

## Sheet: WTC5 to WTC1
Gene ID	Chromosome	Region	Gene length	Swiss Prot		RefSeq	Raw Read Counts								DESeq2 Differential Expression Analysis
				ID	Gene Name_Species	Description	WTC1L1	WTC1L2	WTC1L3	WTC1L4	WTC5L1	WTC5L2	WTC5L3	WTC5L4	Base Mean	log2FC (MAP)	Std Error	log2FC (MLE)	Wald statistic	p-value	q-value
T_ALT_S_005759	Chr4	complement(17427256..17432593)	5338	A6QNP3	PPR3B_BOVIN	Similar to PREDICTED: protein phosphatase 1 regulatory subunit 3B-like (Meleagris gallopavo)	382	732	366	276	4749	3673	5384	6434	2780.77	3.03675	0.239796	3.57528	12.6639	9.37448e-37	1.18343e-32
T_ALT_S_014062	Chr15	1660649..1663948	3300	E7EW31	PROB1_HUMAN	Similar to PREDICTED: leucine-rich repeat extensin-like protein 5-like (Gallus gallus)	3	18	10	7	148	98	136	138	70.2302	2.8795	0.281347	3.80637	10.2347	1.38637e-24	1.75015e-21
T_ALT_S_002383	Chr2	complement(8853776..8884340)	30565	Q5BK10	CAN13_RAT	Similar to PREDICTED: calpain-13-like (Meleagris gallopavo)	35	20	11	21	112	251	268	149	109.763	2.39061	0.289276	3.20273	8.2641	1.40757e-16	4.93587e-14
T_ALT_S_016842	ChrUn_random_7180001938265	113..1313	1201	P02790	HEMO_HUMAN	Similar to PREDICTED: hemopexin-like2C partial (Meleagris gallopavo)	62	134	84	138	4158	3110	3546	506	1464.77	2.28146	0.33609	4.7663	6.78824	1.1351e-11	1.4622e-09
T_ALT_S_003584	Chr2	107490502..107502192	11691	B7FDI1	CRVP_VIPBE	Similar to PREDICTED: cysteine-rich secretory protein 3-like (Meleagris gallopavo)	7	4	5	8	32	53	34	40	22.7791	1.93609	0.300157	2.73463	6.45025	1.11662e-10	1.15543e-08
T_ALT_S_006991	Chr41	complement(51620364..51651181)	30818	O94955	RHBT3_HUMAN	Similar to PREDICTED: rho-related BTB domain-containing protein 3 isoform X4 (Gallus gallus)	161	184	189	227	915	1105	536	709	495.795	1.92098	0.182473	2.08811	10.5275	6.45289e-26	9.05126e-23
T_ALT_S_002173	Chr1	188971789..188972952	1164	P02790	HEMO_HUMAN	Similar to PREDICTED: hemopexin (Gallus gallus)	34	103	73	69	1872	1163	2526	255	778.084	1.89425	0.336573	4.43164	5.62803	1.82275e-08	1.05552e-06
T_ALT_S_017861	ChrUn_random_7180001855409	24..1514	1491	Q7M6Z0	R4RL2_MOUSE	Similar to PREDICTED: reticulon 4 receptor-like 22C partial (Gallus gallus)	57	70	77	58	329	421	204	188	172.413	1.85715	0.219558	2.1149	8.45857	2.70686e-17	1.1023e-14
T_ALT_S_014238	Chr15	complement(11234334..11247989)	13656	P15248	IL9_HUMAN	Similar to PREDICTED: hypothetical protein LOC100542804 (Meleagris gallopavo)	28	45	20	35	156	233	111	105	90.1165	1.83834	0.25538	2.23344	7.19844	6.09038e-13	1.06785e-10
T_ALT_S_014234	Chr15	11132230..11138989	6760	Q9WUQ5	CXL14_MOUSE	Similar to PREDICTED: c-X-C motif chemokine 14-like2C partial (Meleagris gallopavo)	28	19	7	4	102	201	58	76	60.1264	1.83375	0.322031	2.90538	5.69433	1.2386e-08	7.62736e-07
T_ALT_S_010880	Chr16	complement(8603935..8611974)	8040	P36956	SRBP1_HUMAN	Similar to sterol regulatory element-binding protein 1 (Gallus gallus)	79	160	178	155	613	643	570	511	362.97	1.83339	0.203868	2.04279	8.99303	2.40512e-19	1.32009e-16
T_ALT_S_008617	Chr10	8917981..8943011	25031	Q9BXR6	FHR5_HUMAN	Similar to PREDICTED: complement factor H-like (Meleagris gallopavo)	2187	7480	4719	5155	27761	17500	19186	22135	13238	1.81832	0.246367	2.16402	7.38054	1.57652e-13	3.10968e-11
T_ALT_S_010334	Chr12	5663278..5678346	15069	Q2WEA5	TRPM1_RAT	Similar to PREDICTED: transient receptor potential cation channel subfamily M member 1-like2C partial (Meleagris gallopavo)	10	6	11	9	40	53	53	41	28.0069	1.81673	0.284249	2.3985	6.39133	1.64445e-10	1.64758e-08
T_ALT_S_009359	Chr8	19219152..19245978	26827	Q5U5R9	HECD2_HUMAN	Similar to PREDICTED: probable E3 ubiquitin-protein ligase HECTD2-like (Meleagris gallopavo)	16	20	12	14	64	53	77	100	44.9514	1.789	0.274281	2.28194	6.52252	6.9137e-11	7.52401e-09
T_ALT_S_014623	Chr23	5231652..5232946	1295	Q29461	CEL2A_BOVIN	Similar to PREDICTED: chymotrypsin-like elastase family member 2A-like (Meleagris gallopavo)	18	7	2	11	41	83	45	145	44.0028	1.78288	0.329318	3.06224	5.41384	6.16864e-08	3.09019e-06
T_ALT_S_004294	Chr5	36919861..36931966	12106	Q9NUB1	ACS2L_HUMAN	Similar to PREDICTED: acetyl-coenzyme A synthetase 2-like2C mitochondrial-like (Meleagris gallopavo)	1100	1215	1092	1554	5170	4510	4489	4001	2889.97	1.78053	0.152939	1.88331	11.6421	2.51816e-31	6.35786e-28
T_ALT_S_010124	Chr11	complement(22498362..22538409)	40048	Q6ZMV7	LEKR1_HUMAN	Similar to PREDICTED: leucine-2C glutamate- and lysine-rich protein 1 isoform X21 (Gallus gallus)	118	67	112	87	362	631	248	335	240.662	1.74811	0.230634	2.02446	7.57958	3.46672e-14	8.25734e-12
T_ALT_S_015030	Chr28	796586..800594	4009	P78545	ELF3_HUMAN	Similar to PREDICTED: ETS-related transcription factor Elf-3 (Gallus gallus)	9	34	22	15	308	117	63	65	76.7315	1.73202	0.32347	2.76646	5.3545	8.57952e-08	4.07172e-06
T_ALT_S_000337	Chr1	complement(32784243..32790954)	6712	Q62463	V1AR_MOUSE	Similar to vasopressin V1a receptor (Gallus gallus)	4	4	14	5	35	45	41	35	22.9132	1.72515	0.31059	2.54918	5.55444	2.78504e-08	1.51544e-06
T_ALT_S_005766	Chr4	complement(17680699..17688770)	8072	P85000	ISK1L_CHICK	Similar to PREDICTED: trypsin inhibitor ClTI-1 (Meleagris gallopavo)	14	28	15	6	61	71	75	89	45.023	1.71381	0.287239	2.27115	5.96649	2.42405e-09	1.83241e-07
T_ALT_S_013030	Chr22	3036115..3036476	362			Similar to PREDICTED: probable ubiquitin carboxyl-terminal hydrolase creB-like2C partial (Ficedula albicollis)	5	20	4	8	154	36	56	46	40.5872	1.70193	0.331039	2.98732	5.14119	2.73e-07	1.09756e-05
T_ALT_S_009323	Chr8	17215574..17221245	5672	P83242	MSMB_STRCA	Similar to PREDICTED: beta-microseminoprotein-like isoform X1 (Gallus gallus)	2948	8696	6720	5699	26950	23609	25142	17350	14631.3	1.69505	0.234002	1.9728	7.24375	4.36459e-13	8.22368e-11
T_ALT_S_014750	Chr30	complement(1001302..1017251)	15950	P17926	NFIC_CHICK	Similar to nuclear factor 1 C-type (Gallus gallus)	194	290	249	139	960	964	661	583	499.017	1.69011	0.198696	1.87071	8.506	1.80044e-17	8.1174e-15
T_ALT_S_015153	Chr28	complement(3225923..3234281)	8359	Q9NVF9	EKI2_HUMAN	Similar to PREDICTED: ethanolamine kinase 2 isoform X1 (Gallus gallus)	43	85	62	40	294	202	225	161	138.487	1.68285	0.23429	1.9614	7.18277	6.83107e-13	1.18131e-10
T_ALT_S_002100	Chr1	182427763..182457856	30094	P49339	WNT11_CHICK	Similar to protein Wnt-11 precursor (Gallus gallus)	15	31	41	12	222	132	267	37	95.9213	1.67637	0.32753	2.78291	5.11823	3.08409e-07	1.20912e-05
T_ALT_S_011991	Chr13	complement(10269713..10274918)	5206	Q3V6R6	CETP_CHICK	Similar to PREDICTED: cholesteryl ester transfer protein-like (Meleagris gallopavo)	213	120	137	184	621	478	860	501	394.848	1.67102	0.235537	1.95066	7.0945	1.29822e-12	2.02331e-10
T_ALT_S_000927	Chr1	complement(67729466..67795636)	66171			Protein of unknown function	6	2	8	3	20	32	29	40	17.6004	1.66975	0.322738	2.69715	5.17369	2.29515e-07	9.40715e-06
T_ALT_S_007246	Chr6	3533505..3534871	1367	Q2IAL6	CTHL3_CHICK	Similar to cathelicidin-1 precursor (Gallus gallus)	21	39	40	7	105	112	147	132	75.9761	1.66416	0.29513	2.2621	5.63873	1.71309e-08	1.01057e-06
T_ALT_S_007247	Chr6	complement(3535526..3537127)	1602	Q2IAL7	CTHL2_CHICK	Similar to PREDICTED: cathelicidin-2-like (Meleagris gallopavo)	25	33	12	12	72	74	96	106	54.1538	1.64418	0.280425	2.12912	5.86318	4.54078e-09	3.09853e-07
T_ALT_S_012272	Chr9	complement(883301..902525)	19225	P00450	CERU_HUMAN	Similar to PREDICTED: LOW QUALITY PROTEIN: coagulation factor VIII-like (Meleagris gallopavo)	93	68	242	134	369	710	541	618	347.441	1.63046	0.275092	2.07266	5.92697	3.08573e-09	2.23875e-07
T_ALT_S_011982	Chr13	10185540..10204778	19239	Q0V9S9	CC135_XENTR	Similar to PREDICTED: coiled-coil domain-containing protein lobo homolog isoform X3 (Gallus gallus)	184	499	99	275	1729	1667	962	1351	834.242	1.62309	0.316119	2.43542	5.13442	2.83011e-07	1.1235e-05
T_ALT_S_001818	Chr1	159714263..159765832	51570	Q00685	CO3_LAMJA	Similar to PREDICTED: complement C4-like (Meleagris gallopavo)	353	107	313	831	2488	9940	12919	4430	4032.74	1.59211	0.333679	4.24062	4.77138	1.82969e-06	5.61307e-05
T_ALT_S_007291	Chr6	6116647..6122520	5874	Q5JTZ5	CI152_HUMAN	Similar to PREDICTED: LOW QUALITY PROTEIN: uncharacterized protein C9orf152-like (Gallus gallus)	6	6	17	8	55	187	18	48	41.2747	1.59066	0.334792	3.00387	4.75118	2.0223e-06	6.09296e-05
T_ALT_S_000260	Chr1	complement(22482965..22511295)	28331	A4D0V7	CPED1_HUMAN	Similar to PREDICTED: uncharacterized protein C7orf58-like (Meleagris gallopavo)	25	14	20	10	69	42	92	92	46.2094	1.5798	0.294608	2.14637	5.36237	8.21377e-08	3.91285e-06
T_ALT_S_009678	Chr11	complement(1734533..1748782)	14250	P08582	TRFM_HUMAN	Similar to PREDICTED: melanotransferrin-like (Meleagris gallopavo)	392	609	353	659	1633	1546	3170	1145	1214.55	1.55705	0.269209	1.94797	5.78381	7.30276e-09	4.77668e-07
T_ALT_S_005402	Chr3	80653567..80666202	12636	A2VE13	MAL2_BOVIN	Similar to PREDICTED: protein MAL2-like (Meleagris gallopavo)	1065	987	736	913	2608	3145	2109	3766	1906.2	1.54847	0.17074	1.66338	9.06917	1.19922e-19	6.88135e-17
T_ALT_S_016364	ChrUn_random_7180001874167	complement(21818..23765)	1948	Q5I4F9	AQP4_NOTAL	Similar to PREDICTED: aquaporin-2-like (Pseudopodoces humilis)	13	6	11	13	38	51	33	56	27.5206	1.54707	0.287695	2.0565	5.37746	7.55437e-08	3.64703e-06
T_ALT_S_003595	Chr2	complement(108695204..108708487)	13284	Q9DG58	GLL3_CHICK	Similar to PREDICTED: hypothetical protein LOC678664 (Meleagris gallopavo)	122	192	102	50	323	321	500	625	282.502	1.54418	0.279162	1.9851	5.53149	3.17522e-08	1.7057e-06
T_ALT_S_012361	Chr9	2561017..2562514	1498			Protein of unknown function	51	82	108	81	365	260	200	249	172.868	1.53571	0.215741	1.73859	7.1183	1.09265e-12	1.76842e-10
T_ALT_S_015996	Chr24	complement(2560276..2570080)	9805	Q9DEQ4	SFRP1_CHICK	Similar to secreted frizzled-related protein 1 precursor (Gallus gallus)	1061	1251	1038	1096	3962	4005	2459	3000	2208.02	1.5347	0.12713	1.59367	12.0719	1.48672e-33	6.25612e-30
T_ALT_S_009546	Chr8	complement(28713389..28756756)	43368	Q86VF7	NRAP_HUMAN	Similar to PREDICTED: nebulin-related-anchoring protein-like (Meleagris gallopavo)	139	215	215	294	735	466	770	963	479.596	1.51863	0.241827	1.79221	6.27983	3.38953e-10	3.19324e-08
T_ALT_S_015044	Chr28	complement(1032480..1035400)	2921	Q95L05	FKBP5_CHLAE	Similar to PREDICTED: peptidyl-prolyl cis-trans isomerase FKBP5-like (Meleagris gallopavo)	371	601	385	381	1701	1512	976	1182	877.47	1.51446	0.173314	1.63086	8.73829	2.36659e-18	1.19503e-15
T_ALT_S_014239	Chr15	11267719..11273090	5372	P08940	MIM1_CHICK	Similar to PREDICTED: myeloid protein 1-like (Falco cherrug)	302	374	215	133	682	551	1271	1181	599.741	1.51349	0.274429	1.91939	5.51504	3.48699e-08	1.84957e-06
T_ALT_S_008998	Chr10	complement(26192135..26194786)	2652	Q96LX7	CCD17_HUMAN	Similar to PREDICTED: uncharacterized protein LOC424601 isoform X3 (Gallus gallus)	15	40	12	16	73	125	71	65	51.5077	1.51264	0.290247	2.01945	5.21158	1.8724e-07	7.85288e-06
T_ALT_S_009791	Chr11	complement(8968134..8972889)	4756	Q3Y5Z3	ADIPO_BOVIN	Similar to adiponectin precursor (Gallus gallus)	4	10	24	8	59	90	26	67	35.234	1.51083	0.321945	2.38041	4.69283	2.69453e-06	7.83773e-05
T_ALT_S_001254	Chr1	complement(89312510..89350206)	37697	Q5RCF7	NHRF3_PONAB	Similar to PREDICTED: Na(+)/H(+) exchange regulatory cofactor NHE-RF3-like (Meleagris gallopavo)	88	75	41	179	241	336	506	452	244.452	1.48525	0.297558	2.03147	4.99147	5.99202e-07	2.14287e-05
T_ALT_S_009304	Chr8	complement(16321590..16348591)	27002	A5PKW4	PSD1_HUMAN	Similar to PREDICTED: PH and SEC7 domain-containing protein 1-like (Meleagris gallopavo)	18	24	31	30	28	228	92	162	76.079	1.47966	0.321325	2.30784	4.60489	4.12688e-06	0.000111798
T_ALT_S_002119	Chr1	183403674..183412894	9221	P47805	M1I1A_DANRE	Similar to PREDICTED: thyroid hormone-inducible hepatic protein-like (Meleagris gallopavo)	92	74	116	71	218	260	342	280	183.339	1.47906	0.21737	1.67831	6.80435	1.01507e-11	1.32105e-09
T_ALT_S_004741	Chr3	9239023..9275060	36038	Q14511	CASL_HUMAN	Similar to PREDICTED: enhancer of filamentation 1-like (Meleagris gallopavo)	94	134	160	71	279	379	317	485	239.766	1.46584	0.230997	1.69802	6.34573	2.21371e-10	2.20046e-08
T_ALT_S_000257	Chr1	complement(22454408..22462233)	7826			Protein of unknown function	83	51	73	79	226	181	228	234	145.075	1.46198	0.202399	1.62619	7.22324	5.07625e-13	9.4239e-11
T_ALT_S_015822	Chr26	4249240..4260251	11012	O57429	UBP2_CHICK	Similar to PREDICTED: ubiquitin carboxyl-terminal hydrolase 2 (Falco peregrinus)	124	203	106	126	431	422	394	407	275.906	1.46181	0.181147	1.58669	8.06973	7.04535e-16	2.22351e-13
T_ALT_S_003603	Chr2	complement(108759562..108762954)	3393			Protein of unknown function	0	1	3	2	25	13	80	8	17.5166	1.45492	0.330611	4.48623	4.4007	1.07901e-05	0.000242373
T_ALT_S_015405	Chr29	3372123..3382101	9979	P55198	AF17_HUMAN	Similar to PREDICTED: protein AF-17 (Gallus gallus)	115	81	107	80	324	372	202	251	188.897	1.45374	0.18437	1.58335	7.8849	3.14777e-15	8.27863e-13
T_ALT_S_007266	Chr6	4473040..4479673	6634	Q9Y226	S22AD_HUMAN	Similar to PREDICTED: solute carrier family 22 member 13-like (Gallus gallus)	96	272	68	218	586	625	744	434	382.59	1.44623	0.285728	1.8958	5.06159	4.15785e-07	1.56683e-05
T_ALT_S_015046	Chr28	complement(1041935..1049510)	7576	Q5RF88	FKBP5_PONAB	Similar to PREDICTED: peptidyl-prolyl cis-trans isomerase FKBP5-like (Meleagris gallopavo)	123	216	142	162	566	418	558	384	322.113	1.4462	0.203559	1.61043	7.10457	1.20698e-12	1.92873e-10
T_ALT_S_002276	Chr2	2969065..2988326	19262	Q9H165	BC11A_HUMAN	Similar to PREDICTED: b-cell lymphoma/leukemia 11A-like (Meleagris gallopavo)	44	130	51	142	393	301	342	276	210.227	1.44578	0.277244	1.84852	5.21484	1.83972e-07	7.76742e-06
T_ALT_S_004719	Chr3	7669999..7682865	12867	Q8BM54	MYLIP_MOUSE	Similar to PREDICTED: e3 ubiquitin-protein ligase MYLIP-like (Meleagris gallopavo)	517	659	642	570	1966	1777	1486	1436	1124.74	1.44138	0.120546	1.4908	11.9571	5.96298e-33	1.88192e-29
T_ALT_S_009547	Chr8	28741240..28750622	9383	Q8K0D2	HABP2_MOUSE	Similar to PREDICTED: hyaluronan-binding protein 2-like (Meleagris gallopavo)	902	1328	1243	1986	3667	2890	4661	6405	2923.07	1.43393	0.250481	1.71989	5.72473	1.03597e-08	6.53901e-07
T_ALT_S_014496	Chr23	complement(2393253..2403384)	10132	Q96NU1	SAM11_HUMAN	Similar to sterile alpha motif domain-containing protein 11 (Gallus gallus)	478	389	522	375	1336	1841	995	977	852.645	1.42932	0.175666	1.54268	8.13662	4.06451e-16	1.35027e-13
T_ALT_S_008822	Chr10	17573992..17591591	17600	Q68G74	LHX8_HUMAN	Similar to PREDICTED: LIM/homeobox protein Lhx8 (Taeniopygia guttata)	105	208	71	111	582	288	638	245	283.994	1.42133	0.287271	1.87254	4.9477	7.50949e-07	2.59016e-05
T_ALT_S_000281	Chr1	complement(25635924..25750333)	114410			Protein of unknown function	94	120	23	97	218	320	265	412	193.935	1.41656	0.290442	1.88673	4.87727	1.07563e-06	3.50085e-05
T_ALT_S_001173	Chr1	81673254..81675646	2393			Protein of unknown function	19	11	4	7	43	40	46	34	25.5468	1.41062	0.30666	2.02049	4.59993	4.22626e-06	0.000113274
T_ALT_S_005815	Chr4	complement(21252976..21255909)	2934	P23498	OSTP_CHICK	Similar to PREDICTED: osteopontin-like (Meleagris gallopavo)	107	128	79	170	300	462	383	320	243.787	1.40642	0.22287	1.60857	6.31051	2.78114e-10	2.68008e-08
T_ALT_S_014493	Chr23	complement(2349410..2351887)	2478	Q96NU1	SAM11_HUMAN	Similar to sterile alpha motif domain-containing protein 11 (Gallus gallus)	41	40	36	32	109	136	109	82	72.7579	1.39081	0.210215	1.56322	6.61613	3.68716e-11	4.23152e-09
T_ALT_S_000370	Chr1	34984071..34992294	8224	Q805F3	CATEA_XENLA	Similar to PREDICTED: cathepsin E-A-like (Meleagris gallopavo)	0	10	6	12	24	64	85	25	28.9057	1.38212	0.336713	2.86184	4.10476	4.04737e-05	0.000742646
T_ALT_S_012829	Chr20	7460394..7463499	3106	Q6GLJ1	BTBDH_XENLA	Similar to PREDICTED: BTB/POZ domain-containing protein 17 (Gallus gallus)	8	13	8	23	72	47	40	39	31.0335	1.38148	0.300517	1.92153	4.597	4.28608e-06	0.000114635
T_ALT_S_015045	Chr28	complement(1035831..1037877)	2047	Q13451	FKBP5_HUMAN	Similar to PREDICTED: peptidyl-prolyl cis-trans isomerase FKBP5 isoform X1 (Anas platyrhynchos)	121	183	115	119	399	338	380	363	252.298	1.37907	0.173937	1.48613	7.92852	2.21764e-15	6.22122e-13
T_ALT_S_007267	Chr6	complement(4484188..4491399)	7212	Q9Y226	S22AD_HUMAN	Similar to PREDICTED: solute carrier family 22 member 13-like (Meleagris gallopavo)	15	31	9	21	70	59	127	44	47.9855	1.379	0.313199	2.03707	4.40296	1.06784e-05	0.000240722
T_ALT_S_002533	Chr2	17323942..17350878	26937	Q9Y6W6	DUS10_HUMAN	Similar to PREDICTED: dual specificity protein phosphatase 10-like (Meleagris gallopavo)	81	61	76	25	174	194	123	320	130.912	1.37204	0.278875	1.76229	4.91991	8.65838e-07	2.93192e-05
T_ALT_S_003581	Chr2	107409871..107428264	18394	Q92090	CP2K1_ONCMY	Similar to PREDICTED: cytochrome P450 2K1-like (Meleagris gallopavo)	50510	29877	24315	50062	100481	103400	115677	129274	75854.3	1.36798	0.219826	1.55693	6.22302	4.87661e-10	4.42895e-08
T_ALT_S_013278	Chr22	13119443..13123680	4238	P41245	MMP9_MOUSE	Similar to PREDICTED: LOW QUALITY PROTEIN: matrix metalloproteinase-9-like (Meleagris gallopavo)	13	22	6	35	108	36	117	79	53.0031	1.36608	0.3248	2.19393	4.2059	2.60042e-05	0.000520249
T_ALT_S_010228	Chr12	1534448..1543663	9216	Q95L39	LOXL1_BOVIN	Similar to PREDICTED: lysyl oxidase homolog 12C partial (Gallus gallus)	237	366	277	263	461	1585	885	651	586.188	1.36495	0.256534	1.65789	5.32074	1.03343e-07	4.81405e-06
T_ALT_S_015430	Chr29	3702085..3706223	4139			Protein of unknown function	2443	2050	3302	2791	7803	10362	5271	6287	4973.43	1.36238	0.181381	1.47885	7.51118	5.85956e-14	1.29774e-11
T_ALT_S_015628	Chr25	complement(4460810..4474483)	13674	Q9NX07	TSAP1_HUMAN	Similar to PREDICTED: tRNA selenocysteine 1-associated protein 1-like (Meleagris gallopavo)	262	372	417	328	1142	985	844	765	635.411	1.3592	0.160601	1.44685	8.46321	2.60108e-17	1.1023e-14
T_ALT_S_004078	Chr5	22462839..22493069	30231	O75096	LRP4_HUMAN	Similar to PREDICTED: low-density lipoprotein receptor-related protein 4 isoform X5 (Gallus gallus)	164	210	142	210	473	656	472	398	338.753	1.35458	0.179862	1.46829	7.53122	5.0269e-14	1.13321e-11
T_ALT_S_013799	Chr21	4920953..4926748	5796	Q8QFP8	LIMK1_CHICK	Similar to LIM domain kinase 1 (Gallus gallus)	111	120	92	105	304	363	242	244	195.86	1.3539	0.15596	1.43573	8.68102	3.92248e-18	1.90452e-15
T_ALT_S_006992	Chr41	complement(51670462..51673359)	2898	Q8TAC1	RFESD_HUMAN	Similar to PREDICTED: Rieske domain-containing protein isoform X2 (Gallus gallus)	254	299	264	704	1258	2596	789	1862	987.641	1.32674	0.321526	2.06088	4.1264	3.68481e-05	0.000691803
T_ALT_S_003598	Chr2	108713204..108731858	18655	Q6QLR2	GLL7_CHICK	Similar to PREDICTED: gallinacin-7-like (Meleagris gallopavo)	60	34	38	14	72	104	141	180	81.2812	1.31808	0.30023	1.8227	4.39024	1.13224e-05	0.000252981
T_ALT_S_005316	Chr3	complement(71250107..71256980)	6874	Q96A56	T53I1_HUMAN	Similar to PREDICTED: tumor protein p53-inducible nuclear protein 1-like (Meleagris gallopavo)	247	195	214	189	548	621	512	482	374.377	1.31731	0.129912	1.37042	10.1401	3.668e-24	3.85874e-21
T_ALT_S_014377	Chr15	complement(16113744..16118703)	4960	Q90876	IRF1_CHICK	Similar to PREDICTED: interferon regulatory factor 1-like (Meleagris gallopavo)	117	185	201	115	683	368	447	278	297.557	1.30752	0.240688	1.53964	5.43244	5.55882e-08	2.80698e-06
T_ALT_S_005466	Chr3	complement(85803307..85809941)	6635	Q90986	LY6E_CHICK	Similar to PREDICTED: lymphocyte antigen 6E-like (Meleagris gallopavo)	7921	8112	8044	8158	19923	17946	19290	24519	14262.1	1.30752	0.134898	1.36466	9.69263	3.2406e-22	2.55684e-19
T_ALT_S_007403	Chr6	17069076..17135150	66075	Q5ZIV9	ADSV_CHICK	Similar to PREDICTED: LOW QUALITY PROTEIN: adseverin-like (Meleagris gallopavo)	29	54	45	69	114	341	87	146	108.185	1.30713	0.295445	1.77273	4.42427	9.67699e-06	0.000222518
T_ALT_S_011954	Chr13	complement(9328917..9425623)	96707	O55192	SC6A2_MOUSE	Similar to PREDICTED: LOW QUALITY PROTEIN: sodium-dependent noradrenaline transporter-like (Meleagris gallopavo)	8	9	61	14	433	109	149	244	127.128	1.30655	0.333269	3.34477	3.92039	8.84049e-05	0.00138464
T_ALT_S_012231	Chr13	complement(18788607..18801423)	12817	Q14687	GSE1_HUMAN	Similar to PREDICTED: LOW QUALITY PROTEIN: genetic suppressor element 1 (Gallus gallus)	229	256	246	183	634	680	537	479	402.706	1.30442	0.137063	1.36349	9.5169	1.78414e-21	1.32488e-18
T_ALT_S_011497	Chr14	complement(1010791..1029487)	18697			Protein of unknown function	25	48	27	32	134	53	142	90	69.7277	1.29981	0.286728	1.71137	4.53324	5.80871e-06	0.000147544
T_ALT_S_006402	Chr41	224452..238545	14094	Q148W0	AT8B1_MOUSE	Similar to ATPase2C class I2C type 8B2C member 1 (Gallus gallus)	199	348	152	227	726	844	417	592	431.423	1.29892	0.217988	1.47454	5.95869	2.54264e-09	1.89559e-07
T_ALT_S_010010	Chr11	15231025..15234084	3060	P42705	TPO_CANFA	Similar to PREDICTED: thrombopoietin-like (Meleagris gallopavo)	212	225	219	244	698	917	359	497	413.513	1.29701	0.200568	1.43873	6.46669	1.00172e-10	1.0451e-08
T_ALT_S_015150	Chr28	complement(3208220..3212721)	4502	Q6DYE7	RENI_CANFA	Similar to PREDICTED: renin isoform X1 (Gallus gallus)	51	62	58	99	356	280	136	105	140.428	1.29256	0.280431	1.66732	4.60918	4.04263e-06	0.0001105
T_ALT_S_003319	Chr2	complement(82042134..82055091)	12958	Q80ZF8	BAI3_MOUSE	Similar to PREDICTED: brain-specific angiogenesis inhibitor 3-like (Meleagris gallopavo)	5	6	5	15	68	193	7	22	37.9232	1.29182	0.334875	3.13364	3.85763	0.000114492	0.00168841
T_ALT_S_014512	Chr23	2762083..2769256	7174	P47741	TNR4_MOUSE	Similar to PREDICTED: tumor necrosis factor receptor superfamily member 4 isoform X1 (Gallus gallus)	10	17	2	8	49	44	26	27	22.4977	1.28667	0.319406	1.98245	4.02833	5.61749e-05	0.000962433
T_ALT_S_009358	Chr8	complement(19211698..19289704)	78007	Q7TMB3	PPR3C_MOUSE	Similar to PREDICTED: protein phosphatase 1 regulatory subunit 3C-like (Meleagris gallopavo)	2838	4169	2167	2719	7336	7278	7374	8334	5275	1.27781	0.174725	1.37783	7.31327	2.60727e-13	4.98699e-11
T_ALT_S_015633	Chr25	4582893..4591413	8521	Q3UC65	CA063_MOUSE	Similar to PREDICTED: UPF0471 protein C1orf63 homolog isoform X5 (Gallus gallus)	1348	1478	1154	1037	3549	3451	2749	2669	2162.99	1.2767	0.121079	1.32086	10.5443	5.39754e-26	8.51732e-23
T_ALT_S_004622	Chr5	57472723..57480124	7402	Q9XT82	PE2R2_CANFA	Similar to PREDICTED: prostaglandin E2 receptor EP2 subtype-like (Meleagris gallopavo)	74	71	62	47	214	110	279	134	125.671	1.27582	0.267833	1.59124	4.7635	1.90263e-06	5.77375e-05
T_ALT_S_016084	Chr27	complement(703641..707740)	4100	P07629	SAMP_MESAU	Similar to C-reactive protein precursor (Gallus gallus)	61	54	70	64	141	251	121	162	114.168	1.27289	0.213239	1.4359	5.96932	2.38249e-09	1.81897e-07
T_ALT_S_015407	Chr29	3391270..3410041	18772	O54826	AF10_MOUSE	Similar to PREDICTED: protein AF-17 (Gallus gallus)	96	71	137	80	245	331	190	262	174.791	1.2727	0.207051	1.42359	6.14679	7.90677e-10	6.98007e-08
T_ALT_S_016488	ChrUn_random_7180001865607	complement(60960..62186)	1227	P28318	M126_CHICK	Similar to PREDICTED: hypothetical protein LOC100544640 (Meleagris gallopavo)	47	204	56	93	655	188	572	486	290.845	1.26776	0.334138	2.2971	3.79413	0.000148162	0.0020875
T_ALT_S_004948	Chr3	36371041..36440980	69940	P02686	MBP_HUMAN	Similar to PREDICTED: myelin basic protein-like (Meleagris gallopavo)	402	455	382	426	1038	1221	864	963	713.956	1.26686	0.110532	1.30297	11.4615	2.0597e-30	4.33361e-27
T_ALT_S_014495	Chr23	complement(2392222..2392955)	734	Q96NU1	SAM11_HUMAN	Similar to PREDICTED: sterile alpha motif domain-containing protein 11 (Falco peregrinus)	24	12	23	29	77	83	59	44	43.5496	1.25701	0.269389	1.57629	4.66614	3.06907e-06	8.70139e-05
T_ALT_S_005180	Chr3	complement(58930995..58947877)	16883	P41034	TTPA_RAT	Similar to PREDICTED: alpha-tocopherol transfer protein (Gallus gallus)	883	970	801	997	3084	2026	2119	1895	1590.02	1.25307	0.15849	1.33143	7.90627	2.65212e-15	7.12349e-13
T_ALT_S_010046	Chr11	complement(18230635..18240861)	10227	Q8N2Q7	NLGN1_HUMAN	Similar to PREDICTED: neuroligin-1 isoform X1 (Falco peregrinus)	7	6	12	21	36	55	37	33	25.8043	1.25074	0.308201	1.80115	4.05819	4.94544e-05	0.000875613
T_ALT_S_010861	Chr16	8359555..8388627	29073	Q5SWY8	SC5AA_MOUSE	Similar to PREDICTED: sodium/glucose cotransporter 5 isoform X2 (Gallus gallus)	17	23	13	21	85	28	88	47	40.8286	1.25028	0.307185	1.78679	4.07011	4.69906e-05	0.000840241
T_ALT_S_015861	Chr26	complement(5438212..5439394)	1183	Q04645	ATNG_BOVIN	Similar to PREDICTED: FXYD domain-containing ion transport regulator 6-like (Meleagris gallopavo)	10	11	10	7	23	36	27	35	19.8229	1.2425	0.294931	1.69023	4.21285	2.52164e-05	0.000506093
T_ALT_S_007511	Chr6	complement(24160802..24201478)	40677	P22897	MRC1_HUMAN	Similar to PREDICTED: macrophage mannose receptor 1 (Gallus gallus)	309	228	271	240	621	665	598	642	445.82	1.23656	0.130616	1.28699	9.46715	2.8758e-21	1.91074e-18
T_ALT_S_010125	Chr11	complement(22554004..22573035)	19032	Q8C1B2	PARPT_MOUSE	Similar to PREDICTED: TCDD-inducible poly (ADP-ribose)	380	279	495	449	1117	1947	642	794	747.03	1.23481	0.24331	1.46068	5.07506	3.87383e-07	1.48191e-05
T_ALT_S_017527	ChrUn_random_7180001948417	complement(642..1158)	517	Q5LBT4	POTA_BACFN	Protein of unknown function	16	31	31	19	118	73	63	41	48.3828	1.23385	0.283459	1.6079	4.35282	1.34395e-05	0.00029404
T_ALT_S_000134	Chr1	10143042..10145827	2786	Q86YQ8	CPNE8_HUMAN	Similar to PREDICTED: copine-8-like (Meleagris gallopavo)	45	26	26	17	66	133	62	74	55.3144	1.23037	0.273988	1.55981	4.49058	7.10294e-06	0.000173773
T_ALT_S_010347	Chr12	6913889..6920744	6856	Q5HZI2	C2C4C_MOUSE	Similar to PREDICTED: C2 calcium-dependent domain-containing protein 4C (Gallus gallus)	283	275	283	282	535	1069	573	656	489.917	1.22796	0.184186	1.33692	6.66693	2.61211e-11	3.02525e-09
T_ALT_S_015870	Chr26	complement(5521547..5524110)	2564	P18438	CD3D_SHEEP	Similar to T-cell surface glycoprotein CD3 delta chain precursor (Gallus gallus)	2	8	6	12	34	22	18	37	17.3139	1.22689	0.325225	1.9872	3.77244	0.000161658	0.00223523
T_ALT_S_016168	Chr18	303809..307865	4057	Q7Z3G6	PRIC2_HUMAN	Similar to PREDICTED: prickle-like protein 2 (Taeniopygia guttata)	33	63	57	50	142	470	86	69	116.904	1.22039	0.319887	1.87254	3.81507	0.000136147	0.00195309
T_ALT_S_015802	Chr26	3395636..3399130	3495			Protein of unknown function	21	35	23	21	86	84	51	52	45.9618	1.21281	0.248669	1.45124	4.87721	1.07599e-06	3.50085e-05
T_ALT_S_000305	Chr1	29144343..29202094	57752	Q2VLG6	C163A_CANFA	Similar to PREDICTED: deleted in malignant brain tumors 1 protein-like2C partial (Meleagris gallopavo)	3750	5473	5318	3421	14071	11004	7484	11543	7668.89	1.20722	0.175087	1.30216	6.89501	5.38622e-12	7.39083e-10
T_ALT_S_006479	Chr41	7264837..7269879	5043	Q99MF4	I11RA_RAT	Similar to interleukin-11 receptor subunit alpha precursor (Gallus gallus)	250	343	228	244	570	935	451	698	459.126	1.20632	0.18837	1.31928	6.404	1.51361e-10	1.54095e-08
T_ALT_S_016120	Chr27	1163788..1164069	282	Q15047	SETB1_HUMAN	Similar to PREDICTED: histone-lysine N-methyltransferase SETDB1-like (Meleagris gallopavo)	40	46	45	30	118	149	74	81	71.6835	1.20499	0.227659	1.38864	5.29294	1.20367e-07	5.40752e-06
T_ALT_S_008450	Chr7	complement(35510713..35578404)	67692	Q8N608	DPP10_HUMAN	Similar to PREDICTED: inactive dipeptidyl peptidase 10-like (Meleagris gallopavo)	430	427	580	610	860	1738	1039	1553	901.258	1.19768	0.211126	1.34661	5.67284	1.40451e-08	8.5243e-07
T_ALT_S_002382	Chr2	8847881..8919755	71875	Q5F3X0	LCLT1_CHICK	Similar to PREDICTED: lysocardiolipin acyltransferase 1-like (Meleagris gallopavo)	166	188	160	224	326	704	416	421	323.684	1.19378	0.21081	1.34178	5.66282	1.48905e-08	8.9089e-07
T_ALT_S_001240	Chr1	complement(87491467..87698419)	206953			Protein of unknown function	233	229	253	204	468	747	423	553	385.123	1.18294	0.160357	1.25895	7.37688	1.62038e-13	3.14702e-11
T_ALT_S_015693	Chr25	complement(5277062..5282532)	5471	Q8CGK5	INLR1_MOUSE	Similar to PREDICTED: interferon lambda receptor 1 isoform X5 (Gallus gallus)	60	100	38	98	143	249	226	179	137.061	1.18003	0.261641	1.44997	4.51014	6.4786e-06	0.000162596
T_ALT_S_003602	Chr2	complement(108747217..108757878)	10662	Q6QLQ7	GLL12_CHICK	Similar to PREDICTED: gallinacin-12-like (Meleagris gallopavo)	2021	2847	3358	2978	5811	9214	4302	8544	4834.34	1.17646	0.204454	1.31119	5.75413	8.70905e-09	5.66717e-07
[truncated: 198 more rows]

## Sheet: WTA5 to WTA1
Gene ID	Chromosome	Region	Gene length	Swiss Prot		RefSeq	Raw Read Counts							DESeq2 Differential Expression Analysis
[truncated: 536 more rows]

## Sheet: WTC1 to DTC1
Gene ID	Chromosome	Region	Gene length	Swiss Prot		RefSeq	Raw Read Counts										DESeq2 Differential Expression Analysis
[truncated: 67 more rows]

[truncated: 3 more sheets: WTC5 to DTC5, WTA1 to DTA1, WTA5 to DTA5]
