# Supplementary material for: Hepatic Transcriptome Responses of Domesticated and Wild Turkey Embryos to Aflatoxin B1
Source: Toxins (Basel). 2016 Jan 6;8(1):16. doi: 10.3390/toxins8010016 (PMC4728538; doi:10.3390/toxins8010016)
Supplement: Supplementary file 1 [file toxins-08-00016-s001.zip › toxins-110706-Table S5.xlsx]

## Sheet: Sheet1
Ingenuity Canonical Pathways	p-value	-log(p-value)	Ratio	z-score	Significant DE Genes
					Number	Symbols
DTA1 verses DTC1
NRF2-mediated Oxidative Stress Response	8.22e-06	5.09	0.178	1	32	MAP2K5,MAPK14,DNAJC11,GSTA2,ACTA2,MGST2,NQO1,PRDX1,PIK3CD,PIK3CA,DNAJC9,AOX1,CREBBP,MAP2K3,MAPK8,PRKCI,DNAJB6,MGST3,PRKCE,DNAJC10,BACH1,ATM,TXNRD1,AKR7A2,DNAJA3,MAPK1,DNAJB11,AKR1A1,EPHX1,DNAJB4,EIF2AK3,NFE2L2
PPARÎ±/RXRÎ± Activation	3.38844e-05	4.47	0.168	0.408	31	MAPK14,GOT2,ADIPOR1,GPD1,ACVR2A,SMAD4,CYP2C9,NFKBIA,NR2C2,NCOA3,ADCY1,PPARGC1A,NCOA6,CREBBP,MAP2K3,NCOR1,MAPK8,TRAF6,PLCB1,MAP4K4,INSR,MEF2C,PLCD3,HELZ2,PRKAR1A,MAPK1,PDIA3,MED23,CAND1,HSP90AB1,ACVR2B
Oxidative Phosphorylation	3.80189e-05	4.42	0.193	NaN	23	NDUFB9,UQCRC1,COX4I1,UQCR10,ATP5F1,NDUFA12,SDHA,NDUFB7,ATP5J,NDUFV1,NDUFS4,SDHB,UQCRC2,NDUFS2,NDUFA11,ATP5H,ATP5J2,UQCRFS1,ATP5B,NDUFV2,SDHC,NDUFS3,ATP5G3
Aldosterone Signaling in Epithelial Cells	5.01187e-05	4.3	0.173	NaN	28	SCNN1G,DNAJC11,HSPD1,NR3C2,DNAJC2,PIK3CD,PIK3CA,DNAJC9,DUSP1,PIP4K2B,PRKCI,DNAJB6,SACS,PLCB1,PRKCE,DNAJC10,ATM,PLCD3,NEDD4,HSPA9,SGK1,HSPA5,MAPK1,DNAJB11,PDIA3,DNAJC22,DNAJB4,HSP90AB1
Protein Ubiquitination Pathway	5.01187e-05	4.3	0.151	NaN	39	DNAJC11,HSPD1,PSMD6,DNAJC2,CUL2,PSMB1,DNAJC9,PSMB7,USP31,PSMC1,DNAJB6,PSMB3,USP20,SACS,USP32,TRAF6,PSMA4,DNAJC10,PSMC3,PSMA6,CDC20,PSMC2,NEDD4,HSPA9,HLA-A,TAP2,USP34,PSMB4,USP12,HSPA5,PSMC5,DNAJB11,DNAJC22,USP49,DNAJB4,MDM2,HSP90AB1,CDC23,USP53
DTA5 verses DTC5
EIF2 Signaling	2.29087e-07	6.64	0.128	-3.317	24	EIF3M,EIF3A,RPL6,ATM,PABPC1,EIF4A2,EIF3L,PIK3R1,EIF3B,RPS5,RPL13,RPL23A,RPS3,RPSA,RPL3L,EIF2S3,RPL7,RPL8,RPL24,EIF3E,EIF3H,EIF3K,RPL3,RPL4
mTOR Signaling	5.62341e-05	4.25	0.103	-1.667	20	EIF3M,GPLD1,EIF3A,PRKAA1,ATM,EIF4A2,PPP2R2C,EIF3L,PIK3R1,EIF3B,RPS5,RPS3,RPSA,ULK1,PRKCD,EIF3E,PPM1J,EIF3H,MLST8,EIF3K
Regulation of eIF4 and p70S6K Signaling	6.16595e-05	4.21	0.113	-2	17	EIF3M,EIF3A,ATM,PABPC1,EIF4A2,PPP2R2C,EIF3L,PIK3R1,EIF3B,RPS5,RPS3,RPSA,EIF2S3,EIF3E,PPM1J,EIF3H,EIF3K
p53 Signaling	8.91251e-05	4.05	0.133	-0.632	13	CCND2,ATM,CCNG1,PIK3R1,PIAS1,TNFRSF10A,CDKN1A,MAPK8,MDM2,BCL2L1,RB1,PRKDC,MDM4
Estrogen-mediated S-phase Entry	0.000229087	3.64	0.25	-0.816	6	E2F6,E2F2,CDKN1A,CCNA2,RB1,E2F3
WTA1 verses WTC1
Cell Cycle: G2/M DNA Damage Checkpoint Regulation	0.00512861	2.29	0.0612	NaN	3	TOP2A,MDM2,MDM4
p53 Signaling	0.00524807	2.28	0.0408	NaN	4	CTNNB1,CCNG1,MDM2,MDM4
nNOS Signaling in Skeletal Muscle Cells	0.00870964	2.06	0.1	NaN	2	NOS1,DMD
Hypoxia Signaling in the Cardiovascular System	0.0112202	1.95	0.0462	NaN	3	VEGFA,MDM2,NQO1
PI3K/AKT Signaling	0.0131826	1.88	0.0312	NaN	4	GDF15,CTNNB1,PPP2R3A,MDM2
WTA5 verses WTC5
EIF2 Signaling	3.80189e-08	7.42	0.186	-4.025	35	GSK3B,EIF3M,RPS10,RPL32,RPS24,EIF4A2,RPL23,PIK3R1,RPL26,RPS20,RPL8,EIF3E,Rpl22l1,RPL21,EIF2S2,RPL3,RPL4,RPL18A,EIF4G1,RPL30,RPL6,PPP1CA,PABPC1,RPL7L1,EIF1,RPL13,RPL23A,RPS3,RPL7,EIF2S3,RPL24,MAPK1,EIF3H,RPS27A,EIF2B4
PPARÎ±/RXRÎ± Activation	6.0256e-06	5.22	0.163	-1.225	30	MAPK14,PRKAA1,GOT2,FASN,ACVR2A,CYP2C9,NR2C2,ADCY1,NCOA6,GHR,PRKAR1B,CREBBP,HSP90AA1,MAP4K4,ITGB5,JAK2,HSP90B1,SMAD2,EP300,ACAA1,PLCD3,PRKAR1A,NFKB2,BMPR2,MAPK1,PLCH2,Cyp2c44,HSP90AB1,ACVR1,IKBKE
PI3K/AKT Signaling	1.44544e-05	4.84	0.18	1.342	23	GSK3B,YWHAQ,MTOR,YWHAG,GDF15,JAK2,CTNNB1,HSP90B1,PPP2R3A,PIK3R1,GAB1,NFKB2,INPP5D,CDKN1A,MAPK1,MDM2,HSP90AB1,HSP90AA1,YWHAB,SYNJ1,FOXO3,PPP2CA,IKBKE
Molecular Mechanisms of Cancer	2.75423e-05	4.56	0.126	NaN	47	GSK3B,MAPK14,SMAD6,RHOC,PIK3R1,GAB1,RAP1A,GNAL,BMPR1B,APH1A,WNT2B,ADCY1,WNT11,E2F4,ARHGEF7,E2F2,CCNE1,CDKN1A,PRKAR1B,CREBBP,LRP1,RBL1,CDH1,PRKCH,FNBP1,JAK2,CDKN2C,CTNNB1,PRKD3,SMAD2,EP300,BAK1,RALGDS,FZD4,PRKAR1A,NFKB2,NCSTN,BMPR2,SUFU,PSEN2,SMAD5,RAP1B,MAPK1,PRKD1,CASP3,MDM2,RAC1
Mitotic Roles of Polo-Like Kinase	0.000107152	3.97	0.212	NaN	14	ANAPC4,KIF23,HSP90B1,PRC1,PPP2R3A,WEE1,RAD21,PLK4,HSP90AB1,HSP90AA1,PLK1,CDC23,CDK1,PPP2CA
DTC5 verses DTC1
Non-Small Cell Lung Cancer Signaling	4.67735e-08	7.33	0.38	-0.894	27	SOS2,ITPR2,E2F1,PIK3R1,PIK3CD,PIK3CA,SUV39H1,ERBB2,ITPR1,PA2G4,CDK6,PIK3C2G,EGFR,RAF1,PIK3R4,PIK3C2B,SOS1,ABL1,PDPK1,ITPR3,CCND1,MAP2K2,RB1,TFDP1,FOXO3,STK4,RARB
Pancreatic Adenocarcinoma Signaling	6.0256e-08	7.22	0.324	0.655	35	GPLD1,MMP9,E2F1,PIK3R1,E2F3,E2F4,PIK3CD,PIK3CA,SUV39H1,CCNE1,ERBB2,PA2G4,PIK3C2G,HBEGF,TGFB3,EGFR,RAF1,PIK3R4,SMAD2,CDK2,TGFB2,JAK1,PIK3C2B,PLD4,HMOX1,ABL1,TGFBR2,NAPEPLD,CCND1,MAP2K2,MDM2,BRCA2,RAD51,RB1,TFDP1
Chronic Myeloid Leukemia Signaling	1.65959e-07	6.78	0.333	NaN	31	SOS2,E2F1,PIK3R1,E2F3,E2F4,PIK3CD,PIK3CA,SUV39H1,PA2G4,RBL1,HDAC4,CDK6,HDAC1,PIK3C2G,TGFB3,HDAC2,RAF1,PIK3R4,TGFB2,PIK3C2B,SOS1,ABL1,MYC,TGFBR2,GAB2,CTBP2,CCND1,MAP2K2,MDM2,RB1,TFDP1
Estrogen-mediated S-phase Entry	1.23027e-06	5.91	0.542	-1.732	13	CDK2,E2F1,E2F3,E2F4,MYC,CCND1,CCNE1,RBL1,CCNA2,RB1,TFDP1,ESR1,CDK1
Telomerase Signaling	2.5704e-06	5.59	0.303	0.853	30	SOS2,IL2RB,E2F1,ELF2,PIK3R1,ELF3,ELF1,PIK3CD,PIK3CA,TERF1,PPP2CB,HDAC4,HSP90AA1,HDAC1,TPP1,PIK3C2G,EGFR,HDAC2,RAF1,PIK3R4,PIK3C2B,PPP2R2C,SP1,SOS1,ABL1,MYC,PDPK1,MAP2K2,RB1,HSP90AB1
DTA5 verses DTA1
NRF2-mediated Oxidative Stress Response	1.77828e-09	8.75	0.333	0.87	60	SQSTM1,MAP2K5,ABCC4,PIK3R5,SCARB1,ACTA2,PRDX1,ENC1,FOS,DNAJC21,ACTG1,CCT7,ACTB,CAT,PRKCH,MGST3,PIK3C3,DNAJA4,PRKCE,ABCC2,PIK3C2B,DNAJC8,PRKCD,DNAJA3,DNAJC18,ACTA1,MAP2K6,HACD3,DNAJB13,MAPK14,DNAJC11,MAFK,GSTA2,DNAJC1,MGST2,PIK3R1,STIP1,FKBP5,PIK3CA,MAPK7,CREBBP,MAFG,MAPK8,PRKCI,CUL3,ACTG2,GCLC,BACH1,DNAJC10,EP300,ABCC1,AKR7A2,MAP2K2,MAPK1,AKR1A1,DNAJB4,UBE2K,HRAS,FTH1,HERPUD1
EIF2 Signaling	7.58578e-08	7.12	0.309	-2.959	58	SOS2,RPL32,PIK3R5,RPS5,RPS12,RPL8,RPL21,AGO2,RPL14,RPL19,RPS8,PIK3C3,RPL30,RPL11,EIF3A,RPL6,RPL22,INSR,PIK3C2B,EIF3L,EIF1,EIF4G2,RPL7,EIF2A,PPP1CB,EIF3K,RPS27A,RPL15,RPL27A,EIF2S1,EIF3M,RPS10,EIF2B3,EIF4A2,PIK3R1,EIF3B,PIK3CA,Rpl22l1,EIF2S2,RPL3,EIF4A3,RPL4,RPL18A,EIF4G1,PPP1CA,RPL7L1,RPL13,SOS1,RPL23A,RPSA,RPS3,RPL3L,EIF3D,EIF2S3,RPL24,MAP2K2,MAPK1,HRAS
Protein Ubiquitination Pathway	1.09648e-06	5.96	0.27	NaN	70	UBE2J1,PSMD3,USP28,CUL2,ANAPC5,DNAJC21,PSMA7,PSMB7,HSPB7,PSMA2,PSMB2,UBE2A,PSMA1,UBE2L3,PSMA4,UBE2H,CRYAB,UBE2G2,HSP90B1,PSMA6,DNAJC25,UBE2V1,UBE2G1,HSPB1,DNAJC8,PSMC2,PSMD12,DNAJC28,DNAJC18,PSMB4,UBE2J2,PSMC5,PSMD1,DNAJC22,DNAJC12,DNAJB13,UBR2,PSMD7,MED20,DNAJC11,HSPD1,PSMA3,DNAJC2,HSPA4L,DNAJC1,CBL,HSPA14,PSMB1,USP36,TCEB1,PSMD14,PSMC1,PSMB3,PSMD2,PSMA5,DNAJC10,UBR1,CDC20,USP10,USP40,HSPA9,NEDD…
Estrogen Receptor Signaling	1.62181e-06	5.79	0.323	NaN	41	GTF2B,SOS2,TBP,POLR2A,MED20,G6PC,SMARCA4,HNRNPD,PGR,TAF5,POLR2B,MED4,POLR2L,PPARGC1A,MED14,POLR2J,MED6,CREBBP,NCOR1,PRKDC,ESR1,SRC,CDK7,MED1,POLR2E,EP300,MED13,HDAC3,TAF7,SOS1,GTF2A1,POLR2H,POLR2D,CTBP2,MAP2K2,MAPK1,PHB2,HRAS,NCOA2,MED12L,TAF5L
Regulation of eIF4 and p70S6K Signaling	1.94984e-06	5.71	0.307	0.728	46	EIF2S1,SOS2,EIF3M,MAPK14,RPS10,PPP2R4,PIK3R5,EIF2B3,EIF4A2,PIK3R1,EIF3B,RPS5,RPS12,PIK3CA,PPP2R5A,ITGB1,EIF2S2,PPP2CB,MAPK11,AGO2,EIF4A3,PAIP2,RPS8,EIF4G1,PIK3C3,PPP2CA,MTOR,EIF3A,MAPK12,PIK3C2B,PPP2R2C,EIF3L,EIF1,SOS1,EIF4G2,RPS3,RPSA,EIF1AY,EIF3D,EIF2S3,EIF2A,MAP2K2,MAPK1,EIF3K,RPS27A,HRAS
WTC5 verses WTC1
Protein Ubiquitination Pathway	3.71535e-05	4.43	0.158	NaN	41	ANAPC4,HSPA13,HSPD1,PSMA3,HSPA4L,USP18,CBL,HSPA14,ANAPC1,ANAPC5,FBXW7,PSMA7,PSMA2,PSMD14,UBE2A,PSMD2,HSP90AA1,BRCA1,UBE2L3,UBE2H,HSP90B1,PSMA6,DNAJC25,CDC20,USP10,USO1,USP40,PSMD12,DNAJC3,HSPA9,HLA-A,UBE2B,DNAJC18,USP12,HSPA5,PSMC5,DNAJB11,PSMD1,DNAJC12,HSP90AB1,NEDD4L
RAN Signaling	6.76083e-05	4.17	0.421	NaN	8	KPNA2,XPO1,KPNA3,KPNA6,KPNA5,RAN,RANBP1,KPNB1
Unfolded protein response	8.51138e-05	4.07	0.259	NaN	14	INSIG1,SREBF1,HSP90B1,HSPA14,HSPA9,DNAJC3,UBXN4,HSPA5,EIF2A,XBP1,CANX,VCP,ERN1,P4HB
FXR/RXR Activation	0.000138038	3.86	0.181	NaN	25	GC,VLDLR,G6PC,SLC51B,RBP4,SDC1,PPARGC1A,KNG1,RXRA,CREBBP,AMBP,CYP27A1,G6PC2,LIPC,ABCC2,SREBF1,ABCG5,NR1H4,CETP,FGA,ABCG8,LPL,SLC51A,HPX,MTTP
NRF2-mediated Oxidative Stress Response	0.000354813	3.45	0.161	0.728	29	SQSTM1,PIK3C2A,MGST2,PIK3R1,NQO1,PRDX1,STIP1,ENC1,FKBP5,ACTG1,CAT,CREBBP,PRKCH,PIK3C3,GCLC,ABCC2,BACH1,EP300,PIK3C2B,ABCC1,HMOX1,DNAJC3,PRKCD,DNAJC18,DNAJB11,AKR1A1,VCP,MAP2K6,FTH1
WTA5 verses WTA1
Role of BRCA1 in DNA Damage Response	1.34896e-06	5.87	0.25	-1.508	16	BRCA1,RFC3,FANCB,FANCL,BARD1,BLM,TOPBP1,FANCE,MSH6,E2F2,RFC2,FANCA,RBL1,RAD51,RFC4,PLK1
Cell Cycle Control of Chromosomal Replication	2.34423e-05	4.63	0.333	NaN	9	RPA2,CDC45,MCM2,CDK2,ORC2,MCM3,ORC5,MCM5,ORC4
Hereditary Breast Cancer Signaling	3.46737e-05	4.46	0.171	NaN	20	BRCA1,RFC3,SFN,FANCB,FANCL,PIK3C2B,BARD1,POLR2C,PIK3R1,WEE1,BLM,FANCE,MSH6,RFC2,FANCA,HDAC4,RAD51,RFC4,NPM1,CDK1
Extrinsic Prothrombin Activation Pathway	6.30957e-05	4.2	0.389	2.449	7	THBD,FGB,F10,FGA,F5,F2,F13B
Pyridoxal 5'-phosphate Salvage Pathway	0.00060256	3.22	0.176	NaN	13	NEK2,TTK,HIPK1,CDK2,G6PC,MAPK6,GRK5,PRKCD,PRKCH,MAP2K6,PDXK,PLK1,CDK1
WTC1 verses DTC1
Pancreatic Adenocarcinoma Signaling	1.69824e-06	5.77	0.185	-0.277	20	HBEGF,GPLD1,NOTCH1,SMAD2,RAF1,CDK2,TGFB2,JAK1,PIK3R1,E2F3,RALGDS,ABL1,NFKB2,PIK3CD,PIK3R2,SMAD3,ERBB2,PA2G4,MDM2,TFDP1
Coagulation System	1.69824e-06	5.77	0.314	1.508	11	F9,A2M,TFPI,PLAU,KLKB1,F10,FGA,F13A1,F5,F2,PROC
EIF2 Signaling	1.51356e-05	4.82	0.138	3.153	26	RPS27L,RPL37A,RPLP1,PIK3R1,RPS12,RPS13,RPL5,PIK3CD,RPL21,RPL37,RPL14,RPS8,EIF4G1,RPL30,RPS25,RPS23,RAF1,EIF5,RPS3,RPL7,PIK3R2,RPL34,RPL36A,RPL7A,RPS15,RPL27A
Intrinsic Prothrombin Activation Pathway	2.34423e-05	4.63	0.3	NaN	9	F9,KLKB1,F10,FGA,F13A1,F5,COL18A1,F2,PROC
Oxidative Phosphorylation	2.81838e-05	4.55	0.16	NaN	19	MT-ATP6,NDUFB9,MT-CO1,COX4I1,COX7B,MT-ND5,SDHA,NDUFA5,Cox6c,NDUFA4,SDHB,UQCRC2,COX10,ATP5H,ATP5J2,ATPAF1,UQCRFS1,NDUFV2,NDUFS3
WTC5 verses DTC5
Germ Cell-Sertoli Cell Junction Signaling	3.31131e-05	4.48	0.11	NaN	18	MAP3K7,MAPK14,TUBB,ITGA6,LIMK1,PIK3R1,WASL,MAP3K13,TUBA1A,ACTG1,TUBB2B,MAPK1,BCAR1,CDH1,ACTA1,ACTN4,MAP2K6,FNBP1
B Cell Receptor Signaling	0.000131826	3.88	0.0994	NaN	18	MAP3K7,ATF2,MAPK14,EGR1,INPPL1,PIK3R1,MAP3K13,CARD10,MALT1,NFKB2,GAB2,MAPK1,CREBBP,BCL2L1,BLNK,ETS1,MAP2K6,SYNJ1
ILK Signaling	0.00060256	3.22	0.0904	-0.728	17	FERMT2,ATF2,IRS2,VEGFA,PPP2R3A,PIK3R1,MYH6,NFKB2,ACTG1,MAPK1,CREBBP,CDH1,ACTA1,ACTN4,MAP2K6,VEGFC,FNBP1
PPARÎ±/RXRÎ± Activation	0.00131826	2.88	0.087	-0.277	16	MAP3K7,MAPK14,PRKAA1,GPD1,ACAA1,NFKB2,PPARGC1A,SMAD3,MAPK1,ADIPOR2,CREBBP,Cyp2c44,CKAP5,MAP2K6,HSP90AA1,ACVR2B
Sertoli Cell-Sertoli Cell Junction Signaling	0.00147911	2.83	0.086	NaN	16	MAP3K7,JAM2,ATF2,MAPK14,TUBB,CLDN12,MAP3K13,TUBA1A,ACTG1,TUBB2B,MAPK1,BCAR1,CDH1,ACTA1,ACTN4,SPTAN1
WTA1 verses DTA1
RAN Signaling	0.00125893	2.9	0.211	NaN	4	XPO1,KPNA3,KPNA5,KPNB1
D-myo-inositol (1,3,4)-trisphosphate Biosynthesis	0.00363078	2.44	0.16	NaN	4	INPP5J,INPP5K,MINPP1,INPP5A
14-3-3-mediated Signaling	0.00371535	2.43	0.0756	NaN	9	PRKCE,TRAF2,TUBB,TUBB1,MAP2K2,PLCH2,PIK3R1,TSC1,YWHAB
Mechanisms of Viral Exit from Host Cells	0.00389045	2.41	0.122	NaN	5	PRKCE,SH3GL3,CHMP4C,XPO1,CHMP2B
Glucocorticoid Receptor Signaling	0.00416869	2.38	0.0562	NaN	15	TRAF2,CCL3,POLR2E,PIK3R1,SMAD4,NFKBIA,TAT,TAF7,GTF2A1,TSC22D3,DUSP1,MAP2K2,CD163,ESR1,SHC1
WTA5 verses DTA5
Mitochondrial Dysfunction	3.98107e-11	10.4	0.223	NaN	42	NDUFB9,VDAC1,COX7B,DHODH,UQCR10,NDUFA12,ATP5J,NDUFA5,SDHB,NDUFA13,NDUFA8,TXN2,NDUFA9,ATP5A1,UQCRFS1,ATPAF1,ATP5C1,NDUFS8,NDUFV2,SDHC,NDUFS3,UQCRC1,PARK2,RHOT2,COX4I1,PARK7,SDHA,ACO2,NDUFB8,NDUFV1,CYCS,Cox6c,NDUFS1,NDUFA4,NCSTN,UQCRC2,NDUFS2,UQCRQ,ATP5H,ATP5J2,ACO1,XDH
Oxidative Phosphorylation	5.01187e-11	10.3	0.269	NaN	32	NDUFB9,COX7B,UQCR10,NDUFA12,ATP5J,NDUFA5,SDHB,NDUFA13,NDUFA8,NDUFA9,ATP5A1,ATPAF1,UQCRFS1,ATP5C1,NDUFV2,NDUFS8,SDHC,NDUFS3,UQCRC1,COX4I1,SDHA,NDUFB8,NDUFV1,CYCS,Cox6c,NDUFS1,NDUFA4,UQCRC2,NDUFS2,UQCRQ,ATP5H,ATP5J2
Role of BRCA1 in DNA Damage Response	2.04174e-06	5.69	0.266	-1.155	17	BRCA1,RFC3,FANCL,E2F1,BARD1,FANCM,BLM,TOPBP1,MSH6,CDKN1A,RFC2,FANCA,RBL1,RAD51,RB1,RFC4,PLK1
Estrogen-mediated S-phase Entry	3.01995e-06	5.52	0.417	-1	10	CDKN1A,CDK2,CDC25A,E2F1,CCNA2,RBL1,RB1,TFDP1,ESR1,CDK1
Mitotic Roles of Polo-Like Kinase	1.44544e-05	4.84	0.242	NaN	16	ANAPC2,ANAPC4,KIF23,CAPN1,CDC25A,PRC1,CDC20,CCNB2,WEE1,PPP2R5D,PLK4,PLK2,PTTG1,PLK1,CDK1,CDC25B
DTA5 verses DTC5 with gender
EIF2 Signaling	1.28825e-06	5.89	0.122	-3.317	23	EIF3M,EIF3A,ATM,PABPC1,EIF4A2,RPL13,EIF3L,PIK3R1,EIF3B,RPL23A,RPL6,RPS3,RPSA,RPL3L,EIF2S3,RPL7,RPL8,RPL24,EIF3E,EIF3H,RPL3,EIF3K,RPL4
mTOR Signaling	7.58578e-05	4.12	0.103	NaN	20	EIF3M,GPLD1,EIF3A,PRKAA1,ATM,EIF4A2,EIF3L,PIK3R1,EIF3B,RPS3,RPSA,ULK1,PRKCD,EIF3E,PPP2R5A,PPM1J,EIF3H,MLST8,EIF3K,TSC1
p53 Signaling	0.000112202	3.95	0.133	0	13	CCND2,ATM,CCNG1,PIK3R1,PIAS1,TNFRSF10A,CDKN1A,MAPK8,MDM2,BCL2L1,RB1,PRKDC,SIRT1
autophagy	0.000131826	3.88	0.2	NaN	8	ULK1,LAMP1,NBR1,ATG16L1,VPS11,STX17,RB1CC1,WDFY3
Estrogen-mediated S-phase Entry	0.00025704	3.59	0.25	-0.816	6	E2F6,E2F2,CDKN1A,CCNA2,RB1,E2F3
