# Supplementary material for: Hepatic Transcriptome Responses of Domesticated and Wild Turkey Embryos to Aflatoxin B1
Source: Toxins (Basel). 2016 Jan 6;8(1):16. doi: 10.3390/toxins8010016 (PMC4728538; doi:10.3390/toxins8010016)
Supplement: Supplementary file 1 [file toxins-08-00016-s001.zip › toxins-110706-Table S7.xlsx]

## Sheet: Sheet1
Gene ID	Chromosome	Region	Gene length	Swiss Prot		RefSeq	Raw Read Counts												DESeq2 Differential Expression Analysis
				ID	Gene Name_Species	Description	DTC5L1	DTC5L2	DTC5L3	DTC5L4	DTC5L6	DTC5L7	DTA5L1	DTA5L3	DTA5L4	DTA5L5	DTA5L6	DTA5L7	Base Mean	log2FC (MAP)	Std Error	log2FC (MLE)	Wald statistic	p-value	q-value
T_ALT_S_000011	Chr1	143624..164809	21186	Q5XHY1	LR16B_RAT	Similar to PREDICTED: leucine-rich repeat-containing protein 16B-like isoform X3 (Gallus gallus)	135	84	121	146	126	134	336	441	378	267	304	337	222.506	1.01823	0.142005	1.15449	7.17039	7.47858e-13	3.8045e-10
T_ALT_S_000364	Chr1	34761463..34777948	16486	Q00987	MDM2_HUMAN	Similar to Mdm22C transformed 3T3 cell double minute 22C p53 binding protein (Gallus gallus)	1121	1097	748	1129	698	1063	2475	2823	2998	2626	1875	3938	1785.74	1.11402	0.135757	1.24505	8.20596	2.28753e-16	2.90928e-13
T_ALT_S_000518	Chr1	complement(46430477..46430788)	312	P62803	H4_BOVIN	Similar to histone H4 (Homo sapiens)	9	7	5	4	4	2	39	48	32	29	28	27	17.8832	1.47331	0.212004	2.41636	6.94942	3.66787e-12	1.50477e-09
T_ALT_S_000665	Chr1	complement(50501237..50788900)	287664	A1A546	ISX_MOUSE	Similar to PREDICTED: intestine-specific homeobox isoform X5 (Gallus gallus)	14	21	7	23	13	13	61	91	35	59	33	54	32.8722	1.12282	0.201884	1.62837	5.56169	2.67178e-08	4.78587e-06
T_ALT_S_001639	Chr1	127100606..127147463	46858	P51689	ARSD_HUMAN	Similar to arylsulfatase H precursor (Gallus gallus)	938	582	778	800	560	933	522	256	423	387	246	333	581.017	-1.15048	0.162176	-1.37766	-7.09403	1.30265e-12	6.37197e-10
T_ALT_S_003058	Chr2	58544258..58591052	46795	Q98ST7	MOXD1_CHICK	Similar to PREDICTED: DBH-like monooxygenase protein 1-like (Meleagris gallopavo)	56	94	20	53	29	38	204	241	319	140	130	343	127.728	1.40858	0.201162	2.02373	7.00223	2.51919e-12	1.06797e-09
T_ALT_S_003359	Chr2	complement(87378658..87404836)	26179	Q9UJW2	TINAG_HUMAN	Similar to PREDICTED: tubulointerstitial nephritis antigen-like (Meleagris gallopavo)	875	508	959	579	644	1186	199	156	304	160	193	195	531.013	-1.84957	0.168702	-2.24728	-10.9636	5.71908e-28	2.42451e-24
T_ALT_S_003911	Chr5	complement(14031770..14225502)	193733	Q98UI9	MUC5B_CHICK	Similar to PREDICTED: mucin-5B isoform X1 (Gallus gallus)	4	7	1	10	3	6	27	53	21	23	13	18	13.9805	1.02377	0.220419	2.07756	4.64464	3.40675e-06	0.000262588
T_ALT_S_004432	Chr5	47787168..47792294	5127	Q6Q0C1	S2547_HUMAN	Similar to PREDICTED: solute carrier family 25 member 47-like (Meleagris gallopavo)	71	52	35	25	35	23	164	393	287	223	152	194	126.965	1.56017	0.200733	2.22624	7.77236	7.70365e-15	6.53167e-12
T_ALT_S_005038	Chr3	complement(45167517..45178527)	11011	Q6GM21	SLMO1_XENLA	Similar to PREDICTED: protein slowmo homolog 1-like isoform 1 (Meleagris gallopavo)	18	20	30	33	11	18	77	142	95	78	104	86	55.1717	1.45369	0.182195	1.87114	7.97874	1.47829e-15	1.56674e-12
T_ALT_S_005060	Chr3	complement(47619703..47642362)	22660	Q8WU67	ABHD3_HUMAN	Similar to PREDICTED: abhydrolase domain-containing protein 3-like (Meleagris gallopavo)	21	49	32	45	7	56	89	148	173	127	184	57	76.5173	1.07955	0.208759	1.62741	5.17125	2.3253e-07	2.8165e-05
T_ALT_S_005873	Chr4	27307289..27319137	11849	Q2Z1W2	CENPU_CHICK	Similar to PREDICTED: centromere protein U-like (Meleagris gallopavo)	140	180	108	122	123	262	414	544	508	502	263	590	295.952	1.06125	0.175416	1.32251	6.04986	1.44968e-09	3.54559e-07
T_ALT_S_005904	Chr4	29091244..29105167	13924	Q6DEB1	AT2L1_XENLA	Similar to PREDICTED: LOW QUALITY PROTEIN: ethanolamine-phosphate phospho-lyase (Gallus gallus)	445	198	420	357	193	274	1036	6975	2048	2003	1903	473	1220.87	1.19879	0.220511	2.45414	5.43643	5.43601e-08	8.23038e-06
T_ALT_S_006163	Chr4	52867603..52874369	6767	P32238	CCKAR_HUMAN	Similar to PREDICTED: cholecystokinin receptor type A-like (Meleagris gallopavo)	213	113	456	318	116	314	61	253	117	52	165	48	192.11	-1.09241	0.200204	-1.60003	-5.45649	4.8565e-08	7.72062e-06
T_ALT_S_006176	Chr4	53709608..53713087	3480	Q865B7	PRGC1_BOVIN	Similar to peroxisome proliferator-activated receptor gamma coactivator 1-alpha (Gallus gallus)	16	15	22	18	20	26	6	10	7	5	8	9	14.3063	-1.02155	0.214373	-1.68572	-4.76531	1.88567e-06	0.000167706
T_ALT_S_006857	Chr41	complement(38241906..38365478)	123573	Q148E0	AAED1_BOVIN	Similar to PREDICTED: chromosome Z open reading frame2C human C9orf21 isoformX2 (Gallus gallus)	176	175	149	142	98	194	670	1101	586	573	404	621	376.387	1.53373	0.155504	1.79861	9.86293	6.02659e-23	1.53292e-19
T_ALT_S_006947	Chr41	complement(47813160..47833405)	20246	Q91X83	METK1_MOUSE	Similar to PREDICTED: s-adenosylmethionine synthase isoform type-1-like2C partial (Meleagris gallopavo)	0	4	0	2	4	3	30	172	60	71	79	43	34.9431	1.76969	0.219941	4.78318	8.04619	8.54142e-16	9.87544e-13
T_ALT_S_007218	Chr6	complement(1621858..1626955)	5098	Q9Y241	HIG1A_HUMAN	Similar to PREDICTED: HIG1 domain family member 1A-like (Meleagris gallopavo)	385	514	389	716	373	626	2079	2035	1323	1632	1723	1235	1017.04	1.32661	0.133414	1.47778	9.94354	2.69103e-23	8.55614e-20
T_ALT_S_007220	Chr6	1635141..1638870	3730	Q9UNU6	CP8B1_HUMAN	Similar to PREDICTED: 7-alpha-hydroxycholest-4-en-3-one 12-alpha-hydroxylase-like (Meleagris gallopavo)	283	722	408	479	425	1128	2900	2701	1358	2697	1657	1806	1290.75	1.21744	0.194663	1.65653	6.25411	3.99795e-10	1.10535e-07
T_ALT_S_009095	Chr8	complement(1803119..1841315)	38197	P07949	RET_HUMAN	Similar to PREDICTED: LOW QUALITY PROTEIN: proto-oncogene tyrosine-protein kinase receptor Ret-like (Meleagris gallopavo)	2202	847	2008	1411	942	968	925	819	963	483	423	320	1068.12	-1.03808	0.195438	-1.40941	-5.31155	1.08699e-07	1.47068e-05
T_ALT_S_009134	Chr8	4889971..4904429	14459	P47804	RGR_HUMAN	Similar to PREDICTED: RPE-retinal G protein-coupled receptor-like (Meleagris gallopavo)	1	7	6	6	4	3	42	34	20	49	17	39	17.747	1.51074	0.214809	2.61856	7.03298	2.02167e-12	9.1827e-10
T_ALT_S_009350	Chr8	complement(18767914..18780821)	12908	Q6ZSM3	MOT12_HUMAN	Similar to PREDICTED: monocarboxylate transporter 12 isoform X3 (Gallus gallus)	80	92	43	121	64	47	242	268	189	169	175	296	140.044	1.12786	0.159262	1.34173	7.08182	1.42273e-12	6.70157e-10
T_ALT_S_009377	Chr8	20216671..20293010	76340	Q7TN99	CPEB3_MOUSE	Similar to PREDICTED: cytoplasmic polyadenylation element-binding protein 3 isoform X1 (Ficedula albicollis)	141	114	98	66	108	160	56	68	67	53	65	50	90.348	-1.01102	0.169023	-1.23189	-5.98152	2.21065e-09	5.2065e-07
T_ALT_S_009766	Chr11	complement(7592560..7616542)	23983	Q8R5B6	SPSB4_MOUSE	Similar to PREDICTED: SPRY domain-containing SOCS box protein 4 isoform X3 (Gallus gallus)	10	23	12	18	1	13	73	75	48	57	58	48	33.3683	1.36318	0.202457	1.97954	6.73317	1.66001e-11	6.03199e-09
T_ALT_S_010046	Chr11	complement(18230635..18240861)	10227	Q8N2Q7	NLGN1_HUMAN	Similar to PREDICTED: neuroligin-1 isoform X1 (Falco peregrinus)	134	39	61	60	102	131	13	47	41	6	10	21	59.0748	-1.30194	0.218238	-2.37294	-5.96566	2.43642e-09	5.63388e-07
T_ALT_S_010250	Chr12	1832367..1838942	6576	Q4QR83	STRA6_RAT	Similar to PREDICTED: stimulated by retinoic acid gene 6 protein homolog (Meleagris gallopavo)	18	12	10	9	18	10	27	163	22	75	62	89	40.2624	1.0365	0.22053	2.17945	4.70002	2.60136e-06	0.000214832
T_ALT_S_010969	Chr16	complement(11200185..11209587)	9403	Q8TAV3	CP2W1_HUMAN	Similar to PREDICTED: cytochrome P450 2W1-like (Meleagris gallopavo)	264	529	522	357	284	624	2223	2520	1121	2678	1485	950	1060.44	1.28675	0.198942	1.80658	6.46797	9.93278e-11	3.0811e-08
T_ALT_S_011440	Chr17	11295260..11301986	6727	Q86WS5	TMPSC_HUMAN	Similar to PREDICTED: transmembrane protease serine 12-like (Meleagris gallopavo)	32	16	24	30	31	36	77	74	113	104	77	84	55.6794	1.03941	0.186369	1.36184	5.57714	2.44505e-08	4.57297e-06
T_ALT_S_012021	Chr13	10688843..10727119	38277	P21158	CSGA_MYXXA	Similar to PREDICTED: uncharacterized oxidoreductase C663.09c-like isoform X1 (Gallus gallus)	3421	3971	2664	5755	2571	4965	12442	10068	11212	11440	6965	9422	6671.83	1.04899	0.12252	1.14465	8.56176	1.11154e-17	2.01951e-14
T_ALT_S_012085	Chr13	11732901..11751737	18837	A5PJZ5	NUP93_BOVIN	Similar to PREDICTED: nuclear pore complex protein Nup93-like (Meleagris gallopavo)	1401	1762	3256	3166	1124	3985	415	422	265	604	778	343	1537.24	-1.44905	0.218187	-2.57497	-6.64129	3.10942e-11	1.0688e-08
T_ALT_S_012368	Chr9	complement(2646065..2656529)	10465	Q9HAV5	TNR27_HUMAN	Similar to PREDICTED: tumor necrosis factor receptor superfamily member 27-like (Meleagris gallopavo)	55	49	10	40	12	96	692	877	627	668	614	861	347.551	2.00642	0.219334	3.89703	9.14778	5.81156e-20	1.23186e-16
T_ALT_S_013709	Chr21	complement(934136..946235)	12100	P78330	SERB_HUMAN	Similar to PREDICTED: phosphoserine phosphatase (Anas platyrhynchos)	929	872	552	975	703	871	2391	4206	4966	1258	1360	2507	1654.3	1.08125	0.18764	1.41306	5.76235	8.29484e-09	1.72941e-06
T_ALT_S_014118	Chr15	6922840..6973332	50493	O94823	AT10B_HUMAN	Similar to PREDICTED: probable phospholipid-transporting ATPase VB isoform X9 (Gallus gallus)	4	2	8	4	6	9	16	89	15	42	30	24	19.2294	1.03581	0.219901	2.40574	4.71037	2.47263e-06	0.000206887
T_ALT_S_014943	Chr30	complement(3584188..3585108)	921	Q9Z0J6	GDF15_RAT	Similar to PREDICTED: growth/differentiation factor 15-like (Gallus gallus)	36	12	9	12	15	18	67	110	85	58	79	90	45.7366	1.42356	0.196762	1.99382	7.23493	4.65776e-13	2.57554e-10
T_ALT_S_015158	Chr28	3321139..3323013	1875	P38936	CDN1A_HUMAN	Similar to cdk inhibitor CIP1 (p21) (Gallus gallus)	43	40	22	26	26	35	798	905	773	893	718	959	397.741	3.85674	0.145633	4.44512	26.4826	1.53687e-154	1.9546e-150
T_ALT_S_015491	Chr25	223331..247739	24409	Q8N1P7	AIM1L_HUMAN	Similar to PREDICTED: uncharacterized protein LOC419544 isoform X3 (Gallus gallus)	8	14	8	0	3	18	99	50	23	55	87	42	31.2842	1.11573	0.21994	2.59296	5.07286	3.91884e-07	4.49008e-05
T_ALT_S_015633	Chr25	4582893..4591413	8521	Q3UC65	CA063_MOUSE	Similar to PREDICTED: UPF0471 protein C1orf63 homolog isoform X5 (Gallus gallus)	2855	2429	2045	1526	946	2776	1527	1169	1218	521	697	808	1559.41	-1.09436	0.172542	-1.34209	-6.34257	2.25966e-10	6.38629e-08
T_ALT_S_016348	ChrUn_random_7180001865818	complement(44739..52843)	8105	P50994	ANXA4_CANFA	Similar to PREDICTED: annexin A4-like2C partial (Meleagris gallopavo)	4	25	3	29	20	11	129	13	6	141	6	163	43.972	1.05989	0.216295	1.54533	4.9002	9.57405e-07	9.69506e-05
T_ALT_S_016438	ChrUn_random_7180001845231	4007..15585	11579	Q8HXL3	WDR62_PIG	Similar to PREDICTED: WD repeat-containing protein 62-like2C partial (Falco peregrinus)	54	132	42	93	41	46	278	266	212	151	127	159	123.485	1.02453	0.181475	1.326	5.6456	1.6461e-08	3.17741e-06
