# Supplementary material for: Hepatic Transcriptome Responses of Domesticated and Wild Turkey Embryos to Aflatoxin B1
Source: Toxins (Basel). 2016 Jan 6;8(1):16. doi: 10.3390/toxins8010016 (PMC4728538; doi:10.3390/toxins8010016)
Supplement: Supplementary file 1 [file toxins-08-00016-s001.zip › toxins-110706-Table S2.xlsx]

## Sheet: Sheet1
Sample	Multiplexing Index Code	Lane	Flowcell	SRA Experiment ID	Gender	Number of
						Raw	Corrected						Mapped
						Paired Reads1	Paired Reads1	% of Raw	Single Reads	% of Raw	Total Reads1	% of Raw	Paired Reads1	% of Paired Corrected	Single Reads	% of Single Corrected	Total Reads1	% of Corrected	Total Exon Reads1	% of Total Mapped	Exon Junction Reads1	% of Exon Reads	Intron Reads1	% of Total Mapped
DTC1L1	ATCACG	2	2	SRX1513074	M	23833564	23323150	0.978584	237993	0.00998562	23561143	0.98857	17739275	0.760587	149079	0.626401	17888354	0.759231	13023874	0.728064	7085242	0.54402	4864480	0.271936
DTC1L2	CGATGT	2	2	SRX1513128	M	22058012	21613642	0.979854	206962	0.00938262	21820604	0.989237	16709590	0.773104	132744	0.641393	16842334	0.771855	12423083	0.737611	7315919	0.588897	4419251	0.262389
DTC1L3	TTAGGC	2	2	SRX1513131	M	22351674	21873040	0.978586	221237	0.00989801	22094277	0.988484	16822273	0.769087	141573	0.639916	16963846	0.767794	12490957	0.736328	7042067	0.563773	4472889	0.263672
DTC1L5	TGACCA	2	2	SRX1513152	M	20568380	20121812	0.978289	200994	0.00977199	20322806	0.988061	15472732	0.768953	128688	0.640258	15601420	0.76768	11329454	0.726181	6169179	0.544526	4271966	0.273819
DTC1L6	ACAGTG	2	2	SRX1513155	M	18568704	18165320	0.978276	180211	0.00970509	18345531	0.987981	13895879	0.764967	114810	0.637087	14010689	0.763711	10346306	0.738458	5822575	0.562768	3664383	0.261542
DTC1L7	GCCAAT	2	2	SRX1513156	F	24107810	23580438	0.978124	245466	0.010182	23825904	0.988306	17970468	0.762092	152947	0.623088	18123415	0.76066	13300269	0.733872	7121374	0.535431	4823146	0.266128
DTC1L	-	2	2	-	-	131488144	128677402	0.978624	1292863	0.00983254	129970265	0.988456	98610217	0.766337	819841	0.634128	99430058	0.765022	72913943	0.733319	40556356	0.556222	26516115	0.266681
DTA1L1	CAGATC	2	2	SRX1513199	M	18879796	18470878	0.978341	186981	0.00990376	18657859	0.988245	14063380	0.761381	118263	0.632487	14181643	0.76009	10630177	0.749573	6065046	0.57055	3551466	0.250427
DTA1L2	ACTTGA	2	2	SRX1513200	M	19399820	18997422	0.979258	185223	0.00954767	19182645	0.988805	14684870	0.772993	120712	0.651712	14805582	0.771822	11147586	0.752931	6693285	0.600425	3657996	0.247069
DTA1L3	GATCAG	2	2	SRX1513201	F	19398444	18978942	0.978374	191913	0.00989322	19170855	0.988268	14630572	0.770884	123226	0.642093	14753798	0.769595	11313727	0.766835	6546689	0.57865	3440071	0.233165
DTA1L4	TAGCTT	2	2	SRX1513202	M	21638932	21179872	0.978785	212933	0.00984027	21392805	0.988626	16348678	0.771897	137531	0.645889	16486209	0.770643	12320745	0.747336	7066767	0.573567	4165464	0.252664
DTA1L6	GGCTAC	2	2	SRX1513203	M	20727324	20293952	0.979092	201594	0.009726	20495546	0.988818	15663732	0.771842	128853	0.639171	15792585	0.770537	11739183	0.743335	6775801	0.577195	4053402	0.256665
DTA1L7	CTTGTA	2	2	SRX1513204	M	20941778	20509908	0.979378	201019	0.00959895	20710927	0.988977	15889216	0.774709	129564	0.644536	16018780	0.773446	12041776	0.751729	7226619	0.600129	3977004	0.248271
DTA1L	-	2	2	-	-	120986094	118430974	0.978881	1179663	0.0097504	119610637	0.988631	91280448	0.770748	758149	0.642683	92038597	0.769485	69193194	0.751785	40374207	0.5835	22845403	0.248215
DTC5L1	AGTCAA	2	2	SRX1513205	M	19431574	19035972	0.979641	182755	0.00940505	19218727	0.989046	14781521	0.776505	117286	0.641766	14898807	0.775223	10856226	0.728664	6236127	0.574429	4042581	0.271336
DTC5L2	AGTTCC	2	2	SRX1513206	F	19232432	18837498	0.979465	183401	0.00953603	19020899	0.989001	14543707	0.772062	115333	0.628857	14659040	0.770681	10591847	0.722547	6217597	0.587017	4067193	0.277453
DTC5L3	ATGTCA	2	2	SRX1513207	M	17475298	17112794	0.979256	165825	0.00948911	17278619	0.988745	13449754	0.785947	111002	0.669392	13560756	0.784829	10037817	0.740211	6197853	0.61745	3522939	0.259789
DTC5L4	CGTACG	4	2	SRX1513208	F	23344078	22836654	0.978263	234600	0.0100497	23071254	0.988313	17549309	0.768471	147050	0.626812	17696359	0.767031	12701782	0.717762	6835348	0.538141	4994577	0.282238
DTC5L6	CCGTCC	2	2	SRX1513209	F	17113308	16763874	0.979581	161649	0.00944581	16925523	0.989027	13188237	0.786706	107040	0.662175	13295277	0.785516	9837618	0.739933	6151266	0.62528	3427659	0.25781
DTC5L7	GTCCGC	3	2	SRX1513210	F	22879782	22412636	0.979583	217093	0.00948842	22629729	0.989071	17494275	0.780554	141668	0.652568	17635943	0.779326	13081784	0.741768	7937533	0.606762	4554159	0.258232
DTC5L	-	mult2	2	-	-	119476472	116999428	0.979268	1145323	0.00958618	118144751	0.988854	91006803	0.77784	739379	0.645564	91746182	0.776557	67107074	0.731443	39575724	0.58974	24609108	0.26823
DTA5L1	GTGAAA	3	2	SRX1513211	F	23917788	23424760	0.979387	229773	0.00960678	23654533	0.988993	17979133	0.767527	142456	0.619986	18121589	0.766094	13267023	0.732111	7688228	0.579499	4854566	0.267889
DTA5L3	GTGGCC	3	2	SRX1513212	M	23463568	22975986	0.97922	226180	0.00963963	23202166	0.988859	17415525	0.757988	138844	0.613865	17554369	0.756583	12567160	0.715899	6988942	0.556127	4987209	0.284101
DTA5L4	GTTTCG	3	2	SRX1513215	M	23204606	22730454	0.979566	220186	0.00948889	22950640	0.989055	17474781	0.768783	136880	0.621656	17611661	0.767371	12762558	0.724665	7569959	0.593138	4849103	0.275335
DTA5L5	CGTACG	3	2	SRX1513225	F	19428406	19044212	0.980225	177960	0.00915978	19222172	0.989385	14757401	0.774902	114502	0.643414	14871903	0.773685	10887213	0.732066	6573016	0.603737	3984690	0.267934
DTA5L6	GAGTGG	3	2	SRX1513226	M	18933960	18578264	0.981214	166743	0.00880656	18745007	0.99002	14013373	0.754289	101925	0.61127	14115298	0.753016	9917152	0.702582	5228004	0.527168	4198146	0.297418
DTA5L7	ACTGAT	3	2	SRX1513228	F	19960224	19549816	0.979439	191189	0.0095785	19741005	0.989017	15011096	0.767838	119858	0.626908	15130954	0.766473	10845422	0.716771	6243360	0.575668	4285532	0.283229
DTA5L	-	3	2	-	-	128908552	126303492	0.979791	1212031	0.00940225	127515523	0.989194	96651309	0.765231	754465	0.62248	97405774	0.763874	70246528	0.721174	40291509	0.573573	27159246	0.278826
WTC1L1	ATCACG	6	1	SRX1513250	M	25170156	24387212	0.968894	369969	0.0146987	24757181	0.983593	18976867	0.778148	249402	0.674116	19226269	0.776594	14188391	0.737969	8292990	0.584491	5037878	0.262031
WTC1L2	CGATGT	6	1	SRX1513305	M	28584712	27701330	0.969096	419269	0.0146676	28120599	0.983764	21506263	0.776362	280029	0.667898	21786292	0.774745	15820394	0.726163	9263425	0.585537	5965898	0.273837
WTC1L3	TTAGGC	6	1	SRX1513308	M	25813818	25012916	0.968974	378115	0.0146478	25391031	0.983622	19479302	0.77877	252305	0.667271	19731607	0.777109	14468056	0.733243	8507763	0.588038	5263551	0.266757
WTC1L4	TGACCA	6	1	SRX1513309	M	25564774	24772392	0.969005	374375	0.0146442	25146767	0.983649	19344133	0.780875	252680	0.674938	19596813	0.779298	14127016	0.720883	8403485	0.594852	5469797	0.279117
WTC1L	-	6	1	-	-	105133460	101873850	0.968996	1541728	0.0146645	103415578	0.98366	79306565	0.778478	1034416	0.670946	80340981	0.776875	58603857	0.729439	34467663	0.588147	21737124	0.270561
WTA1L1	ACAGTG	6	1	SRX1513310	M	28478528	27601934	0.969219	414736	0.0145631	28016670	0.983782	21498382	0.778872	279203	0.673207	21777585	0.777308	16269535	0.747077	9776581	0.600913	5508050	0.252923
WTA1L2	GCCAAT	6	1	SRX1513311	M	27131274	26249028	0.967482	416203	0.0153403	26665231	0.982823	20015894	0.762538	274212	0.658842	20290106	0.76092	14777922	0.728331	8068092	0.545956	5512184	0.271669
WTA1L3	CAGATC	6	1	SRX1513312	M	26291068	25444968	0.967818	398870	0.0151713	25843838	0.982989	19500135	0.766365	266873	0.669073	19767008	0.764863	15115105	0.764663	8804488	0.582496	4651903	0.235337
WTA1L	-	6	1	-	-	81900870	79295930	0.968194	1229809	0.0150158	80525739	0.98321	61014411	0.769452	820288	0.667004	61834699	0.767887	46162562	0.746548	26649161	0.577289	15672137	0.253452
WTC5L1	ACTTGA	6	1	SRX1513313	M	29946494	28958808	0.967018	468530	0.0156456	29427338	0.982664	22127359	0.764098	304050	0.648945	22431409	0.762264	15481601	0.690175	8212146	0.530446	6949808	0.309825
WTC5L2	GATCAG	6	1	SRX1513314	M	29650464	28679046	0.967238	460020	0.0155148	29139066	0.982752	21696709	0.756535	288310	0.626734	21985019	0.754486	15439538	0.702275	8020065	0.51945	6545481	0.297725
WTC5L3	TAGCTT	6	1	SRX1513315	F	26495910	25656796	0.96833	397537	0.0150037	26054333	0.983334	20138262	0.784909	264792	0.666081	20403054	0.783096	15005468	0.735452	9232444	0.615272	5397586	0.264548
WTC5L4	GGCTAC	6	1	SRX1513316	M	28159054	27290172	0.969144	411995	0.014631	27702167	0.983775	21097559	0.773083	268771	0.652365	21366330	0.771287	15238480	0.713201	8652884	0.567831	6127850	0.286799
WTC5L	-	6	1	-	-	114251922	110584822	0.967903	1738082	0.0152127	112322904	0.983116	85059889	0.769182	1125923	0.647796	86185812	0.767304	61165087	0.709689	34117539	0.557794	25020725	0.290311
WTA5L1	CTTGTA	6	1	SRX1513317	M	21073244	20399144	0.968012	317225	0.0150534	20716369	0.983065	15851158	0.77705	209517	0.660468	16060675	0.775265	12205261	0.759947	7505540	0.614943	3855414	0.240053
WTA5L2	AGTCAA	6	1	SRX1513318	F	19077618	18445640	0.966873	292384	0.015326	18738024	0.982199	14072656	0.762926	187404	0.640952	14260060	0.761023	10593219	0.742859	6403491	0.60449	3666841	0.257141
WTA5L3	AGTTCC	6	1	SRX1513319	M	18420014	17842552	0.96865	271996	0.0147663	18114548	0.983417	13798546	0.77335	178269	0.65541	13976815	0.77158	10275195	0.73516	6203158	0.603702	3701620	0.26484
WTA5L4	ATGTCA	6	1	SRX1513320	M	22121386	21420190	0.968302	330180	0.0149258	21750370	0.983228	16558606	0.773037	216960	0.657096	16775566	0.771277	12505010	0.74543	7606042	0.60824	4270556	0.25457
WTA5L	-	6	1	-	-	80692262	78107526	0.967968	1211785	0.0150174	79319311	0.982985	60280966	0.771769	792150	0.653705	61073116	0.769965	45578685	0.746297	27718231	0.60814	15494431	0.253703
Domesticated turkey (DT), wild turkey (WT), control 1 day (C1), aflatoxin B1 1 day (A1), control 5 days (C5), aflatoxin B1 5 days (A5), liver (L), male (M), female (F).
1 To directly compare to single read counts, each read pair was counted as two reads.
2 mult = multiple lanes.
